# Supplementary material for: An Open Access Database of Genome-wide Association Results
Source: BMC Med Genet. 2009 Jan 22;10:6. doi: 10.1186/1471-2350-10-6 (PMC2639349; doi:10.1186/1471-2350-10-6)
Supplement: Additional file 1 — Summary information on the 118 GWAS studies included in this study. Information on GWAS including genotyping arrays, phenotype descriptions, discovery and replication samples, analytic strategies, data availability, URLs, publication date and contact information. Data fields are described in detail in Additional file 3. [file 1471-2350-10-6-S1.xls]

## Sheet: GWAS study characteristics
		Affy					Illumina					Discovery phase							Replication
First author	Phenotype(s)	10K	100K	250K Nsp1	250K StyI	5	Human-1	Hap240	Hap300	Hap550	Custom or other platform	Cases	Controls	Total samples analyzed	Total analyzed SNPs	Pooled genotyping	Family structure	Imputation	Replication attempted?	Replication cases	Replication controls	Total replication samples	Replication achieved?	Additional genotyping	Family-based replication	In silico comparison	Data access model	Publication Date	URL	Contact
WTCCC	Type II Diabetes, Coronary artery disease, Crohn's disease, Hypertension, Bipolar disorder, Type I Diabetes, Rheumatoid arthritis			X	X							1868	2938	4806	469557					-	-	-		X		X	All associations	2007-06-07	http://www.wtccc.org.uk/	donnelly@stats.ox.ac.uk
Saxena	Type II Diabetes			X	X							1464	1467	2931	386371		X		X	5065	5785	10850	X	X		X	Top associations (All via web)	2007-04-26	http://www.broad.mit.edu/diabetes/scandinavs/index.html	altshuler@molbio.mgh.harvard.edu,leif.groop@med.lu.se,thomase.hughes@novartis.com
Broad (DGI scan)	Type II Diabetes related phenotypes			X	X							-	-	2659	389879		X			-	-	-					All associations	2007-09-20	http://www.broad.mit.edu/diabetes/scandinavs/index.html	altshuler@molbio.mgh.harvard.edu,leif.groop@med.lu.se,thomase.hughes@novartis.com
Florez	Type II Diabetes, related phenotypes		X									-	-	1032	66543		X		X	2175	2412	6052	X	X		X	All associations	2007-09-11	available through dbGAP	jmeigs@partners.org
Hanson	Type II Diabetes		X									105	102	207	115352	X				-	-						Few associations	2007-04-15		jwolford@tgen.org
Hanson	Type II Diabetes		X									640	674	1314	80044		X		X	1207	1627	2834	X	X		X	Top associations	2007-09-10		rhanson@phx.niddk.nih.gov
Hayes	Type II Diabetes		X									640	674	1314	80044		X		X	1979	3092	5071	X	X		X	Top associations	2007-09-10		rhanson@phx.niddk.nih.gov
Meigs	Type II Diabetes, related phenotypes		X									91	1083	1174	70987		X			-	-	-					All associations	2007-09-19	available through dbGAP	jmeigs@partners.org
Rampersaud	Type II Diabetes		X									124	295	419	82485		X		X	2142	2117	4259	X	X		X	Top associations (All via web)*	2007-09-10		Ashuldin@medicine.umaryland.edu
Salonen	Type II Diabetes								X			500	497	997	315917				X	2573	2776	5349	X	X			Few associations	2007-06-26		arield@cc.huki.ac.il
Scott	Type II Diabetes								X			1161	1174	2335	315635			X	X	1215	1258	2473	X	X	X	X	Top associations	2007-04-26		boehnke@umich.edu,francisc@mail.nih.gov
Sladek	Type II Diabetes						X		X			661	614	1275	392935		X		X	2617	2894	5511	X	X	X		Top associations	2007-02-11		Constantin.Polychronakos@McGill.ca
Steinthorsdottir	Type II Diabetes								X			1399	5275	6674	313179			X	X	2437	7287	9724	X	X		X	Top associations	2007-04-26		vstein@decode.is,kstefans@decode.is
Fox	Obesity, related phenotypes		X									-	-	1341	70987		X			-	-	-					All associations	2007-09-19	available through dbGAP	foxca@nhlbi.nih.gov
Herbert	Obesity		X									-	-	694	86604		X		X	3489	6392	10964	X	X	X		Few associations	2006-04-14		aherbert@bu.edu,mfc@bu.edu
Hinney	Early onset extreme obesity					X						487	442	929	289291				X	-	-	2269	X	X	X		Few associations	2007-12-26		anke-hinney@uni-due.de
Scuteri	Obesity, related phenotypes	X		X	X							-	-	4298	362129		X		X	-	-	3205	X	X	X		Top associations	2007-07-20		schlessingerd@grc.nia.nih.gov,goncalo@umich.edu
Helgadottir	Myocardial infarction								X			322	312	634	72864				X	2980	6309	9289	X	X			Few associations	2007-05-03		jonathan.cohen@utsouthwestern.edu,rmcpherson@ottawaheart.ca
Larson	Cardiovascular disease outcomes		X									151	1190	1341	70987		X			-	-	-					All associations	2007-09-19	available through dbGAP	mlarson@bu.edu
McPherson	Coronary heart disease										X	322	312	634	72864				X	3984	19807	23791	X	X			Few associations	2007-05-03		johnathan.cohen@utsouthwestern.edu,rmcpherson@ottawaheart.ca
Ozaki	Myocardial infarction										X	94	658	752	65671				X	1133	1878	3011	X	X			Few associations	2002-11-11		toshitan@ims.u-tokyo.ac.jp
Samani	Coronary artery disease			X	X							870	722	1592	272602				X	875	1644	2519	X			X	Top associations (more via web)	2007-07-18	http://www.cardiogenics.imbs-luebeck.de/	njs@le.ac.uk
Suzuki	Coronary spasm		X									50	50	100	97552				X	151	160	311	X	X			Few associations	2007-11-15		m.yoshimura@jikei.ac.jp
Newton-Cheh	ECG and HR variability		X									-	-	747	70987		X			-	-	-					All associations	2007-09-19	available through dbGAP	cnewtoncheh@partners.org
Vasan	ECG dimensions, related phenotypes		X									-	-	-	70987		X			-	-	-					All associations	2007-09-19	available through dbGAP	vasan@bu.edu
Arking	Cardiac repolarization (QT interval)		X									100	100	200	88500				X	200	200	3766	X	X			Top associations	2006-04-30		aravinda@jhmi.edu
Gudbjartsson	Atrial Fibrillation, Atrial Flutter								X			550	4476	5026	316515				X	3363	17616	20979	X	X			Few associations	2007-07-19		daniel.gudbjartsson@decode.is,kstefans@decode.is
Kato	Hypertension										X	188	1504	940	80795				X	1183	2158	3341	X	X			Few associations	2007-11-14		nokato@ri.imcj.go.jp
Levy	Blood pressure, Arterial stiffness		X									-	-	644	70987		X			-	-	-					All associations	2007-09-19	available through dbGAP	Levyd@nih.gov
O'Donnell	Subclinical atherosclerosis		X									-	-	673	70987		X			-	-	-					All associations	2007-09-19	available through dbGAP	odonnellc@nhlbi.nih.gov
Benjamin	Cardiovascular disease biomarkers		X									-	-	904	70987		X			-	-	-					All associations	2007-09-19	available through dbGAP	emelia@bu.edu
Matarin	Ischemic stroke						X		X			249	268	517	408803					-	-	-					Top associations (All genotypes/associations via dbGAP)	2007-03-03	available through dbGAP	singleta@mail.nih.gov
Kubo	Stroke										X	188	188	376	48083				X				X	X			Few associations	2007-01-07		mkubo@ims.u-tokyo.ac.jp
Reiman	Alzheimer's disease, late onset			X	X							299	147	446	312316				X	415	260	675	X	X			Few associations (All genotypes)*	2007-06-06		eric.reiman@bannerhealth.com,dstephan@tgen.org
Coon	Alzheimer's disease, sporadic late onset			X	X							664	422	1086	502267					-	-	-					Few associations	2007-04-15		dstephan@tgen.org
Li	Alzheimer's disease			X	X							753	736	1489	469438				X	418	249	667	X	X			All associations	2007-11-12	http://www.imgw.com/public/	rachel.a.gibson@gsk.com
Seshadri	Brain aging, MRI and cognition phenotypes		X									-	-	705	70987		X			-	-	-					All associations	2007-09-19	available through dbGAP	suseshad@bu.edu
Huentelman	Human episodic memory			X	X							-	-	341	359802	X			X	-	-	472	X	X			Few associations	2007-04-30		dstephan@tgen.org
Papassotiropoulos	Memory task performance			X	X							-	-	341	359802	X			X	-	-	680	X	X			Few associations	2006-10-20		papas@bli.unizh.ch,dstephan@tgen.org
Butcher	General cognitive ability			X	X							402	458	860	449127	X			X	-	-	3195	X	X			Top associations	2008-01-22		l.butcher@iop.kcl.ac.uk
Maraganore	Parkinson's disease										X	443	443	886	198345		X		X	332	332	664	X	X	X		All associations	2005-09-09	available through journal website	dballinger@perelegen.com
Fung	Parkinson's disease						X		X			270	271	541	408803				X	-	-	-	fail			X	All associations (All genotypes)	2006-09-27	https://queue.coriell.org/Q/	singleta@mail.nih.gov
Shifman	Schizophrenia			X	X							660	2771	3431	510522	X			X	2274	4401	6675	X	X			Top associations	2008-02-15		sagiv@vms.huji.ac.il
Lencz	Schizophrenia			X	X							178	144	322	362188	X			X	71	31	102	X	X			Few associations	2007-03-20		lencz@lij.edu
Baum	Bipolar disorder									X		461	563	1024	555235	X			X	772	876	1648	X	X			Top associations (All via web)*	2007-05-08	http://mapgenetics.nimh.nih.org/	mcmahonf@mail.nih.gov
Shifman	Neuroticism		X	X	X							1038	1016	2054	452574	X			X	831	702	1533	X	X			Few associations	2007-07-31		jf@well.ox.ac.uk
Liu	Polysubstance addiction		X	X	X							980	680	1660	639401	X				-	-	-					Top associations	2006-12-05		guhl@intra.nida.nih.gov
Bierut	Nicotine dependence										X	482	466	948	2427354	X			X	568	413	981	X	X			Top associations	2007-12-07		bierutl@msnotes.wustl.edu
Uhl	Nicotine dependence			X	X							134	320	454	520000	X				-	-	-					Few associations	2007-04-03		guhl@intra.nida.nih.gov,liu@intra.nida.nih.gov,tdrgon@intra.nida.nih.gov,johnsoncat,intra.nida.nih.gov,dwalther@intra.nida.nih.gov,jerose@duke.edu
Berrettini	Nicotine dependence, cigarettes per day			X	X							-	-	5634/1847	460959				X	1740	6200	7940	X	X			Few associations	2008-01-29		wadeb@mail.med.upenn.edu
Gottlieb	Sleep and circadian phenotypes		X									-	-	721	70987		X			-	-	-					All associations	2007-09-19	available through dbGAP	gottlieb@bu.edu
Duggan	Prostate cancer			X	X						X	498	494	992	-				X	1242	917	2159	X	X		X	Top association	2007-12-19		jxu@wfubmc.edu,henrik.gronberg@ki.se,wisaacs@jhmi.edi
Gudmundsson	Prostate cancer								X			1453	3064	4517	316515			X	X	1583	2817	4400	X	X			Few associations	2007-04-01		kstefans@decode.is,augustine.kong@decode.is
Gudmundsson	Prostate cancer, Type II Diabetes								X			1501	11290	12791	310520			X	X	1992	3058	5050	X	X			Few associations	2007-07-01		kstefans@decode.is,julis.gudmundsson@decode.is
Eeles	Prostate cancer									X		1854	1894	3748	541239				X	3268	3366	6634	X	X			Top associations	2008-02-10		rosalind.eeles@icr.ac.uk
Yeager	Prostate cancer							X	X			1177	1105	2282	561494				X	3124	3142	6266	X	X			Few associations	2007-04-01		chanocks@mail.nih.gov
Hunter	Breast cancer, sporadic post-menopausal									X		1145	1142	2287	528173				X	1176	2072	3248	X	X			Few associations	2007-05-27		dhunter@hsph.harvard.edu
Easton	Breast cancer										X	390	364	754	227876				X	26646	24889	51535	X	X			Few associations	2007-05-27		d.easton@srl.cam.ac.uk
Stacey	Breast cancer								X			1600	11563	13163	311524				X	2934	5967	8901	X	X			Few associations	2007-05-27		simon.stacey@decode.is,kari.stefansson@decode.is
Murabito	Cancer, Breast and Prostate		X									58	665	723	70987		X			-	-	-					All associations	2007-09-19	available through dbGAP	murabito@bu.edu
Broderick	Colorectal cancer									X		930	960	1890	547647				X	7473	5984	13457	X	X			Few associations	2007-10-14		richard.houlston@icr.ac.uk,ian.tomlinson@cancer.org.uk
Zanke	Colorectal cancer	X	X					X	X		X	1257	1336	2593	99632				X	6223	6443	12666	X	X		X	Top associations	2007-07-08		tom.hudson@oicr.on.ca
Spinola	Lung cancer		X									50	50	100	116204				X	230	305	535	fail	X			Few associations	2007-01-16		tommaso.dragani@istitutotumori.mi.it
Spinola	Lung cancer, smokers with versus smokers without										X	322	273	595	83715				X	254	235	489	X	X			Few associations	2006-04-10		tommaso.dragani@istitutotumori.mi.it
Cervino	Systemic Lupus Erythematosus in women			X								51	54	105	262264					-	-	-					Few associations (All genotypes)	2007-09-15	http://lupus.florida.scripps.edu/	cervino@scripps.edu
SLEGEN	Systemic Lupus Erythematosus in women								X			720	2337	3057	265648		X		X	1846	1825	3671	X	X			Top associations	2008-01-20		SLEGEN@wfubmc.edu
Kamatani	Systemic Lupus Erythematosus										X	94	538	632	52608				X	203	294	497	X	X			Few associations	2007-12-06		koichima@ims.u-tokyo.ac.jp
Kozyrev	Systemic Lupus Erythematosus		X									279	515	794	85042				X	1757	1540	3297	X	X			Few associations	2008-01-20		marta.alarcon@genpat.uu.se
Raelson	Crohn's disease										X	-	-	382	164279		X		X	750	828	2099	X	X	X	X	Top associations	2007-09-11		john.raelson@genizon.com
Franke	Crohn's disease		X									393	399	792	92387				X	2920	1961	8725	X	X	X	X	Top associations	2007-08-08		s.schreiber@mucosa.de
Duerr	Crohn's disease								X			547	548	1095	308332				X	1520	433	1953	X	X	X		Few associations	2006-12-01		judy.cho@yale.edu
Libioulle	Crohn's disease								X			547	928	1475	302451				X	1266	559	3109	X	X	X		Few associations	2007-03-05		michel.georges@ulg.ac.be
Rioux	Crohn's disease			X	X							946	977	1923	304413				X	353	207	2150	X	X	X		Few associations	2007-04-15		rioux@broad.mit.edu
Yamazaki	Crohn's disease										X	94	752	846	72738				X	1169	372	2235	X	X	X		Few associations	2005-10-13		yusuke@ims.u-tokyo.ac.jp
van Es	Amyotrophic Lateral Sclerosis								X			461	450	911	311946				X	876	906	1782	X	X			All associations	2007-09-07	http://www.alscentrum.nl/index.php?id=GWA	lberg@umcutrecht.nl
Cronin	Amyotrophic Lateral Sclerosis									X		221	211	432	497917				X	958	932	1890	X			X	Top associations (All genotypes)*	2007-12-15		scronin@rcsi.ie
Dunckley	Amyotrophic Lateral Sclerosis, sporadic			X	X				X		X	386	542	928	766955	X			X	901	1025	1926	X	X		X	Top associations (All rank-ordered)	2007-08-23		dstephan@tgen.org
Schymick	Amyotrophic Lateral Sclerosis									X		276	271	547	555352					-	-	-					Top associations (All via web)	2007-02-02	https://queue.coriell.org/Q/, also available via dbGAP	traynorb@mail.nih.gov
Plenge	Rheumatoid arthritis							X	X	X		1522	1850	3372	297086		X		X	1053	1858	2911	X	X			All associations	2007-09-05	available through journal website	peterg@nshs.edu
Plenge	Rheumatoid arthritis, cyclic citrullinated peptide +		X									397	1211	1608	79853		X		X	2283	3258	5541	X	X			Top associations	2007-11-04		rplenge@partners.org
Steer	Rheumatoid arthritis		X				X					625	558	1183	203269	X				-	-	-					Top associations	2006-12-07		tony.merriman@stonebow.otago.ac.nz
Kathiresan	Blood lipid phenotypes		X									-	-	1087	70987		X			-	-	-					All associations	2007-09-19	available through dbGAP	adrienne@bu.edu
Sandhu	Lipids, serum LDL cholesterol levels			X	X				X	X		-	-	11685/4337	293641/290140			X	X	-	-	5036	X	X			Top associations	2008-02-09	http://www.srl.cam.ac.uk/gecd/	manj.sandhu@srl.cam.ac.uk
Kathiresan	Lipid level measurements			X	X							-	-	2758	389878			X	X	-	-	18544	X	X			All associations	2008-01-13	http://www.broad.mit.edu/diabetes/scandinavs/index.html	skatherisan@partners.org, marju.orho-melander@med.lu.se
Willer	Lipid level measurements	X		X	X				X		X	-	-	6068	2261000		X	X	X	-	-	11399	X	X			Top associations (All Meta-analyses)	2008-01-13	http://www.sph.umich.edu/csg/abecasis/public/lipids	goncalo@umich.edu, mohlke@umich.edu
Kooner	Lipids, HDL cholesterol										X	-	-	1005/1006	216774/180410				X	-	-	10536	X	X			Few associations	2008-01-13		jscott@imperial.ac.uk
Wallace	Serum and urine biomarkers			X	X							-	-	1803	400496				X	-	-	3494	X	X	X		Few associations	2008-01-10		p.b.munroe@qmul.ac.uk
Uda	Haemotological phenotypes	X		X	X							-	-	4305	362129		X	X	X	-	-	521	X	X			Top associations	2008-02-05		stuart_orkin@dfci.harvard.edu, acao@mcweb.unica.it
Yang	Haemotological phenotypes		X									-	-	1073	70987		X			-	-	-					All associations	2007-09-19	available through dbGAP	odonnellc@nhlbi.nih.gov
Menzel	Adult fetal hemoblogbin levels (HbF) by F cell levels								X			-	-	179	308015				X	-	-	90	X	X	X		Few associations	2007-09-02	restricted access	sl.thein@kcl.ac.uk
DeWan	Age-related macular degeneration, wet neovascular		X									96	130	224	97824				X (separate article in the same journal issue)	581	309	890	X	X			Few associations	2006-10-19		josephine.hoh@yale.edu
Klein	Age-related macular degeneration		X									96	50	146	103611					-	-	-					Few associations	2005-04-15		josephine.hoh@yale.edu
Thorleifsson	Glaucoma								X			195	14474	14669	304250				X	254	198	452	X	X			Few associations	2007-08-09		fridbert@landspitali.is,kstefans@decode.is
Kayser	Iris color			X	X				X			-	-	192/733/481	-		X		X	-	-	8273	X	X			Few associations	2008-01-24		m.kayser@erasmusmc.nl
Stokowski	Skin pigmentation										X	286	285	571	1502205	X			X	115	116	231	X	X			Top associations	2007-10-15		renee_stokowski@perlegen.com
Sulem	Hair, eye and skin pigmentation								X			454	2245	2699	316515				X	-	-	3932	X	X			Top associations	2007-10-21		daniel.gudbjartsson@decode.is,kstefans@decode.is
Stefansson	Restless Leg Syndrome								X			306	15664	15970	306937				X	311	1895	2206	X	X			Few associations	2007-07-18		kstefans@decode.is
Winkelmann	Restless Leg Syndrome			X	X							401	1644	2045	236758				X	1158	1178	2336	X	X			Few associations	2007-07-18		janew@mpipsykl.mpg.de,meitinger@gsf.de
Weedon	Height			X	X							-	-	4921	364301				X	-	-	29098	X	X	X		Few associations	2007-09-02		Tim.Frayling@pms.ac.uk
Sanna	Height	X		X	X				X		X	-	-	6669	2280000		X	X	X	-	-	28801	X	X			Few associations	2008-01-13		mohlke@med.unc.edu, goncalo@umich.edu
Hakornarson	Type I Diabetes									X		1028	1143	2171	534071		X		X	946	-	2038	X	X	X		Top associations	2007-07-15		hakonarson@chop.edu,constantin.polychronakos@mcgill.ca
International MS Genetics Consortium	Multiple sclerosis			X	X							931	2431	3362	334923		X		X	2322	2987	7136	X	X	X		All associations	2007-07-29	https://imsgc.org/php/results.php	No corresponding author
Fellay	HIV-1 disease progression									X		-	-	486	535101				X	140	-	140	X	X			All associations	2007-08-17	available through journal website	amalio.telenti@chuv.ch,d.goldstein@duke.edu
Hwang	Kidney function and endocrine phenotypes		X									-	-	1010	70987		X			-	-	-					All associations	2007-09-19	available through dbGAP	foxca@nhlbi.nih.gov
Obara	Immunoglobulin A nephropathy										X	389	465	854	80000					-	-	-					Few associations	2003-05-10		yusuke@ims.u-tokyo.ac.jp
Kawase	Minor histocompatibility antigenicity		X	X	X							57	38	95	-	X			X	75	34	109	X	X			Top Associations	2008-01-04		yakatsuk@aichi-cc.jp, sogawa-tky@umin.ac.jp
Moffat	Childhood asthma						X		X			994	1243	2237	307328		X		X	2320	3301	5621	X	X	X		Few associations	2007-07-04		w.cookson@imperial.ac.uk
Wilk	Pulmonary function phenotypes		X									-	-	1059	70987		X			-	-	-					All associations	2007-09-19	available through dbGAP	jwilk@bu.edu
Kindmark	Hepatic adverse events (ximelagatran)										X	74	130	204	293335				X	10	16	26	X	X			Few associations	2007-05-15		Ruth.March@astrazeneca.com
Li	Serum uric acid levels	X		X	X							-	-	4305	362129		X	X	X	-	-	1301	X	X		X	Top associations	2007-11-09		nagarajar@mail.nih.gov
Lunetta	Longevity and age-related phenotypes		X									-	-	1345	70987		X			-	-	-					All associations	2007-09-19	available through dbGAP	murabito@bu.edu
Melquist	Progressive Supranuclear Palsy		X	X	X							288	344	632	428867	X			X	213	391	604	X	X			Few associations (Top rank ordered)	2007-03-08		hutton.michael@mayo.edu
Kiel	Bone mass and geometry		X									-	-	-	70987		X			-	-	-					All associations	2007-09-19	available through dbGAP	kiel@hrca.harvard.edu
van Heel	Celiac disease								X			778	1422	2200	310605				X	991	1489	2480	X	X			Top associations	2007-06-10		d.vanheel@qmul.ac.uk
Buch	Gallstone disease			X	X							280	360	640	382492				X	2000	1202	3202	X	X			Top associations	2007-07-15		jhampe@1med.uni-kiel.de
Capon	Psoriasis								X			318	288	606	313830	X			X	2361	1927	4288	X	X			Few associations	2007-06-22		richard.trembath@genetics.kcl.ac.uk
Kong	Recombination rate								X			-	-	3589	309241		X		X	-	-	2911	X	X	X		Few associations	2008-01-31		kong@decode.is, kstefans@decode.is
Arking	Autism			X	X							-	-	513	336121		X		X	-	-	3885	X	X	X		Few associations	2008-01-10		aravinda@jhmi.edu
