# Supplementary material for: An Open Access Database of Genome-wide Association Results
Source: BMC Med Genet. 2009 Jan 22;10:6. doi: 10.1186/1471-2350-10-6 (PMC2639349; doi:10.1186/1471-2350-10-6)
Supplement: Additional file 2 — 56,411 GWAS genotype-phenotype associations and annotation. The database of significant GWAS associations and additional gene and SNP annotations used in this paper. Data fields are described in detail in Additional file 3. [file 1471-2350-10-6-S2.zip]

Archive with 1 entries (1 files):
- JohnsonOdonnell_TableS2.txt
