# Supplementary material for: An Open Access Database of Genome-wide Association Results
Source: BMC Med Genet. 2009 Jan 22;10:6. doi: 10.1186/1471-2350-10-6 (PMC2639349; doi:10.1186/1471-2350-10-6)
Supplement: Additional file 2 — 56,411 GWAS genotype-phenotype associations and annotation. The database of significant GWAS associations and additional gene and SNP annotations used in this paper. Data fields are described in detail in Additional file 3. [file 1471-2350-10-6-S2.zip › JohnsonOdonnell_TableS2.txt]

Entry#	1st_author	PubmedID	Chip	CaseSamples	ControlSamples	TotalSamples	AnalyzedSNPs	DiscoveryStudyDesign	Addl study design	RepAtt	RepSucc	DataAccess	URL for data access	DatePub	CorrAuth	Primary_phenotype	SNP_id	Table_id	P_value	Secondary_phenotype	Gene(s)	Imputed_assoc?	Pooled?	SNPmaps?	db128SNPID_usedInRetrieval	Chr	Position (Build36.2)	InRefGene	RefGenes <60kb from SNP	ClosestRefGene	DistanceFromClosestRefGene	2ndClosestRefGene	DistanceFrom2ndRefGene	InKnownGene	KnownGenes <60kb from SNP	ClosestKnownGene	DistanceFromClosestKnownGene	2ndClosestKnownGene	DistanceFrom2ndClosestKnownGene	Strand	Alleles	Polymorphism_type	Validation	Avg_het	Stderr_het	dbSNP_fxn	SNPaliases
1	Ozaki	12426569	Custom 92K gene-based	94	658	752	65671	Association	Genotyping	X	X	Few SNPs		11/11/2002	toshitan@ims.u-tokyo.ac.jp	Myocardial infarction	rs1041981	Table1	0.0000033	Myocardial infarction	LTA				rs1041981	6	31648763	LTA	NFKBIL1;LST1;AIF1;BAT1;NCR3;BAT2;LTB;ATP6V1G2;LTA;MCCD1;TNF	LTA	692	TNF	2565	uc003nud.1;uc003nug.1;uc003nuf.1;uc003nuh.1;uc003nue.1	uc003nux.1;uc003nub.1;uc003nud.1;uc003nvd.1;NP_001011700;uc003ntr.1;uc003nur.1;Q06643;uc003nuu.1;P48634;Q9UIV4;uc003nui.1;O95670;Q13838;NP_995309;uc003nuc.1;uc003nva.1;O00453-6;uc003nuf.1;Q9UBC1;uc003nuv.1;NP_995312;uc003nua.1;uc003nup.1;uc003ntx.1;uc003nul.1;Q45NE4;uc003nuh.1;P55008;uc003nuz.1;Q52LU8;Q45NE6;uc003nvc.1;uc003nuo.1;O14931-2;NP_004629;uc003ntp.1;uc003ntq.1;uc003nuy.1;uc003nuj.1;uc00…	uc003nud.1	26	uc003nuf.1	80	+	A/C	single	by-frequency,by-2hit-2allele	0.486432	0.0812392	coding-nonsynon	rs1041981,rs1800509,rs2229093,rs3181466,rs17846104,rs17859107
2	Ozaki	12426569	Custom 92K gene-based	94	658	752	65671	Association	Genotyping	X	X	Few SNPs		11/11/2002	toshitan@ims.u-tokyo.ac.jp	Myocardial infarction	rs1800683	Table1	0.0000033	Myocardial infarction	LTA				rs1800683	6	31648050		NCR3;NFKBIL1;LST1;BAT2;LTB;ATP6V1G2;LTA;AIF1;BAT1;MCCD1;TNF	LTA	21	TNF	3278	uc003nud.1	uc003nux.1;uc003nub.1;uc003nud.1;uc003nvd.1;NP_001011700;uc003ntr.1;uc003nur.1;Q06643;uc003nuu.1;P48634;Q9UIV4;uc003nui.1;O95670;Q13838;NP_995309;uc003nuc.1;uc003nva.1;O00453-6;uc003nuf.1;Q9UBC1;uc003nuv.1;NP_995312;uc003nua.1;uc003nup.1;uc003ntx.1;uc003nul.1;Q45NE4;uc003nuh.1;P55008;uc003nuz.1;Q52LU8;Q45NE6;uc003nvc.1;uc003nuo.1;O14931-2;NP_004629;uc003ntp.1;uc003ntq.1;uc003nuy.1;uc003nuj.1;uc00…	uc003nue.1	21	uc003nud.1	332	+	A/G	single	by-frequency,by-2hit-2allele	0.484512	0.0866263	locus	rs1800683,rs4083377
3	Ozaki	12426569	Custom 92K gene-based	94	658	752	65671	Association	Genotyping	X	X	Few SNPs		11/11/2002	toshitan@ims.u-tokyo.ac.jp	Myocardial infarction	rs909253	Table1	0.000018	Myocardial infarction	LTA				rs909253	6	31648292	LTA	NFKBIL1;LST1;AIF1;BAT1;NCR3;BAT2;LTB;ATP6V1G2;LTA;MCCD1;TNF	LTA	221	TNF	3036	uc003nud.1;uc003nue.1	uc003nux.1;uc003nub.1;uc003nud.1;uc003nvd.1;NP_001011700;uc003ntr.1;uc003nur.1;Q06643;uc003nuu.1;P48634;Q9UIV4;uc003nui.1;O95670;Q13838;NP_995309;uc003nuc.1;uc003nva.1;O00453-6;uc003nuf.1;Q9UBC1;uc003nuv.1;NP_995312;uc003nua.1;uc003nup.1;uc003ntx.1;uc003nul.1;Q45NE4;uc003nuh.1;P55008;uc003nuz.1;Q52LU8;Q45NE6;uc003nvc.1;uc003nuo.1;O14931-2;NP_004629;uc003ntp.1;uc003ntq.1;uc003nuy.1;uc003nuj.1;uc00…	uc003nue.1	221	uc003nuf.1	391	-	C/T	single	by-cluster,by-frequency,by-2hit-2allele	0.477693	0.103228	intron	rs909253,rs3895079,rs4134700,rs4986977,rs6457447,rs11574951
4	Ozaki	12426569	Custom 92K gene-based	94	658	752	65671	Association	Genotyping	X	X	Few SNPs		11/11/2002	toshitan@ims.u-tokyo.ac.jp	Myocardial infarction	rs2071592	Table1	0.00013	Myocardial infarction	NFKBIL1				rs2071592	6	31623319		NCR3;NFKBIL1;LST1;MICB;LTB;ATP6V1G2;LTA;BAT1;MCCD1;TNF	NFKBIL1	31	ATP6V1G2	713		uc003nux.1;uc003nub.1;uc003nud.1;NP_001011700;uc003ntr.1;uc003nur.1;Q06643;Q5RIY5;uc003nuu.1;uc003nui.1;O95670;Q13838;NP_995309;uc003nuc.1;O00453-6;uc003nuf.1;Q9UBC1;uc003nuv.1;NP_995312;uc003nua.1;uc003nup.1;uc003ntx.1;uc003nul.1;Q45NE4;uc003nuh.1;Q52LU8;Q45NE6;uc003nuo.1;O14931-2;uc003ntp.1;uc003ntq.1;uc003nuj.1;uc003nun.1;NP_009092;uc003ntz.1;uc003ntu.1;Q5STU9;Q5STV4;uc003ntv.1;Q05D23;O14931;N…	uc003nub.1	31	uc003nuc.1	31	-	A/T	single	by-frequency,by-2hit-2allele	0.486922	0.079801	locus
5	Ozaki	12426569	Custom 92K gene-based	94	658	752	65671	Association	Genotyping	X	X	Few SNPs		11/11/2002	toshitan@ims.u-tokyo.ac.jp	Myocardial infarction	rs2239527	Table1	0.00013	Myocardial infarction	BAT1				rs2239527	6	31617758	BAT1	NCR3;NFKBIL1;LST1;MICB;LTB;ATP6V1G2;LTA;BAT1;MCCD1;TNF	BAT1	446	ATP6V1G2	2462	uc003ntx.1;uc003ntu.1;uc003ntv.1;uc003ntt.1	uc003nux.1;uc003nub.1;uc003nud.1;NP_001011700;uc003ntr.1;uc003nur.1;Q06643;Q5RIY5;uc003nuu.1;uc003nui.1;O95670;Q13838;NP_995309;uc003nuc.1;O00453-6;uc003nuf.1;Q9UBC1;uc003nuv.1;NP_995312;uc003nua.1;uc003nup.1;uc003ntx.1;uc003nul.1;Q45NE4;uc003nuh.1;Q52LU8;Q45NE6;uc003nuo.1;O14931-2;uc003ntp.1;uc003ntq.1;uc003nuj.1;uc003nun.1;NP_009092;uc003ntz.1;uc003ntu.1;Q5STU9;Q5STV4;uc003ntv.1;Q05D23;O14931;N…	uc003ntw.1	1	uc003ntx.1	146	-	C/G	single	by-frequency,by-2hit-2allele	0.48758	0.0778194	untranslated
6	Obara	12740691	Custom 80K gene-based	389	465	854	80000	Association	n/a	N	n/a	Few SNPs		5/10/2003	yusuke@ims.u-tokyo.ac.jp	Immunoglobulin A nephropathy	rs291096	Table1	0.0003	Immunoglobulin A nephropathy	PIGR				rs291096	1	205177559	PIGR	FAIM3;FCAMR;PIGR;IL24	PIGR	8871	FAIM3	15593	uc001hez.1	uc001hez.1;uc001hfc.1;Q8WWV6;uc001hev.1;uc001heu.1;O60667;uc001hew.1;Q2YHE5;uc001het.1;uc001hey.1;uc001hfa.1;uc001hfb.1;NP_851936;NP_002635;Q32M82;Q53XZ7;Q13007;uc001hex.1;uc001hes.1	uc001hez.1	8871	uc001hey.1	15593	-	A/G	single	by-cluster,by-frequency,by-submitter,by-2hit-2allele	0.493652	0.0559793	coding-synon	rs291096,rs506021,rs17436504
7	Obara	12740691	Custom 80K gene-based	389	465	854	80000	Association	n/a	N	n/a	Few SNPs		5/10/2003	yusuke@ims.u-tokyo.ac.jp	Immunoglobulin A nephropathy	rs291102	Table1	0.0003	Immunoglobulin A nephropathy	PIGR				rs291102	1	205173101	PIGR	FCAMR;IL24;FAIM3;PIGR	PIGR	4607	FAIM3	11135	uc001hez.1	uc001hez.1;uc001hfc.1;Q8WWV6;uc001hev.1;uc001heu.1;O60667;uc001hew.1;Q2YHE5;uc001het.1;uc001hey.1;uc001hfa.1;uc001hfb.1;NP_851936;NP_002635;Q32M82;Q53XZ7;Q13007;uc001hex.1;uc001hes.1	uc001hez.1	4607	uc001hey.1	11135	-	C/T	single	by-cluster,by-frequency,by-submitter,by-2hit-2allele	0.536225	0.211827	coding-nonsynon	rs291102,rs508707,rs1150259
8	Obara	12740691	Custom 80K gene-based	389	465	854	80000	Association	n/a	N	n/a	Few SNPs		5/10/2003	yusuke@ims.u-tokyo.ac.jp	Immunoglobulin A nephropathy	rs503746	Table1	0.0003	Immunoglobulin A nephropathy	PIGR				rs503746	1	205176048	PIGR	FCAMR;IL24;FAIM3;PIGR	PIGR	7554	FAIM3	14082	uc001hez.1	uc001hez.1;uc001hfc.1;Q8WWV6;uc001hev.1;uc001heu.1;O60667;uc001hew.1;Q2YHE5;uc001het.1;uc001hey.1;uc001hfa.1;uc001hfb.1;NP_851936;NP_002635;Q32M82;Q53XZ7;Q13007;uc001hex.1;uc001hes.1	uc001hez.1	7554	uc001hey.1	14082	-	C/T	single	by-cluster,by-frequency,by-submitter,by-2hit-2allele	0.316604	0.240965	intron
9	Obara	12740691	Custom 80K gene-based	389	465	854	80000	Association	n/a	N	n/a	Few SNPs		5/10/2003	yusuke@ims.u-tokyo.ac.jp	Immunoglobulin A nephropathy	rs12136238	Table1	0.00055	Immunoglobulin A nephropathy	PIGR				rs12136238	1	205185045	PIGR	FCAMR;IL24;FAIM3;PIGR	PIGR	1385	FCAMR	13087	uc001hez.1	uc001hez.1;uc001hfc.1;Q8WWV6;uc001hev.1;uc001heu.1;O60667;uc001hew.1;Q2YHE5;uc001het.1;uc001hey.1;uc001hfa.1;uc001hfb.1;NP_851936;NP_002635;Q32M82;Q53XZ7;Q13007;uc001hex.1;uc001hes.1	uc001hez.1	1385	uc001hfa.1	13087	+	A/G	single	by-frequency	0.216961	0.247807	intron
10	Obara	12740691	Custom 80K gene-based	389	465	854	80000	Association	n/a	N	n/a	Few SNPs		5/10/2003	yusuke@ims.u-tokyo.ac.jp	Immunoglobulin A nephropathy	rs2275529	Table1	0.00055	Immunoglobulin A nephropathy	PIGR				rs2275529	1	205186476		FCAMR;IL24;FAIM3;PIGR	PIGR	46	FCAMR	11656		uc001hez.1;uc001hfc.1;Q8WWV6;uc001hev.1;uc001heu.1;O60667;uc001hew.1;Q2YHE5;uc001het.1;uc001hey.1;uc001hfa.1;uc001hfb.1;NP_851936;NP_002635;Q32M82;Q53XZ7;Q13007;uc001hex.1;uc001hes.1	uc001hez.1	46	uc001hfa.1	11656	-	G/T	single	by-submitter	0.408363	0.193445	locus
11	Obara	12740691	Custom 80K gene-based	389	465	854	80000	Association	n/a	N	n/a	Few SNPs		5/10/2003	yusuke@ims.u-tokyo.ac.jp	Immunoglobulin A nephropathy	rs291100	Table1	0.00065	Immunoglobulin A nephropathy	PIGR				rs291100	1	205171436	PIGR	FCAMR;IL24;FAIM3;PIGR	PIGR	2942	FAIM3	9470	uc001hez.1	uc001hez.1;uc001hfc.1;Q8WWV6;uc001hev.1;uc001heu.1;O60667;uc001hew.1;Q2YHE5;uc001het.1;uc001hey.1;uc001hfa.1;uc001hfb.1;NP_851936;NP_002635;Q32M82;Q53XZ7;Q13007;uc001hex.1;uc001hes.1	uc001hez.1	2942	uc001hey.1	9470	+	C/T	single	by-cluster,by-frequency,by-2hit-2allele	0.423033	0.180443	intron	rs291100,rs568584
12	Klein	15761122	Affy100K	96	50	146	103611	Association	n/a	N	n/a	Few SNPs		4/15/2005	josephine.hoh@yale.edu	Age-related macular degeneration	rs380390	Table1	4.10E-08	Age-related macular degeneration	CFH				rs380390	1	194967674	CFH	CFH;CFHR3	CFH	15580	CFHR3	42878	uc001gtj.1	Q02985;P08603;uc001gtl.1;Q6NSD3;P08603-2;uc001gti.1;uc001gtm.1;uc001gtk.1;uc001gtj.1	uc001gtj.1	15583	uc001gti.1	30356	-	C/G	single	by-cluster,by-frequency,by-2hit-2allele	0.382461	0.212024	intron	rs380390,rs17515760
13	Klein	15761122	Affy100K	96	50	146	103611	Association	n/a	N	n/a	Few SNPs		4/15/2005	josephine.hoh@yale.edu	Age-related macular degeneration	rs1329428	Table1	1.40E-06	Age-related macular degeneration	CFH				rs1329428	1	194969433	CFH	CFH;CFHR3	CFH	13821	CFHR3	41119	uc001gtj.1	Q02985;P08603;uc001gtl.1;Q6NSD3;P08603-2;uc001gti.1;uc001gtm.1;uc001gtk.1;uc001gtj.1	uc001gtj.1	13824	uc001gti.1	32115	-	A/G	single	by-cluster,by-frequency,by-2hit-2allele	0.498884	0.0235957	intron
14	Yamazaki	16221758	Custom 72K gene-based	94	752	846	72738	Association	Genotyping, Family-based	X	X	Few SNPs		10/13/2005	yusuke@ims.u-tokyo.ac.jp	Crohn's disease	rs6478108	Table1	5.62E-14	Crohn's disease	TNFSF15				rs6478108	9	116598524	TNFSF15	TNFSF15	TNFSF15	7091	TNFSF8	106420	uc004bjh.1	Q5VJK8;uc004bjg.1;uc004bjh.1;Q8NFE9	uc004bjg.1	3893	uc004bjh.1	7093	+	C/T	single	by-cluster,by-frequency,by-2hit-2allele	0.431078	0.172368	intron
15	Yamazaki	16221758	Custom 72K gene-based	94	752	846	72738	Association	Genotyping, Family-based	X	X	Few SNPs		10/13/2005	yusuke@ims.u-tokyo.ac.jp	Crohn's disease	rs4979462	Table1	3.38E-13	Crohn's disease	TNFSF15				rs4979462	9	116606834	TNFSF15	TNFSF15	TNFSF15	1395	TNFSF8	98110	uc004bjh.1	Q5VJK8;uc004bjg.1;uc004bjh.1;Q8NFE9	uc004bjh.1	1395	uc004bjg.1	12203	+	C/T	single	by-cluster,by-frequency,by-2hit-2allele	0.258322	0.249861	intron
16	Yamazaki	16221758	Custom 72K gene-based	94	752	846	72738	Association	Genotyping, Family-based	X	X	Few SNPs		10/13/2005	yusuke@ims.u-tokyo.ac.jp	Crohn's disease	rs10117785	TableS3	2.51E-12	Crohn's disease	TNFSF15				rs10117785	9	116591424		TNFSF15	TNFSF15	9	TNFSF8	113520		Q5VJK8;uc004bjg.1;uc004bjh.1;Q8NFE9	uc004bjg.1	7	uc004bjh.1	7	+	A/T	single	by-cluster,by-2hit-2allele	0	0	untranslated
17	Yamazaki	16221758	Custom 72K gene-based	94	752	846	72738	Association	Genotyping, Family-based	X	X	Few SNPs		10/13/2005	yusuke@ims.u-tokyo.ac.jp	Crohn's disease	rs6478109	TableS3	1.17E-11	Crohn's disease	TNFSF15				rs6478109	9	116608587		TNFSF15	TNFSF15	358	TNFSF8	96357		Q5VJK8;uc004bjg.1;uc004bjh.1;Q8NFE9	uc004bjh.1	358	uc004bjg.1	13956	+	A/G	single	by-cluster,by-frequency,by-2hit-2allele	0.418845	0.184368	locus
18	Yamazaki	16221758	Custom 72K gene-based	94	752	846	72738	Association	Genotyping, Family-based	X	X	Few SNPs		10/13/2005	yusuke@ims.u-tokyo.ac.jp	Crohn's disease	rs7869487	TableS3	3.24E-11	Crohn's disease	TNFSF15				rs7869487	9	116620735		TNFSF15	TNFSF15	12506	TNFSF8	84209		Q5VJK8;uc004bjg.1;uc004bjh.1;Q8NFE9	uc004bjh.1	12506	uc004bjg.1	26104	+	C/T	single	by-frequency,by-2hit-2allele	0.378563	0.21441	unknown
19	Yamazaki	16221758	Custom 72K gene-based	94	752	846	72738	Association	Genotyping, Family-based	X	X	Few SNPs		10/13/2005	yusuke@ims.u-tokyo.ac.jp	Crohn's disease	rs3810936	Table1	3.89E-11	Crohn's disease	TNFSF15				rs3810936	9	116592706	TNFSF15	TNFSF15	TNFSF15	1273	TNFSF8	112238	uc004bjh.1;uc004bjg.1	Q5VJK8;uc004bjg.1;uc004bjh.1;Q8NFE9	uc004bjg.1	1275	uc004bjh.1	1275	+	C/T	single	by-cluster,by-frequency,by-2hit-2allele	0.401079	0.199186	coding-synon
20	Yamazaki	16221758	Custom 72K gene-based	94	752	846	72738	Association	Genotyping, Family-based	X	X	Few SNPs		10/13/2005	yusuke@ims.u-tokyo.ac.jp	Crohn's disease	rs7848647	Table1	4.43E-11	Crohn's disease	TNFSF15				rs7848647	9	116608867		TNFSF15	TNFSF15	638	TNFSF8	96077		Q5VJK8;uc004bjg.1;uc004bjh.1;Q8NFE9	uc004bjh.1	638	uc004bjg.1	14236	+	C/T	single	by-cluster,by-frequency,by-2hit-2allele	0.415051	0.187771	locus
21	Yamazaki	16221758	Custom 72K gene-based	94	752	846	72738	Association	Genotyping, Family-based	X	X	Few SNPs		10/13/2005	yusuke@ims.u-tokyo.ac.jp	Crohn's disease	rs4574921	TableS3	7.76E-11	Crohn's disease	TNFSF15				rs4574921	9	116578155		TNFSF15	TNFSF15	13278	TNFSF8	126789		Q5VJK8;uc004bjg.1;uc004bjh.1;Q8NFE9	uc004bjg.1	13276	uc004bjh.1	13276	+	C/T	single	by-cluster,by-frequency,by-2hit-2allele	0.310362	0.242603	unknown
22	Yamazaki	16221758	Custom 72K gene-based	94	752	846	72738	Association	Genotyping, Family-based	X	X	Few SNPs		10/13/2005	yusuke@ims.u-tokyo.ac.jp	Crohn's disease	rs4372078	TableS3	6.46E-10	Crohn's disease	TNFSF15				rs4372078	9	116603508	TNFSF15	TNFSF15	TNFSF15	4721	TNFSF8	101436	uc004bjh.1	Q5VJK8;uc004bjg.1;uc004bjh.1;Q8NFE9	uc004bjh.1	4721	uc004bjg.1	8877	+	G/T	single	by-frequency,by-2hit-2allele	0.344555	0.231429	intron
23	Yamazaki	16221758	Custom 72K gene-based	94	752	846	72738	Association	Genotyping, Family-based	X	X	Few SNPs		10/13/2005	yusuke@ims.u-tokyo.ac.jp	Crohn's disease	rs1885383	TableS2	1.61E-09	Crohn's disease	TNFSF8				rs1885383	9	116719623	TNFSF8	TNFSF8	TNFSF8	12968	TNC	103002	uc004bji.1	P32971;uc004bji.1	uc004bji.1	12968	uc004bjj.1	103010	+	A/G	single	by-frequency,by-2hit-2allele	0.433884	0.169371	intron	rs1885383,rs3789877
24	Yamazaki	16221758	Custom 72K gene-based	94	752	846	72738	Association	Genotyping, Family-based	X	X	Few SNPs		10/13/2005	yusuke@ims.u-tokyo.ac.jp	Crohn's disease	rs3789879	TableS2	3.70E-09	Crohn's disease	TNFSF8				rs3789879	9	116718057	TNFSF8	TNFSF8	TNFSF8	13113	TNC	104568	uc004bji.1	P32971;uc004bji.1	uc004bji.1	13113	uc004bjj.1	104576	-	A/G	single	by-cluster,by-frequency,by-2hit-2allele	0.484354	0.0870528	intron
25	Yamazaki	16221758	Custom 72K gene-based	94	752	846	72738	Association	Genotyping, Family-based	X	X	Few SNPs		10/13/2005	yusuke@ims.u-tokyo.ac.jp	Crohn's disease	rs3789882	TableS2	4.45E-09	Crohn's disease	TNFSF8				rs3789882	9	116709520	TNFSF8	TNFSF8	TNFSF8	4576	TNFSF15	101291	uc004bji.1	P32971;uc004bji.1	uc004bji.1	4576	uc004bjh.1	101291	-	A/T	single	by-cluster,by-frequency,by-2hit-2allele	0.43102	0.172429	intron
26	Yamazaki	16221758	Custom 72K gene-based	94	752	846	72738	Association	Genotyping, Family-based	X	X	Few SNPs		10/13/2005	yusuke@ims.u-tokyo.ac.jp	Crohn's disease	rs1322054	TableS2	9.13E-09	Crohn's disease	TNFSF8				rs1322054	9	116709120	TNFSF8	TNFSF8	TNFSF8	4176	TNFSF15	100891	uc004bji.1	P32971;uc004bji.1	uc004bji.1	4176	uc004bjh.1	100891	+	A/G	single	by-cluster,by-frequency,by-2hit-2allele	0.499603	0.0140789	intron	rs1322054,rs3181193,rs3789884
27	Yamazaki	16221758	Custom 72K gene-based	94	752	846	72738	Association	Genotyping, Family-based	X	X	Few SNPs		10/13/2005	yusuke@ims.u-tokyo.ac.jp	Crohn's disease	rs2295800	TableS2	3.06E-08	Crohn's disease	TNFSF15				rs2295800	9	116704032		TNFSF8	TNFSF8	912	TNFSF15	95803		P32971;uc004bji.1	uc004bji.1	912	uc004bjh.1	95803	+	C/T	single	by-frequency,by-2hit-2allele	0.490373	0.0687069	unknown	rs2295800,rs3181198
28	Yamazaki	16221758	Custom 72K gene-based	94	752	846	72738	Association	Genotyping, Family-based	X	X	Few SNPs		10/13/2005	yusuke@ims.u-tokyo.ac.jp	Crohn's disease	rs16931910	TableS3	5.50E-08	Crohn's disease					rs16931910	9	116658130		TNFSF8;TNFSF15	TNFSF8	46814	TNFSF15	49901		P32971;uc004bji.1;uc004bjh.1;Q8NFE9	uc004bji.1	46814	uc004bjh.1	49901	+	A/C	single	by-frequency	0.288159	0.247071	unknown
29	Yamazaki	16221758	Custom 72K gene-based	94	752	846	72738	Association	Genotyping, Family-based	X	X	Few SNPs		10/13/2005	yusuke@ims.u-tokyo.ac.jp	Crohn's disease	rs2974	TableS2	1.97E-07	Crohn's disease	TNFSF15				rs2974	9	116703993		TNFSF8	TNFSF8	951	TNFSF15	95764		P32971;uc004bji.1	uc004bji.1	951	uc004bjh.1	95764	+	C/T	single	by-frequency,by-submitter,by-2hit-2allele	0.491026	0.0663818	unknown	rs2974,rs3181199
30	Yamazaki	16221758	Custom 72K gene-based	94	752	846	72738	Association	Genotyping, Family-based	X	X	Few SNPs		10/13/2005	yusuke@ims.u-tokyo.ac.jp	Crohn's disease	rs6478106	TableS3	7.76E-07	Crohn's disease					rs6478106	9	116585487		TNFSF15	TNFSF15	5946	TNFSF8	119457		Q5VJK8;uc004bjg.1;uc004bjh.1;Q8NFE9	uc004bjg.1	5944	uc004bjh.1	5944	+	C/T	single	by-cluster,by-frequency,by-2hit-2allele	0.475545	0.107839	unknown
31	Yamazaki	16221758	Custom 72K gene-based	94	752	846	72738	Association	Genotyping, Family-based	X	X	Few SNPs		10/13/2005	yusuke@ims.u-tokyo.ac.jp	Crohn's disease	rs3181196	TableS3	2.75E-06	Crohn's disease	TNFSF8				rs3181196	9	116707758	TNFSF8	TNFSF8	TNFSF8	2814	TNFSF15	99529	uc004bji.1	P32971;uc004bji.1	uc004bji.1	2814	uc004bjh.1	99529	-	C/T	single	unknown	0.00481925	0.0488508	intron
32	Yamazaki	16221758	Custom 72K gene-based	94	752	846	72738	Association	Genotyping, Family-based	X	X	Few SNPs		10/13/2005	yusuke@ims.u-tokyo.ac.jp	Crohn's disease	rs3181357	TableS3	2.88E-06	Crohn's disease	TNFSF8				rs3181357	9	116732165	TNFSF8	TNFSF8	TNFSF8	426	TNC	90460	uc004bji.1	P32971;uc004bji.1	uc004bji.1	426	uc004bjj.1	90468	-	C/T	single	by-frequency	0.487028	0.0794853	intron
33	Yamazaki	16221758	Custom 72K gene-based	94	752	846	72738	Association	Genotyping, Family-based	X	X	Few SNPs		10/13/2005	yusuke@ims.u-tokyo.ac.jp	Crohn's disease	rs4246905	TableS3	3.02E-06	Crohn's disease	TNFSF15				rs4246905	9	116593070	TNFSF15	TNFSF15	TNFSF15	1637	TNFSF8	111874	uc004bjg.1;uc004bjh.1	Q5VJK8;uc004bjg.1;uc004bjh.1;Q8NFE9	uc004bjg.1	1561	uc004bjh.1	1639	+	C/T	single	by-cluster,by-frequency,by-2hit-2allele	0.344767	0.231342	intron	rs4246905,rs17816729
34	Yamazaki	16221758	Custom 72K gene-based	94	752	846	72738	Association	Genotyping, Family-based	X	X	Few SNPs		10/13/2005	yusuke@ims.u-tokyo.ac.jp	Crohn's disease	rs2181032	TableS3	4.37E-05	Crohn's disease	TNFSF8				rs2181032	9	116730685	TNFSF8	TNFSF8	TNFSF8	1906	TNC	91940	uc004bji.1	P32971;uc004bji.1	uc004bji.1	1906	uc004bjj.1	91948	+	C/T	single	unknown	0	0	intron
35	Yamazaki	16221758	Custom 72K gene-based	94	752	846	72738	Association	Genotyping, Family-based	X	X	Few SNPs		10/13/2005	yusuke@ims.u-tokyo.ac.jp	Crohn's disease	rs4978612	TableS3	5.50E-05	Crohn's disease	TNFSF8				rs4978612	9	116731185	TNFSF8	TNFSF8	TNFSF8	1406	TNC	91440	uc004bji.1	P32971;uc004bji.1	uc004bji.1	1406	uc004bjj.1	91448	+	A/T	single	by-2hit-2allele	0	0	intron
36	Yamazaki	16221758	Custom 72K gene-based	94	752	846	72738	Association	Genotyping, Family-based	X	X	Few SNPs		10/13/2005	yusuke@ims.u-tokyo.ac.jp	Crohn's disease	rs3827818	TableS3	5.62E-05	Crohn's disease	TNFSF8				rs3827818	9	116709091	TNFSF8	TNFSF8	TNFSF8	4147	TNFSF15	100862	uc004bji.1	P32971;uc004bji.1	uc004bji.1	4147	uc004bjh.1	100862	-	A/G	single	by-frequency	0.237309	0.249678	intron
37	Yamazaki	16221758	Custom 72K gene-based	94	752	846	72738	Association	Genotyping, Family-based	X	X	Few SNPs		10/13/2005	yusuke@ims.u-tokyo.ac.jp	Crohn's disease	rs3181360	TableS3	8.13E-05	Crohn's disease	TNFSF8				rs3181360	9	116731379	TNFSF8	TNFSF8	TNFSF8	1212	TNC	91246	uc004bji.1	P32971;uc004bji.1	uc004bji.1	1212	uc004bjj.1	91254	-	A/G	single	by-cluster,by-frequency,by-submitter,by-2hit-2allele	0.428642	0.174892	intron
38	Yamazaki	16221758	Custom 72K gene-based	94	752	846	72738	Association	Genotyping, Family-based	X	X	Few SNPs		10/13/2005	yusuke@ims.u-tokyo.ac.jp	Crohn's disease	rs2274598	TableS2	8.50E-05	Crohn's disease	TNFSF15				rs2274598	9	116459953		ATP6V1G1;C9orf91	C9orf91	11429	ATP6V1G1	58981		uc004bjf.1;O75348;uc004bje.1;uc004bjd.1;Q3KNS4;uc004bjc.1;Q5VZI3	uc004bjf.1	11429	uc004bjd.1	12167	+	A/G	single	by-submitter	0.141779	0.225363	unknown
39	Yamazaki	16221758	Custom 72K gene-based	94	752	846	72738	Association	Genotyping, Family-based	X	X	Few SNPs		10/13/2005	yusuke@ims.u-tokyo.ac.jp	Crohn's disease	rs1075371	TableS3	0.000144544	Crohn's disease	LOC389786				rs1075371	9	116484191		C9orf91	C9orf91	35667	ATP6V1G1	83219		uc004bjf.1;uc004bje.1;uc004bjd.1;Q3KNS4;Q5VZI3	uc004bjf.1	35667	uc004bjd.1	36405	+	A/C	single	by-cluster,by-frequency	0.14449	0.226644	coding-nonsynon
40	Yamazaki	16221758	Custom 72K gene-based	94	752	846	72738	Association	Genotyping, Family-based	X	X	Few SNPs		10/13/2005	yusuke@ims.u-tokyo.ac.jp	Crohn's disease	rs3181362	TableS3	0.000275423	Crohn's disease	TNFSF8				rs3181362	9	116707264	TNFSF8	TNFSF8	TNFSF8	2320	TNFSF15	99035	uc004bji.1	P32971;uc004bji.1	uc004bji.1	2320	uc004bjh.1	99035	-	A/G	single	by-submitter	0.413304	0.189293	intron
41	Yamazaki	16221758	Custom 72K gene-based	94	752	846	72738	Association	Genotyping, Family-based	X	X	Few SNPs		10/13/2005	yusuke@ims.u-tokyo.ac.jp	Crohn's disease	rs2282002	TableS3	0.001819701	Crohn's disease	LOC389786				rs2282002	9	116469362		C9orf91	C9orf91	20838	ATP6V1G1	68390		uc004bjf.1;uc004bje.1;uc004bjd.1;Q3KNS4;Q5VZI3	uc004bjf.1	20838	uc004bjd.1	21576	-	C/T	single	by-frequency	0.0862788	0.188932	intron
42	Yamazaki	16221758	Custom 72K gene-based	94	752	846	72738	Association	Genotyping, Family-based	X	X	Few SNPs		10/13/2005	yusuke@ims.u-tokyo.ac.jp	Crohn's disease	rs3789871	TableS3	0.001819701	Crohn's disease	TNC				rs3789871	9	116875075	TNC	TNC	TNC	45232	1-Dec	68842	uc004bjj.1	uc004bjj.1;P24821	uc004bjj.1	45185	uc004bjk.1	68842	-	C/T	single	by-frequency	0.20983	0.246752	intron
43	Yamazaki	16221758	Custom 72K gene-based	94	752	846	72738	Association	Genotyping, Family-based	X	X	Few SNPs		10/13/2005	yusuke@ims.u-tokyo.ac.jp	Crohn's disease	rs1511	TableS3	0.003019952	Crohn's disease	TNC				rs1511	9	116895935	TNC	1-Dec;TNC	TNC	24372	1-Dec	47982	uc004bjj.1	uc004bjj.1;Q9P2X7;P24821;uc004bjk.1	uc004bjj.1	24325	uc004bjk.1	47982	-	G/T	single	by-cluster,by-frequency,by-submitter,by-2hit-2allele	0.4968	0.0398718	intron	rs1511,rs1755650
44	Yamazaki	16221758	Custom 72K gene-based	94	752	846	72738	Association	Genotyping, Family-based	X	X	Few SNPs		10/13/2005	yusuke@ims.u-tokyo.ac.jp	Crohn's disease	rs3181367	TableS3	0.004168694	Crohn's disease	TNFSF8				rs3181367	9	116706499	TNFSF8	TNFSF8	TNFSF8	1555	TNFSF15	98270	uc004bji.1	P32971;uc004bji.1	uc004bji.1	1555	uc004bjh.1	98270	-	C/T	single	by-cluster,by-frequency,by-2hit-2allele	0.478631	0.101132	intron
45	Yamazaki	16221758	Custom 72K gene-based	94	752	846	72738	Association	Genotyping, Family-based	X	X	Few SNPs		10/13/2005	yusuke@ims.u-tokyo.ac.jp	Crohn's disease	rs17292115	TableS3	0.004365158	Crohn's disease					rs17292115	9	116739566		TNFSF8	TNFSF8	6975	TNC	83059		P32971;uc004bji.1	uc004bji.1	6975	uc004bjj.1	83067	+	A/C	single	by-frequency	0.307877	0.24617	unknown
46	Yamazaki	16221758	Custom 72K gene-based	94	752	846	72738	Association	Genotyping, Family-based	X	X	Few SNPs		10/13/2005	yusuke@ims.u-tokyo.ac.jp	Crohn's disease	rs2274835	TableS3	0.005370318	Crohn's disease	TNC				rs2274835	9	116878445	TNC	TNC	TNC	41862	1-Dec	65472	uc004bjj.1	uc004bjj.1;P24821	uc004bjj.1	41815	uc004bjk.1	65472	+	C/G	single	by-frequency	0.206966	0.246268	intron
47	Yamazaki	16221758	Custom 72K gene-based	94	752	846	72738	Association	Genotyping, Family-based	X	X	Few SNPs		10/13/2005	yusuke@ims.u-tokyo.ac.jp	Crohn's disease	rs2297179	TableS3	0.005888437	Crohn's disease	TNC				rs2297179	9	116850071	TNC	TNC	TNC	27446	1-Dec	93846	uc004bjj.1	uc004bjj.1;P24821	uc004bjj.1	27438	uc004bjk.1	93846	-	A/C	single	by-frequency,by-submitter,by-2hit-2allele	0.18911	0.242471	intron
48	Yamazaki	16221758	Custom 72K gene-based	94	752	846	72738	Association	Genotyping, Family-based	X	X	Few SNPs		10/13/2005	yusuke@ims.u-tokyo.ac.jp	Crohn's disease	rs927374	TableS3	0.006456542	Crohn's disease	TNFSF8				rs927374	9	116719191	TNFSF8	TNFSF8	TNFSF8	13400	TNC	103434	uc004bji.1	P32971;uc004bji.1	uc004bji.1	13400	uc004bjj.1	103442	+	C/G	single	by-cluster,by-frequency,by-submitter,by-2hit-2allele	0.482726	0.0913173	intron
49	Yamazaki	16221758	Custom 72K gene-based	94	752	846	72738	Association	Genotyping, Family-based	X	X	Few SNPs		10/13/2005	yusuke@ims.u-tokyo.ac.jp	Crohn's disease	rs3181201	TableS3	0.006606934	Crohn's disease					rs3181201	9	116703621		TNFSF8	TNFSF8	1323	TNFSF15	95392		P32971;uc004bji.1	uc004bji.1	1323	uc004bjh.1	95392	-	C/G	single	by-frequency,by-2hit-2allele	0.54625	0.0926266	unknown
50	Yamazaki	16221758	Custom 72K gene-based	94	752	846	72738	Association	Genotyping, Family-based	X	X	Few SNPs		10/13/2005	yusuke@ims.u-tokyo.ac.jp	Crohn's disease	rs7869594	TableS3	0.00676083	Crohn's disease	TNFSF8				rs1126711	9	116705200	TNFSF8	TNFSF8	TNFSF8	256	TNFSF15	96971	uc004bji.1	P32971;uc004bji.1	uc004bji.1	256	uc004bjh.1	96971	-	C/T	single	by-frequency	0.496851	0.0395574	untranslated	rs1126711,rs3181373,rs7869594,rs17292073
51	Yamazaki	16221758	Custom 72K gene-based	94	752	846	72738	Association	Genotyping, Family-based	X	X	Few SNPs		10/13/2005	yusuke@ims.u-tokyo.ac.jp	Crohn's disease	rs3181200	TableS3	0.007762471	Crohn's disease					rs3181200	9	116703705		TNFSF8	TNFSF8	1239	TNFSF15	95476		P32971;uc004bji.1	uc004bji.1	1239	uc004bjh.1	95476	-	A/C	single	by-frequency,by-2hit-2allele	0.491575	0.0643547	unknown
52	Yamazaki	16221758	Custom 72K gene-based	94	752	846	72738	Association	Genotyping, Family-based	X	X	Few SNPs		10/13/2005	yusuke@ims.u-tokyo.ac.jp	Crohn's disease	rs1359992	TableS3	0.009332543	Crohn's disease	LOC389786				rs1359992	9	116470432		C9orf91	C9orf91	21908	ATP6V1G1	69460		uc004bjf.1;uc004bje.1;uc004bjd.1;Q3KNS4;Q5VZI3	uc004bjf.1	21908	uc004bjd.1	22646	-	A/T	single	by-cluster,by-frequency,by-2hit-2allele	0.37944	0.213881	coding-nonsynon	rs1359992,rs17627293
53	Yamazaki	16221758	Custom 72K gene-based	94	752	846	72738	Association	Genotyping, Family-based	X	X	Few SNPs		10/13/2005	yusuke@ims.u-tokyo.ac.jp	Crohn's disease	rs2297180	TableS3	0.010471285	Crohn's disease	TNC				rs2297180	9	116849979	TNC	TNC	TNC	27354	1-Dec	93938	uc004bjj.1	uc004bjj.1;P24821	uc004bjj.1	27346	uc004bjk.1	93938	-	C/T	single	by-cluster,by-frequency,by-2hit-2allele	0.471166	0.116558	intron
54	Yamazaki	16221758	Custom 72K gene-based	94	752	846	72738	Association	Genotyping, Family-based	X	X	Few SNPs		10/13/2005	yusuke@ims.u-tokyo.ac.jp	Crohn's disease	rs4978611	TableS3	0.010471285	Crohn's disease	TNFSF8				rs4978611	9	116717126	TNFSF8	TNFSF8	TNFSF8	12182	TNC	105499	uc004bji.1	P32971;uc004bji.1	uc004bji.1	12182	uc004bjj.1	105507	+	A/C	single	by-cluster,by-frequency,by-2hit-2allele	0.486005	0.0824712	intron
55	Yamazaki	16221758	Custom 72K gene-based	94	752	846	72738	Association	Genotyping, Family-based	X	X	Few SNPs		10/13/2005	yusuke@ims.u-tokyo.ac.jp	Crohn's disease	rs3181348	TableS3	0.010964782	Crohn's disease					rs3181348	9	116734005		TNFSF8	TNFSF8	1414	TNC	88620		P32971;uc004bji.1	uc004bji.1	1414	uc004bjj.1	88628	-	C/T	single	by-frequency,by-2hit-2allele	0.477626	0.103376	locus
56	Yamazaki	16221758	Custom 72K gene-based	94	752	846	72738	Association	Genotyping, Family-based	X	X	Few SNPs		10/13/2005	yusuke@ims.u-tokyo.ac.jp	Crohn's disease	rs1272041	TableS3	0.012302688	Crohn's disease	TNC				rs1272041	9	116895328	TNC	TNC;1-Dec	TNC	24979	1-Dec	48589	uc004bjj.1	uc004bjj.1;Q9P2X7;P24821;uc004bjk.1	uc004bjj.1	24932	uc004bjk.1	48589	-	C/G	single	by-cluster,by-frequency,by-submitter,by-2hit-2allele	0.475576	0.107774	intron	rs1272041,rs1755652,rs3789869
57	Yamazaki	16221758	Custom 72K gene-based	94	752	846	72738	Association	Genotyping, Family-based	X	X	Few SNPs		10/13/2005	yusuke@ims.u-tokyo.ac.jp	Crohn's disease	rs2297181	TableS3	0.013489629	Crohn's disease	TNC				rs2297181	9	116849857	TNC	TNC	TNC	27232	1-Dec	94060	uc004bjj.1	uc004bjj.1;P24821	uc004bjj.1	27224	uc004bjk.1	94060	-	A/G	single	by-frequency,by-submitter,by-2hit-2allele	0.200312	0.245012	intron
58	Yamazaki	16221758	Custom 72K gene-based	94	752	846	72738	Association	Genotyping, Family-based	X	X	Few SNPs		10/13/2005	yusuke@ims.u-tokyo.ac.jp	Crohn's disease	rs2075533	TableS3	0.014791084	Crohn's disease					rs2075533	9	116733452		TNFSF8	TNFSF8	861	TNC	89173		P32971;uc004bji.1	uc004bji.1	861	uc004bjj.1	89181	-	C/T	single	by-frequency,by-2hit-2allele	0.48875	0.0741514	locus	rs2075533,rs3181351
59	Yamazaki	16221758	Custom 72K gene-based	94	752	846	72738	Association	Genotyping, Family-based	X	X	Few SNPs		10/13/2005	yusuke@ims.u-tokyo.ac.jp	Crohn's disease	rs10759741	TableS3	0.015488166	Crohn's disease	TNFSF8				rs3181372	9	116705256	TNFSF8	TNFSF8	TNFSF8	312	TNFSF15	97027	uc004bji.1	P32971;uc004bji.1	uc004bji.1	312	uc004bjh.1	97027	-	C/T	single	by-frequency	0.474471	0.110059	untranslated	rs3181372,rs10759741
60	Yamazaki	16221758	Custom 72K gene-based	94	752	846	72738	Association	Genotyping, Family-based	X	X	Few SNPs		10/13/2005	yusuke@ims.u-tokyo.ac.jp	Crohn's disease	rs3181197	TableS3	0.015848932	Crohn's disease	TNFSF8				rs3181197	9	116707592	TNFSF8	TNFSF8	TNFSF8	2648	TNFSF15	99363	uc004bji.1	P32971;uc004bji.1	uc004bji.1	2648	uc004bjh.1	99363	-	A/G	single	by-cluster,by-frequency,by-submitter,by-2hit-2allele	0.499603	0.0140789	intron	rs3181197,rs16931941
61	Yamazaki	16221758	Custom 72K gene-based	94	752	846	72738	Association	Genotyping, Family-based	X	X	Few SNPs		10/13/2005	yusuke@ims.u-tokyo.ac.jp	Crohn's disease	rs1757096	TableS3	0.016218101	Crohn's disease	TNC				rs1757096	9	116889462	TNC	TNC;1-Dec	TNC	30845	1-Dec	54455	uc004bjj.1	uc004bjj.1;Q9P2X7;P24821;uc004bjk.1	uc004bjj.1	30798	uc004bjk.1	54455	+	G/T	single	by-cluster,by-frequency,by-submitter,by-2hit-2allele	0.489972	0.0700956	intron	rs1757096,rs3827814
62	Yamazaki	16221758	Custom 72K gene-based	94	752	846	72738	Association	Genotyping, Family-based	X	X	Few SNPs		10/13/2005	yusuke@ims.u-tokyo.ac.jp	Crohn's disease	rs2992147	TableS3	0.019054607	Crohn's disease	TNC				rs2992147	9	116889135	TNC	1-Dec;TNC	TNC	31172	1-Dec	54782	uc004bjj.1	uc004bjj.1;Q9P2X7;P24821;uc004bjk.1	uc004bjj.1	31125	uc004bjk.1	54782	+	C/T	single	by-frequency,by-submitter,by-2hit-2allele	0.490017	0.0699433	coding-synon	rs2992147,rs3748168,rs17820381
63	Yamazaki	16221758	Custom 72K gene-based	94	752	846	72738	Association	Genotyping, Family-based	X	X	Few SNPs		10/13/2005	yusuke@ims.u-tokyo.ac.jp	Crohn's disease	rs944510	TableS3	0.019498446	Crohn's disease	TNC				rs944510	9	116892843	TNC	TNC;1-Dec	TNC	27464	1-Dec	51074	uc004bjj.1	uc004bjj.1;Q9P2X7;P24821;uc004bjk.1	uc004bjj.1	27417	uc004bjk.1	51074	+	C/T	single	by-cluster,by-frequency,by-submitter,by-2hit-2allele	0.49016	0.0694502	coding-synon	rs944510,rs3748167,rs17820519
64	Yamazaki	16221758	Custom 72K gene-based	94	752	846	72738	Association	Genotyping, Family-based	X	X	Few SNPs		10/13/2005	yusuke@ims.u-tokyo.ac.jp	Crohn's disease	rs7025577	TableS3	0.022387211	Crohn's disease					rs7025577	9	116701486		TNFSF8	TNFSF8	3458	TNFSF15	93257		P32971;uc004bji.1	uc004bji.1	3458	uc004bjh.1	93257	+	A/C	single	by-2hit-2allele	0	0	unknown
65	Yamazaki	16221758	Custom 72K gene-based	94	752	846	72738	Association	Genotyping, Family-based	X	X	Few SNPs		10/13/2005	yusuke@ims.u-tokyo.ac.jp	Crohn's disease	rs3181202	TableS3	0.022908677	Crohn's disease					rs3181202	9	116703371		TNFSF8	TNFSF8	1573	TNFSF15	95142		P32971;uc004bji.1	uc004bji.1	1573	uc004bjh.1	95142	-	A/G	single	by-frequency,by-2hit-2allele	0.545	0.0960469	unknown
66	Yamazaki	16221758	Custom 72K gene-based	94	752	846	72738	Association	Genotyping, Family-based	X	X	Few SNPs		10/13/2005	yusuke@ims.u-tokyo.ac.jp	Crohn's disease	rs1322055	TableS3	0.024547089	Crohn's disease	TNFSF8				rs1322055	9	116709406	TNFSF8	TNFSF8	TNFSF8	4462	TNFSF15	101177	uc004bji.1	P32971;uc004bji.1	uc004bji.1	4462	uc004bjh.1	101177	+	C/T	single	by-cluster,by-frequency,by-submitter,by-2hit-2allele	0.199241	0.245739	intron	rs1322055,rs3789883
67	Yamazaki	16221758	Custom 72K gene-based	94	752	846	72738	Association	Genotyping, Family-based	X	X	Few SNPs		10/13/2005	yusuke@ims.u-tokyo.ac.jp	Crohn's disease	rs7026324	TableS3	0.024547089	Crohn's disease					rs7026324	9	116523764			TNFSF15	67669	C9orf91	75240			uc004bjg.1	67667	uc004bjh.1	67667	+	A/G	single	by-frequency,by-2hit-2allele	0.439001	0.163642	unknown
68	Yamazaki	16221758	Custom 72K gene-based	94	752	846	72738	Association	Genotyping, Family-based	X	X	Few SNPs		10/13/2005	yusuke@ims.u-tokyo.ac.jp	Crohn's disease	rs1075372	TableS3	0.030902954	Crohn's disease	LOC389786				rs1075372	9	116484211		C9orf91	C9orf91	35687	ATP6V1G1	83239		uc004bjf.1;uc004bje.1;uc004bjd.1;Q3KNS4;Q5VZI3	uc004bjf.1	35687	uc004bjd.1	36425	+	A/G	single	by-frequency,by-2hit-2allele	0.493945	0.0546897	coding-synon
69	Yamazaki	16221758	Custom 72K gene-based	94	752	846	72738	Association	Genotyping, Family-based	X	X	Few SNPs		10/13/2005	yusuke@ims.u-tokyo.ac.jp	Crohn's disease	rs13286744	TableS3	0.034673685	Crohn's disease	LOC389786				rs13286744	9	116484048		C9orf91	C9orf91	35524	ATP6V1G1	83076		uc004bjf.1;uc004bje.1;uc004bjd.1;Q3KNS4;Q5VZI3	uc004bjf.1	35524	uc004bjd.1	36262	+	C/T	single	by-frequency	0.499923	0.0062107	intron
70	Yamazaki	16221758	Custom 72K gene-based	94	752	846	72738	Association	Genotyping, Family-based	X	X	Few SNPs		10/13/2005	yusuke@ims.u-tokyo.ac.jp	Crohn's disease	rs3789875	TableS3	0.035481339	Crohn's disease	TNC				rs3789875	9	116835109	TNC	TNC	TNC	12484	TNFSF8	102518	uc004bjj.1	uc004bjj.1;P24821	uc004bjj.1	12476	uc004bji.1	102518	-	G/T	single	by-cluster,by-frequency,by-2hit-2allele	0.282438	0.247887	intron	rs3789875,rs17818598
71	Yamazaki	16221758	Custom 72K gene-based	94	752	846	72738	Association	Genotyping, Family-based	X	X	Few SNPs		10/13/2005	yusuke@ims.u-tokyo.ac.jp	Crohn's disease	rs2295801	TableS3	0.03801894	Crohn's disease					rs2295801	9	116704265		TNFSF8	TNFSF8	679	TNFSF15	96036		P32971;uc004bji.1	uc004bji.1	679	uc004bjh.1	96036	+	A/G	single	by-cluster,by-frequency	0.0455094	0.143818	unknown
72	Yamazaki	16221758	Custom 72K gene-based	94	752	846	72738	Association	Genotyping, Family-based	X	X	Few SNPs		10/13/2005	yusuke@ims.u-tokyo.ac.jp	Crohn's disease	rs1055207	TableS3	0.040738028	Crohn's disease	LOC389786				rs1055207	9	116468781		C9orf91	C9orf91	20257	ATP6V1G1	67809		uc004bjf.1;uc004bje.1;uc004bjd.1;Q3KNS4;Q5VZI3	uc004bjf.1	20257	uc004bjd.1	20995	-	A/G	single	by-cluster,by-frequency,by-2hit-2allele	0.448657	0.158561	coding-nonsynon	rs1055207,rs3174141
73	Yamazaki	16221758	Custom 72K gene-based	94	752	846	72738	Association	Genotyping, Family-based	X	X	Few SNPs		10/13/2005	yusuke@ims.u-tokyo.ac.jp	Crohn's disease	rs2104772	TableS3	0.040738028	Crohn's disease	TNC				rs2104772	9	116848606	TNC	TNC	TNC	25981	1-Dec	95311	uc004bjj.1	uc004bjj.1;P24821	uc004bjj.1	25973	uc004bjk.1	95311	-	A/T	single	by-cluster,by-frequency,by-submitter,by-2hit-2allele	0.499682	0.0126143	coding-nonsynon	rs2104772,rs3207863
74	Yamazaki	16221758	Custom 72K gene-based	94	752	846	72738	Association	Genotyping, Family-based	X	X	Few SNPs		10/13/2005	yusuke@ims.u-tokyo.ac.jp	Crohn's disease	rs3181365	TableS3	0.044668359	Crohn's disease	TNFSF8				rs3181365	9	116706745	TNFSF8	TNFSF8	TNFSF8	1801	TNFSF15	98516	uc004bji.1	P32971;uc004bji.1	uc004bji.1	1801	uc004bjh.1	98516	-	A/T	single	by-cluster,by-frequency,by-2hit-2allele	0.439102	0.163525	intron
75	Maraganore	16252231	Perlegen custom 250K	443	443	886	198345	Association, Family-based	Genotyping, Two Stage Design, Family-based	X	X	All associations	journal website	9/9/2005	dballinger@perelegen.com	Parkinson's disease	rs7702187	Table4	7.62E-06	Parkinson's disease	SEMA5A				rs7702187	5	9385281	SEMA5A	SEMA5A	SEMA5A	213952	TAS2R1	296827	uc003jel.1	NP_003957;uc003jel.1	uc003jel.1	213877	uc003jek.1	295013	+	A/T	single	by-cluster,by-frequency	0.465972	0.130304	intron	rs7702187,rs16900575
76	Maraganore	16252231	Perlegen custom 250K	443	443	886	198345	Association, Family-based	Genotyping, Two Stage Design, Family-based	X	X	All associations	journal website	9/9/2005	dballinger@perelegen.com	Parkinson's disease	rs682705	Text	9.07E-06	Parkinson's disease	LOC200008,MRPL37				rs682705	1	54410005		MRPL37;CDCP2;LOC606495;SSBP3	LOC606495	609	CDCP2	17974		Q6IPT4;Q9BWW4-3;uc001cxa.1;uc001cxc.1;uc001cxf.1;uc001cxe.1;uc001cwz.1;Q9BWW4;uc001cww.1;Q9BWW4-2;Q5VXM1;NP_057575;uc001cwv.1;uc001cwy.1;Q8NF25;uc001cwu.1;uc001cxg.1;uc001cwx.1;uc001cxd.1;uc001cxb.1	uc001cww.1	609	uc001cwx.1	609	-	C/T	single	by-cluster,by-frequency,by-submitter,by-2hit-2allele	0.455858	0.141853	unknown	rs682705,rs3795359
77	Maraganore	16252231	Perlegen custom 250K	443	443	886	198345	Association, Family-based	Genotyping, Two Stage Design, Family-based	X	X	All associations	journal website	9/9/2005	dballinger@perelegen.com	Parkinson's disease	rs3746736	RawUnadjustedPValuesTier1	0.00001301	Parkinson's disease	CST11,CSTL1				rs3746736	20	23372613	CSTL1	NAPB;CSTL1;CST8;CST11	CSTL1	953	CST11	6427	uc002wte.1	uc002wtf.1;uc002wtd.1;uc002wth.1;uc002wtc.1;Q9H114;Q9H112-2;uc002wtb.1;uc002wtg.1;O60676;Q9H112;Q9H115;Q4G0M0;uc002wte.1;uc002wta.1	uc002wte.1	954	uc002wtf.1	6427	+	C/T	single	by-cluster,by-frequency,by-2hit-2allele	0.424829	0.181281	coding-nonsynon	rs3746736,rs17683931
78	Maraganore	16252231	Perlegen custom 250K	443	443	886	198345	Association, Family-based	Genotyping, Two Stage Design, Family-based	X	X	All associations	journal website	9/9/2005	dballinger@perelegen.com	Parkinson's disease	rs1472402	RawUnadjustedPValuesTier1	0.000014409	Parkinson's disease					rs1472402	12	40549297			GLT8D3	212617	YAF2	287878			uc001rms.1	214058	uc001rmt.1	214058	-	A/T	single	by-cluster,by-frequency,by-submitter,by-2hit-2allele	0.437585	0.165263	unknown	rs1472402,rs17421854
79	Maraganore	16252231	Perlegen custom 250K	443	443	886	198345	Association, Family-based	Genotyping, Two Stage Design, Family-based	X	X	All associations	journal website	9/9/2005	dballinger@perelegen.com	Parkinson's disease	rs11155313	RawUnadjustedPValuesTier2	0.000015371	Parkinson's disease	PHACTR2				rs11155313	6	144003270	PHACTR2	PHACTR2	PHACTR2	32261	FUCA2	128714	uc003qjq.1	uc003qjr.1;uc003qjq.1;O75167;O75167-2	uc003qjq.1	32178	uc003qjr.1	37586	+	A/G	single	by-cluster,by-frequency,by-2hit-2allele	0.392481	0.205425	intron
80	Maraganore	16252231	Perlegen custom 250K	443	443	886	198345	Association, Family-based	Genotyping, Two Stage Design, Family-based	X	X	All associations	journal website	9/9/2005	dballinger@perelegen.com	Parkinson's disease	rs10200894	Table4	1.70E-05	Parkinson's disease	PARK11				rs10200894	2	228525376		WDR69;SKIP	SKIP	27542	WDR69	28106		uc002vpq.1;Q68DA3;uc002vpn.1;Q8N136;uc002vpo.1;uc002vpp.1;Q2M3C7	uc002vpp.1	27542	uc002vpq.1	27542	+	C/G	single	by-cluster,by-frequency	0.343038	0.233769	unknown
81	Maraganore	16252231	Perlegen custom 250K	443	443	886	198345	Association, Family-based	Genotyping, Two Stage Design, Family-based	X	X	All associations	journal website	9/9/2005	dballinger@perelegen.com	Parkinson's disease	rs2313982	Table4	1.79E-05	Parkinson's disease					rs2313982	4	139007510			SLC7A11	297189	PCDH18	334431			uc003ihh.1	160516	uc003ihi.1	222138	-	C/T	single	by-submitter	0.143186	0.226033	unknown
82	Maraganore	16252231	Perlegen custom 250K	443	443	886	198345	Association, Family-based	Genotyping, Two Stage Design, Family-based	X	X	All associations	journal website	9/9/2005	dballinger@perelegen.com	Parkinson's disease	rs10197606	RawUnadjustedPValuesTier1	0.000019528	Parkinson's disease					rs10197606	2	41732300			LOC91461	396956	EML4	517719			uc002rse.1	225898	uc002rsf.1	283711	+	A/G	single	by-cluster	0	0	unknown
83	Maraganore	16252231	Perlegen custom 250K	443	443	886	198345	Association, Family-based	Genotyping, Two Stage Design, Family-based	X	X	All associations	journal website	9/9/2005	dballinger@perelegen.com	Parkinson's disease	rs17329669	Table4	2.30E-05	Parkinson's disease					rs17329669	7	36818454		ELMO1	ELMO1	42031	AOAH	87904		Q92556;uc003tfk.1;Q92556-2;uc003tfi.1;uc003tfj.1	uc003tfi.1	42031	uc003tfj.1	42031	+	A/G	single	by-frequency	0.14449	0.226644	unknown
84	Maraganore	16252231	Perlegen custom 250K	443	443	886	198345	Association, Family-based	Genotyping, Two Stage Design, Family-based	X	X	All associations	journal website	9/9/2005	dballinger@perelegen.com	Parkinson's disease	rs7520966	Text	2.96E-05	Parkinson's disease	LOC200008,MRPL37				rs7520966	1	54417850	LOC606495	MRPL37;CDCP2;LOC606495;SSBP3	LOC606495	7236	MRPL37	20577	uc001cww.1;uc001cwy.1;uc001cwx.1	Q6IPT4;Q9BWW4-3;uc001cxa.1;uc001cxc.1;uc001cxf.1;uc001cxe.1;uc001cwz.1;Q7Z2R9;Q9BWW4;uc001cww.1;Q9BWW4-2;Q5VXM1;NP_057575;uc001cwv.1;uc001cwy.1;Q8NF25;uc001cxh.1;uc001cxg.1;uc001cwx.1;uc001cxd.1;uc001cxb.1	uc001cwz.1	4571	uc001cww.1	7236	+	C/T	single	by-cluster,by-frequency,by-2hit-2allele	0.462631	0.131484	unknown
85	Maraganore	16252231	Perlegen custom 250K	443	443	886	198345	Association, Family-based	Genotyping, Two Stage Design, Family-based	X	X	All associations	journal website	9/9/2005	dballinger@perelegen.com	Parkinson's disease	rs7723605	Table4	3.30E-05	Parkinson's disease					rs7723605	5	5407615		ADAMTS16	ADAMTS16	34204	KIAA0947	68191		NP_620687;uc003jdk.1;Q8TE57-2;uc003jdl.1	uc003jdl.1	34203	uc003jdk.1	50695	+	C/T	single	by-cluster,by-frequency,by-2hit-2allele	0.425966	0.180396	unknown
86	Maraganore	16252231	Perlegen custom 250K	443	443	886	198345	Association, Family-based	Genotyping, Two Stage Design, Family-based	X	X	All associations	journal website	9/9/2005	dballinger@perelegen.com	Parkinson's disease	rs17463995	RawUnadjustedPValuesTier1	0.000034967	Parkinson's disease					rs17463995	15	46791064		CEP152	CEP152	26575	FBN1	65854		uc001zxa.1;Q17RV1;uc001zwz.1;O94986;uc001zwy.1	uc001zwy.1	26575	uc001zwz.1	26575	+	C/T	single	by-frequency	0.386737	0.213575	unknown
87	Maraganore	16252231	Perlegen custom 250K	443	443	886	198345	Association, Family-based	Genotyping, Two Stage Design, Family-based	X	X	All associations	journal website	9/9/2005	dballinger@perelegen.com	Parkinson's disease	rs16887478	RawUnadjustedPValuesTier1	0.000036351	Parkinson's disease					rs16887478	8	38561200		FLJ43582	FLJ43582	55863	FGFR1	115691		uc003xly.1;uc003xlx.1;Q6ZUL3	uc003xly.1	15649	uc003xlx.1	55863	+	A/G	single	by-frequency	0.218546	0.249039	unknown
88	Maraganore	16252231	Perlegen custom 250K	443	443	886	198345	Association, Family-based	Genotyping, Two Stage Design, Family-based	X	X	All associations	journal website	9/9/2005	dballinger@perelegen.com	Parkinson's disease	rs35866326	Table4	3.65E-05	Parkinson's disease					rs35866326	10	58986929			IPMK	638690	CISD1	711991			uc001jkb.1	638690	uc001jkc.1	711991	+	C/G	single	unknown	0	0	unknown
89	Maraganore	16252231	Perlegen custom 250K	443	443	886	198345	Association, Family-based	Genotyping, Two Stage Design, Family-based	X	X	All associations	journal website	9/9/2005	dballinger@perelegen.com	Parkinson's disease	rs11887431	RawUnadjustedPValuesTier1	0.000036577	Parkinson's disease	LOC91461				rs11887431	2	42120966		LOC91461	LOC91461	8290	EML4	129053		Q504Y2;uc002rsg.1	uc002rsg.1	8290	uc002rsf.1	86519	+	C/T	single	by-cluster,by-frequency,by-2hit-2allele	0.39551	0.20329	unknown
90	Maraganore	16252231	Perlegen custom 250K	443	443	886	198345	Association, Family-based	Genotyping, Two Stage Design, Family-based	X	X	All associations	journal website	9/9/2005	dballinger@perelegen.com	Parkinson's disease	rs11674789	RawUnadjustedPValuesTier1	0.000037598	Parkinson's disease					rs11674789	2	41764604			LOC91461	364652	EML4	485415			uc002rse.1	193594	uc002rsf.1	251407	+	A/C	single	by-cluster,by-frequency	0.299199	0.245111	unknown
91	Maraganore	16252231	Perlegen custom 250K	443	443	886	198345	Association, Family-based	Genotyping, Two Stage Design, Family-based	X	X	All associations	journal website	9/9/2005	dballinger@perelegen.com	Parkinson's disease	rs1984279	RawUnadjustedPValuesTier1	0.000038852	Parkinson's disease					rs1984279	20	23261192		NAPB;GZF1;NXT1	NXT1	18180	GZF1	31828		uc002wtd.1;uc002wtc.1;uc002wtb.1;Q9H116;uc002wsx.1;Q9H115;Q4G0M0;uc002wsz.1;uc002wta.1;Q9UKK6;uc002wsy.1	uc002wsx.1	18180	uc002wsy.1	29626	+	A/C	single	by-cluster,by-frequency,by-submitter,by-2hit-2allele	0.470748	0.117348	unknown	rs1984279,rs17750679
92	Maraganore	16252231	Perlegen custom 250K	443	443	886	198345	Association, Family-based	Genotyping, Two Stage Design, Family-based	X	X	All associations	journal website	9/9/2005	dballinger@perelegen.com	Parkinson's disease	rs16851009	Table4	4.17E-05	Parkinson's disease	GALNT3				rs16851009	2	166338953	GALNT3	GALNT3	GALNT3	20096	FAM130A2	93504	uc002udi.1	uc002udi.1;uc002udh.1;Q14435-2;Q14435	uc002udh.1	3497	uc002udi.1	4538	+	C/T	single	by-frequency	0.363336	0.230141	unknown
93	Maraganore	16252231	Perlegen custom 250K	443	443	886	198345	Association, Family-based	Genotyping, Two Stage Design, Family-based	X	X	All associations	journal website	9/9/2005	dballinger@perelegen.com	Parkinson's disease	rs2245218	Table4	4.61E-05	Parkinson's disease	PRDM2				rs2245218	1	14012413	PRDM2	PRDM2	PRDM2	11749	PDPN	195376	uc001avg.1;uc001avi.1	uc001avg.1;uc001avi.1;Q13029-2;uc001avl.1;Q13029;Q5VUM0;uc001avj.1;uc001avh.1;Q5THJ1;uc001avk.1	uc001avl.1	6635	uc001avg.1	11749	-	A/G	single	by-cluster,by-frequency,by-submitter,by-2hit-2allele	0.30229	0.245918	intron
94	Maraganore	16252231	Perlegen custom 250K	443	443	886	198345	Association, Family-based	Genotyping, Two Stage Design, Family-based	X	X	All associations	journal website	9/9/2005	dballinger@perelegen.com	Parkinson's disease	rs10815285	RawUnadjustedPValuesTier1	0.000046376	Parkinson's disease	KIAA1815				rs10815285	9	5804424	ERMP1	KIAA1432;ERMP1	ERMP1	18657	KIAA1432	40115	uc003zjk.1;uc003zjm.1;uc003zjn.1	uc003zjk.1;NP_079172;uc003zjj.1;Q4ADV7;uc003zjh.1;uc003zjm.1;uc003zjn.1;Q7Z2K6;uc003zji.1;Q9H0A5;uc003zjl.1;Q9H9S1	uc003zjn.1	1688	uc003zjk.1	18657	+	G/T	single	by-cluster,by-frequency,by-2hit-2allele	0.498413	0.0281243	intron	rs10815285,rs17228219
95	Maraganore	16252231	Perlegen custom 250K	443	443	886	198345	Association, Family-based	Genotyping, Two Stage Design, Family-based	X	X	All associations	journal website	9/9/2005	dballinger@perelegen.com	Parkinson's disease	rs17344386	RawUnadjustedPValuesTier1	0.000047053	Parkinson's disease					rs17344386	1	83314578			TTLL7	793068	PRKACB	1001754			uc001dix.1	90099	uc001diy.1	369746	+	C/T	single	by-frequency	0.156625	0.231908	unknown
96	Maraganore	16252231	Perlegen custom 250K	443	443	886	198345	Association, Family-based	Genotyping, Two Stage Design, Family-based	X	X	All associations	journal website	9/9/2005	dballinger@perelegen.com	Parkinson's disease	rs960190	RawUnadjustedPValuesTier1	0.000049694	Parkinson's disease					rs960190	X	19119228			GPR64	68630	PDHA1	152743			uc004cyx.1	68630	uc004cyy.1	68630	-	A/G	single	by-cluster,by-frequency,by-2hit-2allele	0.384662	0.210633	unknown
97	Maraganore	16252231	Perlegen custom 250K	443	443	886	198345	Association, Family-based	Genotyping, Two Stage Design, Family-based	X	X	All associations	journal website	9/9/2005	dballinger@perelegen.com	Parkinson's disease	rs7694392	RawUnadjustedPValuesTier1	0.000055644	Parkinson's disease	BANK1				rs7694392	4	103042449	BANK1	BANK1	BANK1	88444	SLC39A8	359394	uc003hvy.1;uc003hvx.1;uc003hvz.1	Q8NDB2;Q8NDB2-3;uc003hvy.1;uc003hvx.1;uc003hvz.1	uc003hvz.1	88391	uc003hvy.1	111531	+	C/T	single	by-cluster,by-frequency,by-2hit-2allele	0.381238	0.212783	intron
98	Maraganore	16252231	Perlegen custom 250K	443	443	886	198345	Association, Family-based	Genotyping, Two Stage Design, Family-based	X	X	All associations	journal website	9/9/2005	dballinger@perelegen.com	Parkinson's disease	rs1451213	RawUnadjustedPValuesTier1	0.00005836	Parkinson's disease					rs1451213	4	190679022			FRG1	419945	TUBB4Q	461650			uc003izq.1	342585	uc003izr.1	419945	+	A/G	single	by-cluster,by-frequency,by-2hit-2allele	0.476371	0.106096	unknown
99	Maraganore	16252231	Perlegen custom 250K	443	443	886	198345	Association, Family-based	Genotyping, Two Stage Design, Family-based	X	X	All associations	journal website	9/9/2005	dballinger@perelegen.com	Parkinson's disease	rs7180500	RawUnadjustedPValuesTier1	0.000063508	Parkinson's disease	GABRG3				rs7180500	15	24835925	GABRG3	GABRA5;GABRG3	GABRG3	36663	GABRA5	59176	uc001zbg.1;uc001zbf.1	uc001zbg.1;Q99928;P31644;NP_150092;uc001zbd.1;uc001zbe.1;uc001zbf.1	uc001zbf.1	36663	uc001zbg.1	36663	+	A/C	single	by-frequency,by-2hit-2allele	0.498226	0.0297273	intron
100	Maraganore	16252231	Perlegen custom 250K	443	443	886	198345	Association, Family-based	Genotyping, Two Stage Design, Family-based	X	X	All associations	journal website	9/9/2005	dballinger@perelegen.com	Parkinson's disease	rs7878232	Table4	6.87E-05	Parkinson's disease	PASD1				rs7878232	X	150597031		CNGA2;FATE1;PASD1;PRRG3	PASD1	1166	PRRG3	20403		uc004fey.1;uc004fev.1;NP_076987;uc004fex.1;Q969F0;uc004few.1;NP_775764;Q16280	uc004fev.1	1166	uc004few.1	20403	+	G/T	single	by-cluster,by-frequency	0.161805	0.233926	unknown	rs7878232,rs17319699
101	Maraganore	16252231	Perlegen custom 250K	443	443	886	198345	Association, Family-based	Genotyping, Two Stage Design, Family-based	X	X	All associations	journal website	9/9/2005	dballinger@perelegen.com	Parkinson's disease	rs9789345	RawUnadjustedPValuesTier1	0.000069362	Parkinson's disease					rs9789345	2	41751692			LOC91461	377564	EML4	498327			uc002rse.1	206506	uc002rsf.1	264319	+	A/G	single	by-cluster,by-frequency	0.423684	0.179816	unknown
102	Maraganore	16252231	Perlegen custom 250K	443	443	886	198345	Association, Family-based	Genotyping, Two Stage Design, Family-based	X	X	All associations	journal website	9/9/2005	dballinger@perelegen.com	Parkinson's disease	rs723268	RawUnadjustedPValuesTier1	0.000071549	Parkinson's disease					rs723268	8	119235875		EXT1;SAMD12	SAMD12	35000	EXT1	42636		uc003yok.1;Q16394	uc003yok.1	42636	uc003yol.1	66196	-	A/G	single	by-cluster,by-frequency,by-2hit-2allele	0.657007	0.150044	unknown	rs723268,rs17451727,rs17454595,rs17506734
103	Maraganore	16252231	Perlegen custom 250K	443	443	886	198345	Association, Family-based	Genotyping, Two Stage Design, Family-based	X	X	All associations	journal website	9/9/2005	dballinger@perelegen.com	Parkinson's disease	rs6039424	RawUnadjustedPValuesTier1	0.000080381	Parkinson's disease	PLCB4				rs6039424	20	9173164	PLCB4	PLCB4	PLCB4	148233	C20orf103	270106	uc002wnf.1;uc002wne.1;uc002wng.1	Q17R56;Q5JYT1;uc002wnf.1;uc002wne.1;uc002wng.1;NP_000924	uc002wng.1	47924	uc002wnh.1	126416	+	C/G	single	by-cluster,by-frequency,by-2hit-2allele	0.466848	0.157462	intron	rs6039424,rs8119728,rs13044714,rs17388683
104	Maraganore	16252231	Perlegen custom 250K	443	443	886	198345	Association, Family-based	Genotyping, Two Stage Design, Family-based	X	X	All associations	journal website	9/9/2005	dballinger@perelegen.com	Parkinson's disease	rs7686646	RawUnadjustedPValuesTier1	0.00008378	Parkinson's disease	RIPX				rs7686646	4	71810758	RUFY3	RUFY3;IGJ;UTP3	RUFY3	4183	UTP3	35627	uc003hfq.1;uc003hfp.1;uc003hfr.1	Q7L099-2;Q9NQZ2;Q7L099;uc003hfp.1;uc003hfr.1;NP_653247;NP_001032519;uc003hfq.1;uc003hfo.1;uc003hfn.1	uc003hfq.1	4197	uc003hfr.1	4197	+	C/T	single	by-cluster,by-frequency,by-2hit-2allele	0.188366	0.242283	intron
105	Maraganore	16252231	Perlegen custom 250K	443	443	886	198345	Association, Family-based	Genotyping, Two Stage Design, Family-based	X	X	All associations	journal website	9/9/2005	dballinger@perelegen.com	Parkinson's disease	rs6815629	RawUnadjustedPValuesTier1	0.000084252	Parkinson's disease	RIPX				rs6815629	4	71824255	RUFY3	RUFY3;UTP3	RUFY3	17680	UTP3	49124	uc003hfq.1;uc003hfp.1;uc003hfr.1	Q7L099-2;Q9NQZ2;Q7L099;uc003hfp.1;uc003hfr.1;NP_001032519;uc003hfq.1;uc003hfo.1	uc003hfq.1	17694	uc003hfr.1	17694	+	A/G	single	by-cluster,by-frequency,by-2hit-2allele	0.242015	0.249872	intron
106	Maraganore	16252231	Perlegen custom 250K	443	443	886	198345	Association, Family-based	Genotyping, Two Stage Design, Family-based	X	X	All associations	journal website	9/9/2005	dballinger@perelegen.com	Parkinson's disease	rs4680878	RawUnadjustedPValuesTier1	0.000087106	Parkinson's disease					rs4680878	3	30168547			RBMS3	146924	TGFBR2	454450			uc003cel.1	146923	uc003cem.1	146923	+	G/T	single	by-cluster,by-frequency	0.449221	0.151033	unknown
107	Maraganore	16252231	Perlegen custom 250K	443	443	886	198345	Association, Family-based	Genotyping, Two Stage Design, Family-based	X	X	All associations	journal website	9/9/2005	dballinger@perelegen.com	Parkinson's disease	rs4752662	RawUnadjustedPValuesTier1	0.000089435	Parkinson's disease	TACC2				rs4752662	10	123902328	TACC2	TACC2	TACC2	10766	BTBD16	118482	uc001lfx.1;uc001lfv.1;uc001lfw.1;uc001lfy.1	uc001lfx.1;uc001lfz.1;uc001lga.1;uc001lfv.1;uc001lfw.1;Q4VXL4;O95359-5;O95359-3;NP_996744;uc001lgb.1;O95359-2;uc001lfy.1;O95359-6;O95359-1	uc001lfz.1	10766	uc001lga.1	10766	+	A/G	single	by-cluster,by-frequency,by-2hit-2allele	0.491529	0.0645257	intron
108	Maraganore	16252231	Perlegen custom 250K	443	443	886	198345	Association, Family-based	Genotyping, Two Stage Design, Family-based	X	X	All associations	journal website	9/9/2005	dballinger@perelegen.com	Parkinson's disease	rs6802211	RawUnadjustedPValuesTier1	0.000089891	Parkinson's disease	TXNDC6				rs6802211	3	139534113		ARMC8;TXNDC6;MRAS	TXNDC6	2695	MRAS	15201		O14807;uc003esi.1;Q86XW9;Q9NV02;uc003esj.1;uc003esb.1;uc003esd.1;uc003esa.1;uc003ese.1;uc003esh.1;Q9Y4R9;uc003esg.1;uc003esf.1;NP_036351;Q86XW9-2;uc003esc.1;Q8IUR7	uc003ese.1	2695	uc003esg.1	3218	+	A/G	single	by-cluster,by-frequency,by-2hit-2allele	0.416077	0.190056	unknown	rs6802211,rs17204152
109	Maraganore	16252231	Perlegen custom 250K	443	443	886	198345	Association, Family-based	Genotyping, Two Stage Design, Family-based	X	X	All associations	journal website	9/9/2005	dballinger@perelegen.com	Parkinson's disease	rs17719492	RawUnadjustedPValuesTier1	0.000091152	Parkinson's disease	ZNF141				rs17719492	4	344051	ZNF141	ZNF141	ZNF141	14994	ZNF721	79729	uc003gaa.1;uc003gab.1	uc003gaa.1;uc003fzz.1;uc003gab.1;NP_003432;Q15928	uc003fzz.1	1712	uc003gaa.1	14994	+	C/G	single	by-frequency	0.326438	0.238028	intron
110	Maraganore	16252231	Perlegen custom 250K	443	443	886	198345	Association, Family-based	Genotyping, Two Stage Design, Family-based	X	X	All associations	journal website	9/9/2005	dballinger@perelegen.com	Parkinson's disease	rs1509269	Table4	9.21E-05	Parkinson's disease					rs1509269	4	138973174			PCDH18	300095	SLC7A11	331525			uc003ihh.1	194852	uc003ihi.1	256474	+	C/T	single	by-submitter	0.151017	0.22957	unknown
111	Maraganore	16252231	Perlegen custom 250K	443	443	886	198345	Association, Family-based	Genotyping, Two Stage Design, Family-based	X	X	All associations	journal website	9/9/2005	dballinger@perelegen.com	Parkinson's disease	rs17571216	RawUnadjustedPValuesTier1	0.000099157	Parkinson's disease	KIAA1815				rs17571216	9	5820317	ERMP1	KIAA1432;ERMP1	ERMP1	2764	KIAA1432	56008	uc003zjk.1;uc003zjm.1;uc003zjn.1	uc003zjk.1;NP_079172;Q4ADV7;uc003zjm.1;uc003zjn.1;Q7Z2K6;uc003zji.1;uc003zjl.1	uc003zjk.1	2764	uc003zjm.1	2764	+	C/T	single	by-frequency	0.499398	0.0173397	intron
112	Maraganore	16252231	Perlegen custom 250K	443	443	886	198345	Association, Family-based	Genotyping, Two Stage Design, Family-based	X	X	All associations	journal website	9/9/2005	dballinger@perelegen.com	Parkinson's disease	rs978797	RawUnadjustedPValuesTier1	0.00010313	Parkinson's disease					rs978797	12	40558809			GLT8D3	203105	YAF2	278366			uc001rms.1	204546	uc001rmt.1	204546	+	A/G	single	by-cluster,by-frequency,by-submitter,by-2hit-2allele	0.427941	0.175605	unknown	rs978797,rs17493776
113	Maraganore	16252231	Perlegen custom 250K	443	443	886	198345	Association, Family-based	Genotyping, Two Stage Design, Family-based	X	X	All associations	journal website	9/9/2005	dballinger@perelegen.com	Parkinson's disease	rs33132	RawUnadjustedPValuesTier1	0.0001061	Parkinson's disease	C1QDC1				rs33132	12	30780560	CAPRIN2	IPO8;CAPRIN2	CAPRIN2	18155	IPO8	40542	uc001rjh.1;uc001rji.1;uc001rjl.1;uc001rjk.1;uc001rjj.1;uc001rjg.1	NP_006381;uc001rji.1;uc001rjd.1;Q96RN6;uc001rjk.1;Q6IMN6;uc001rjj.1;uc001rjm.1;Q149P6;NP_115532;uc001rjh.1;uc001rjf.1;uc001rjl.1;Q8TE71;Q149P7;Q96JF4;uc001rjg.1;uc001rjo.1;uc001rjn.1	uc001rjf.1	1153	uc001rjm.1	4849	-	A/G	single	by-cluster,by-frequency,by-submitter,by-2hit-2allele	0.461026	0.141845	intron	rs33132,rs476119
114	Maraganore	16252231	Perlegen custom 250K	443	443	886	198345	Association, Family-based	Genotyping, Two Stage Design, Family-based	X	X	All associations	journal website	9/9/2005	dballinger@perelegen.com	Parkinson's disease	rs4628310	RawUnadjustedPValuesTier1	0.00010771	Parkinson's disease	KIAA1815				rs4628310	9	5830402		ERMP1;MLANA	ERMP1	7321	MLANA	50506		uc003zjk.1;uc003zjo.1;NP_079172;uc003zjm.1;uc003zjn.1;Q16655;Q7Z2K6	uc003zjk.1	7321	uc003zjm.1	7321	+	A/G	single	by-cluster,by-frequency,by-2hit-2allele	0.473878	0.11126	unknown
115	Maraganore	16252231	Perlegen custom 250K	443	443	886	198345	Association, Family-based	Genotyping, Two Stage Design, Family-based	X	X	All associations	journal website	9/9/2005	dballinger@perelegen.com	Parkinson's disease	rs4678260	RawUnadjustedPValuesTier1	0.00012228	Parkinson's disease	MRAS				rs4678260	3	139572203	MRAS	TXNDC6;MRAS	MRAS	22006	TXNDC6	40785	uc003esh.1;uc003esi.1	O14807;uc003esi.1;Q86XW9;uc003esj.1;uc003esd.1;uc003ese.1;uc003esh.1;uc003esg.1;NP_036351;Q86XW9-2	uc003esj.1	2194	uc003esi.1	21999	+	C/T	single	by-cluster,by-frequency,by-2hit-2allele	0.481817	0.0935991	unknown
116	Maraganore	16252231	Perlegen custom 250K	443	443	886	198345	Association, Family-based	Genotyping, Two Stage Design, Family-based	X	X	All associations	journal website	9/9/2005	dballinger@perelegen.com	Parkinson's disease	rs9959376	RawUnadjustedPValuesTier1	0.00012243	Parkinson's disease					rs9959376	18	2024580			METTL4	502943	NDC80	537024			uc002klh.1	502948	uc002kli.1	537024	+	C/T	single	by-cluster,by-frequency	0.27036	0.250459	unknown
117	Maraganore	16252231	Perlegen custom 250K	443	443	886	198345	Association, Family-based	Genotyping, Two Stage Design, Family-based	X	X	All associations	journal website	9/9/2005	dballinger@perelegen.com	Parkinson's disease	rs6488270	RawUnadjustedPValuesTier1	0.00013085	Parkinson's disease	FLJ31166				rs6488270	12	10241854		OLR1;C12orf59;GABARAPL1	C12orf59	6185	GABARAPL1	14901		Q96NA7;uc001qxr.1;P78380;uc001qxp.1;uc001qxq.1;uc001qxt.1;Q4KMG9;uc001qxv.1;uc001qxu.1;uc001qxo.1;Q9H0R8;uc001qxs.1	uc001qxq.1	6184	uc001qxr.1	6184	+	A/G	single	by-cluster,by-frequency,by-2hit-2allele	0.430068	0.173423	unknown
118	Maraganore	16252231	Perlegen custom 250K	443	443	886	198345	Association, Family-based	Genotyping, Two Stage Design, Family-based	X	X	All associations	journal website	9/9/2005	dballinger@perelegen.com	Parkinson's disease	rs12202337	RawUnadjustedPValuesTier1	0.00014801	Parkinson's disease					rs12202337	6	23795723			NRSN1	438605	DCDC2	484239			uc003ndu.1	438605	uc003ndv.1	438637	+	C/T	single	by-cluster,by-frequency	0.295657	0.245796	unknown	rs12202337,rs17213270
119	Maraganore	16252231	Perlegen custom 250K	443	443	886	198345	Association, Family-based	Genotyping, Two Stage Design, Family-based	X	X	All associations	journal website	9/9/2005	dballinger@perelegen.com	Parkinson's disease	rs12205517	RawUnadjustedPValuesTier1	0.00014977	Parkinson's disease					rs12205517	6	23802517			NRSN1	431811	DCDC2	477445			uc003ndu.1	431811	uc003ndv.1	431843	+	C/T	single	by-cluster,by-frequency,by-2hit-2allele	0.340492	0.233048	unknown	rs12205517,rs17213612
120	Maraganore	16252231	Perlegen custom 250K	443	443	886	198345	Association, Family-based	Genotyping, Two Stage Design, Family-based	X	X	All associations	journal website	9/9/2005	dballinger@perelegen.com	Parkinson's disease	rs11919248	RawUnadjustedPValuesTier1	0.00015426	Parkinson's disease					rs11919248	3	30100736			RBMS3	79113	TGFBR2	522261			uc003cel.1	79112	uc003cem.1	79112	+	A/G	single	by-cluster,by-frequency,by-2hit-2allele	0.229876	0.249189	unknown	rs11919248,rs17555385
121	Maraganore	16252231	Perlegen custom 250K	443	443	886	198345	Association, Family-based	Genotyping, Two Stage Design, Family-based	X	X	All associations	journal website	9/9/2005	dballinger@perelegen.com	Parkinson's disease	rs11737074	Table4	1.55E-04	Parkinson's disease	LOC441039				rs11737074	4	125300823			ANKRD50	504094	SPRY1	756466			uc003ifd.1	294645	uc003ife.1	339723	+	A/G	single	by-cluster,by-frequency,by-2hit-2allele	0.234493	0.249519	unknown	rs11737074,rs17814634
122	Maraganore	16252231	Perlegen custom 250K	443	443	886	198345	Association, Family-based	Genotyping, Two Stage Design, Family-based	X	X	All associations	journal website	9/9/2005	dballinger@perelegen.com	Parkinson's disease	rs779708	RawUnadjustedPValuesTier1	0.00015588	Parkinson's disease	GRM7				rs779708	3	7487728	GRM7	GRM7	GRM7	270489	LMCD1	1030782	uc003bqn.1;uc003bql.1;uc003bqk.1;uc003bqm.1	uc003bqk.1;uc003bqm.1;uc003bqn.1;Q14831;uc003bql.1;NP_870990;Q14831-2;Q59G95	uc003bqn.1	172358	uc003bqk.1	223412	-	C/T	single	by-cluster,by-frequency	0.35228	0.22812	intron	rs779708,rs3804961,rs17662549
123	Maraganore	16252231	Perlegen custom 250K	443	443	886	198345	Association, Family-based	Genotyping, Two Stage Design, Family-based	X	X	All associations	journal website	9/9/2005	dballinger@perelegen.com	Parkinson's disease	rs3758494	RawUnadjustedPValuesTier1	0.00015903	Parkinson's disease	RBP3				rs3758494	10	48012076		GDF2;GDF10;ZNF488;RBP3	RBP3	1079	ZNF488	18206		uc001jex.1;Q05CE0;P10745;Q9UK05;uc001jfa.1;uc001jez.1;Q96MN9;uc001jfb.1;P55107;uc001jey.1	uc001jez.1	1079	uc001jex.1	18202	+	C/G	single	by-cluster,by-frequency,by-2hit-2allele	0.375797	0.216044	locus
124	Maraganore	16252231	Perlegen custom 250K	443	443	886	198345	Association, Family-based	Genotyping, Two Stage Design, Family-based	X	X	All associations	journal website	9/9/2005	dballinger@perelegen.com	Parkinson's disease	rs2838358	RawUnadjustedPValuesTier1	0.00016111	Parkinson's disease	C21orf124,PDXK				rs2838358	21	43975474	PDXK	RRP1;RRP1B;PDXK;CSTB	PDXK	12069	RRP1B	35088	uc002zdm.1;uc002zdp.1;uc002zdo.1;uc002zdn.1	uc002zdr.1;uc002zdl.1;P56182;uc002zdq.1;uc002zds.1;uc002zdn.1;NP_055871;O00764-2;uc002zdk.1;uc002zdm.1;O00764;O00764-3;uc002zdp.1;uc002zdo.1;P04080	uc002zdo.1	2266	uc002zdp.1	2266	+	C/T	single	by-cluster,by-frequency,by-submitter,by-2hit-2allele	0.383692	0.217503	intron	rs2838358,rs17547497
125	Maraganore	16252231	Perlegen custom 250K	443	443	886	198345	Association, Family-based	Genotyping, Two Stage Design, Family-based	X	X	All associations	journal website	9/9/2005	dballinger@perelegen.com	Parkinson's disease	rs9289556	RawUnadjustedPValuesTier1	0.000175	Parkinson's disease	TXNDC6				rs9289556	3	139515871	TXNDC6	ARMC8;TXNDC6;MRAS	TXNDC6	15547	ARMC8	16962	uc003ese.1;uc003esg.1;uc003esd.1	O14807;uc003esi.1;Q86XW9;Q9NV02;uc003esj.1;uc003esb.1;uc003esd.1;uc003esa.1;uc003ese.1;uc003esh.1;Q9Y4R9;uc003esg.1;uc003esf.1;NP_036351;Q86XW9-2;uc003esc.1;Q8IUR7	uc003esd.1	10591	uc003esg.1	13128	+	C/T	single	by-cluster,by-frequency	0.388002	0.20846	coding-synon
126	Maraganore	16252231	Perlegen custom 250K	443	443	886	198345	Association, Family-based	Genotyping, Two Stage Design, Family-based	X	X	All associations	journal website	9/9/2005	dballinger@perelegen.com	Parkinson's disease	rs12192397	RawUnadjustedPValuesTier1	0.00020716	Parkinson's disease					rs12192397	6	23958782			NRSN1	275546	DCDC2	321180			uc003ndu.1	275546	uc003ndv.1	275578	+	A/G	single	by-frequency	0.277074	0.24853	unknown	rs12192397,rs17232782
127	Maraganore	16252231	Perlegen custom 250K	443	443	886	198345	Association, Family-based	Genotyping, Two Stage Design, Family-based	X	X	All associations	journal website	9/9/2005	dballinger@perelegen.com	Parkinson's disease	rs1924252	RawUnadjustedPValuesTier1	0.00021304	Parkinson's disease					rs1924252	1	207220547			LOC642587	448243	CAMK1G	603120			uc001hhb.1	448240	uc001hhc.1	451553	-	A/G	single	by-cluster,by-frequency,by-submitter,by-2hit-2allele	0.405243	0.195958	unknown
128	Maraganore	16252231	Perlegen custom 250K	443	443	886	198345	Association, Family-based	Genotyping, Two Stage Design, Family-based	X	X	All associations	journal website	9/9/2005	dballinger@perelegen.com	Parkinson's disease	rs7333215	RawUnadjustedPValuesTier1	0.00021837	Parkinson's disease	LOC387908				rs7333215	13	22177834			SGCG	475256	SACS	623132		uc001uok.1	uc001uok.1	8924	uc001uol.1	114646	+	C/T	single	by-cluster,by-frequency	0.345096	0.231207	locus
129	Maraganore	16252231	Perlegen custom 250K	443	443	886	198345	Association, Family-based	Genotyping, Two Stage Design, Family-based	X	X	All associations	journal website	9/9/2005	dballinger@perelegen.com	Parkinson's disease	rs1167768	RawUnadjustedPValuesTier1	0.00022269	Parkinson's disease	GPR51				rs1167768	9	100371213	GABBR2	GABBR2	GABBR2	140087	ANKS6	162899	uc004ays.1	O75899;uc004ays.1	uc004ays.1	140087	uc004ayt.1	162898	+	A/G	single	by-cluster,by-frequency,by-submitter,by-2hit-2allele	0.477502	0.103647	intron	rs1167768,rs1759310
130	Maraganore	16252231	Perlegen custom 250K	443	443	886	198345	Association, Family-based	Genotyping, Two Stage Design, Family-based	X	X	All associations	journal website	9/9/2005	dballinger@perelegen.com	Parkinson's disease	rs12187625	RawUnadjustedPValuesTier1	0.00022464	Parkinson's disease	HOMER1				rs12187625	5	78708992	HOMER1	HOMER1;JMY	HOMER1	3450	JMY	55288	uc003kfy.1	Q86YM7;NP_689618;uc003kfy.1;uc003kfv.1;uc003kfx.1	uc003kfy.1	3451	uc003kfx.1	50202	+	C/T	single	by-frequency,by-2hit-2allele	0.275646	0.248681	intron
131	Maraganore	16252231	Perlegen custom 250K	443	443	886	198345	Association, Family-based	Genotyping, Two Stage Design, Family-based	X	X	All associations	journal website	9/9/2005	dballinger@perelegen.com	Parkinson's disease	rs11237688	RawUnadjustedPValuesTier1	0.00022661	Parkinson's disease					rs11237688	11	78406305			ODZ4	205472	NARS2	442938	uc001ozm.1	uc001ozm.1	uc001ozn.1	75686	uc001ozm.1	163509	+	G/T	single	by-cluster,by-frequency,by-2hit-2allele	0.223756	0.248619	intron	rs11237688,rs17754569
132	Maraganore	16252231	Perlegen custom 250K	443	443	886	198345	Association, Family-based	Genotyping, Two Stage Design, Family-based	X	X	All associations	journal website	9/9/2005	dballinger@perelegen.com	Parkinson's disease	rs152562	RawUnadjustedPValuesTier1	0.00023219	Parkinson's disease	EFNA5				rs152562	5	106869682	EFNA5	EFNA5	EFNA5	125433	FBXL17	353665	uc003kol.1	P52803;uc003kol.1	uc003kol.1	125433	uc003kom.1	353665	+	C/T	single	by-cluster,by-frequency,by-2hit-2allele	0.479416	0.0993391	intron	rs152562,rs254546,rs469065,rs4011607,rs17449742
133	Maraganore	16252231	Perlegen custom 250K	443	443	886	198345	Association, Family-based	Genotyping, Two Stage Design, Family-based	X	X	All associations	journal website	9/9/2005	dballinger@perelegen.com	Parkinson's disease	rs17107473	RawUnadjustedPValuesTier1	0.00023645	Parkinson's disease					rs17107473	5	147279696		SCGB3A2;MGC23985	MGC23985	13402	SCGB3A2	37750		NP_996849;uc003lou.1;Q8WU04;Q96PL1;uc003lot.1;uc003lov.1	uc003lou.1	13402	uc003lov.1	13402	+	A/T	single	by-frequency	0.0535676	0.154643	unknown
134	Maraganore	16252231	Perlegen custom 250K	443	443	886	198345	Association, Family-based	Genotyping, Two Stage Design, Family-based	X	X	All associations	journal website	9/9/2005	dballinger@perelegen.com	Parkinson's disease	rs7228365	RawUnadjustedPValuesTier1	0.00023801	Parkinson's disease	C18orf25				rs7228365	18	42071830	C18orf25	C18orf25	C18orf25	29122	RNF165	96354	uc002lbx.1;uc002lbw.1	Q96B23-2;Q96B23;uc002lbx.1;uc002lbw.1	uc002lbw.1	29123	uc002lbx.1	29123	+	A/G	single	by-cluster,by-frequency,by-2hit-2allele	0.455431	0.142472	intron	rs7228365,rs17685476
135	Maraganore	16252231	Perlegen custom 250K	443	443	886	198345	Association, Family-based	Genotyping, Two Stage Design, Family-based	X	X	All associations	journal website	9/9/2005	dballinger@perelegen.com	Parkinson's disease	rs2245589	RawUnadjustedPValuesTier1	0.00024064	Parkinson's disease					rs2245589	21	14619114		STCH	STCH	46195	RBM11	96562	uc002yjs.1	uc002yjs.1;Q9NSE7-4;uc002yjq.1;P48723;uc002yjr.1;Q9NSE7;uc002yjt.1	uc002yjs.1	13094	uc002yjr.1	23551	+	A/G	single	by-cluster,by-frequency,by-submitter,by-2hit-2allele	0.501572	0.0197637	unknown	rs2245589,rs17240354
136	Maraganore	16252231	Perlegen custom 250K	443	443	886	198345	Association, Family-based	Genotyping, Two Stage Design, Family-based	X	X	All associations	journal website	9/9/2005	dballinger@perelegen.com	Parkinson's disease	rs6509996	RawUnadjustedPValuesTier1	0.00024364	Parkinson's disease	ZNF583				rs6509996	19	61606806		ZNF582;ZNF667;ZNF583	ZNF583	723	ZNF582	10105		Q5EBM4;uc002qmr.1;uc002qmu.1;Q96NG8;NP_689691;Q5HYK9;uc002qnd.1;uc002qna.1;uc002qnc.1;uc002qmy.1;uc002qmv.1;uc002qne.1;Q9BUG6;uc002qmw.1;uc002qmx.1;uc002qmz.1;uc002qnb.1	uc002qnc.1	723	uc002qna.1	4455	+	C/T	single	by-cluster,by-frequency,by-2hit-2allele	0.166089	0.235497	locus
137	Maraganore	16252231	Perlegen custom 250K	443	443	886	198345	Association, Family-based	Genotyping, Two Stage Design, Family-based	X	X	All associations	journal website	9/9/2005	dballinger@perelegen.com	Parkinson's disease	rs4691911	RawUnadjustedPValuesTier1	0.00024987	Parkinson's disease	NPY5R				rs4691911	4	164494299		NPY5R;NPY1R	NPY5R	1765	NPY1R	21101		P25929;uc003iql.1;Q6GTR7;Q59G72;uc003iqm.1;uc003iqn.1;uc003iqo.1	uc003iqn.1	1763	uc003iqo.1	2062	+	A/T	single	by-cluster,by-2hit-2allele	0.00457664	0.0476169	unknown	rs4691911,rs17472274
138	Maraganore	16252231	Perlegen custom 250K	443	443	886	198345	Association, Family-based	Genotyping, Two Stage Design, Family-based	X	X	All associations	journal website	9/9/2005	dballinger@perelegen.com	Parkinson's disease	rs5637	RawUnadjustedPValuesTier1	0.00025268	Parkinson's disease	PLA2G1B				rs5637	12	119247148	PLA2G1B	MSI1;PLA2G1B;SIRT4;PXN	PLA2G1B	2827	SIRT4	11721	uc001tyd.1	uc001txz.1;uc001tyb.1;O60361;uc001txy.1;P04054;uc001tye.1;uc001tyc.1;Q9Y6E7;O43347;uc001tyd.1;P49023-2	uc001tyd.1	2827	uc001tyc.1	11720	-	A/G	single	by-cluster,by-frequency,by-submitter,by-2hit-2allele	0.310228	0.242637	coding-synon
139	Maraganore	16252231	Perlegen custom 250K	443	443	886	198345	Association, Family-based	Genotyping, Two Stage Design, Family-based	X	X	All associations	journal website	9/9/2005	dballinger@perelegen.com	Parkinson's disease	rs6904910	RawUnadjustedPValuesTier1	0.00026837	Parkinson's disease					rs6904910	6	113996530			MARCKS	288689	HDAC2	367491			uc003pvy.1	288718	uc003pvz.1	293132	+	C/T	single	by-cluster,by-frequency,by-2hit-2allele	0.276191	0.249916	unknown
140	Maraganore	16252231	Perlegen custom 250K	443	443	886	198345	Association, Family-based	Genotyping, Two Stage Design, Family-based	X	X	All associations	journal website	9/9/2005	dballinger@perelegen.com	Parkinson's disease	rs10887233	RawUnadjustedPValuesTier2	0.00026857	Parkinson's disease	SFTPD				rs10887233	10	81705332		SFTPD	SFTPD	6491	C10orf57	123073		NP_003010;uc001kbf.1;uc001kbg.1;uc001kbh.1	uc001kbf.1	4567	uc001kbh.1	6491	+	C/G	single	by-cluster,by-frequency,by-2hit-2allele	0.401939	0.198531	unknown
141	Maraganore	16252231	Perlegen custom 250K	443	443	886	198345	Association, Family-based	Genotyping, Two Stage Design, Family-based	X	X	All associations	journal website	9/9/2005	dballinger@perelegen.com	Parkinson's disease	rs9596891	RawUnadjustedPValuesTier1	0.00027222	Parkinson's disease					rs9596891	13	53465977			OLFM4	941790	PCDH8	1145202			uc001vhm.1	127098	uc001vhn.1	130482	+	A/T	single	by-frequency,by-2hit-2allele	0.296884	0.245564	unknown
142	Maraganore	16252231	Perlegen custom 250K	443	443	886	198345	Association, Family-based	Genotyping, Two Stage Design, Family-based	X	X	All associations	journal website	9/9/2005	dballinger@perelegen.com	Parkinson's disease	rs17782299	RawUnadjustedPValuesTier1	0.0002731	Parkinson's disease	TRHDE				rs4237862	12	70980958	TRHDE	TRHDE	TRHDE	28229	TPH2	268470	uc001sxa.1	Q4G0G7;uc001sxa.1;Q9UKU6;uc001swz.1	uc001sxa.1	28229	uc001swz.1	28385	+	C/T	single	by-cluster,by-frequency,by-2hit-2allele	0.232886	0.249414	intron	rs4237862,rs17782299
143	Maraganore	16252231	Perlegen custom 250K	443	443	886	198345	Association, Family-based	Genotyping, Two Stage Design, Family-based	X	X	All associations	journal website	9/9/2005	dballinger@perelegen.com	Parkinson's disease	rs2062806	RawUnadjustedPValuesTier1	0.00027339	Parkinson's disease					rs2062806	11	104486108		ICEBERG;INCA	INCA	8740	ICEBERG	27771		Q5XLA6;uc001pis.1;uc001piq.1;uc001pir.1;P57730	uc001pir.1	8740	uc001pis.1	27770	+	C/G	single	by-cluster,by-frequency,by-2hit-2allele	0.499955	0.00476169	unknown	rs2062806,rs17103720
144	Maraganore	16252231	Perlegen custom 250K	443	443	886	198345	Association, Family-based	Genotyping, Two Stage Design, Family-based	X	X	All associations	journal website	9/9/2005	dballinger@perelegen.com	Parkinson's disease	rs13143328	RawUnadjustedPValuesTier1	0.00027452	Parkinson's disease	LOC442120				rs13143328	4	185414777		ENPP6	ENPP6	38764	IRF2	131092		Q6UWR7;uc003iwc.1	uc003iwc.1	38764	uc003iwd.1	84125	+	C/T	single	by-cluster,by-frequency	0.330211	0.236783	unknown
145	Maraganore	16252231	Perlegen custom 250K	443	443	886	198345	Association, Family-based	Genotyping, Two Stage Design, Family-based	X	X	All associations	journal website	9/9/2005	dballinger@perelegen.com	Parkinson's disease	rs34294	RawUnadjustedPValuesTier1	0.00027768	Parkinson's disease					rs34294	5	67689538		PIK3R1	PIK3R1	56135	SLC30A5	736035		uc003jve.1;P27986;P27986-2;uc003jvb.1;uc003jva.1;P27986-3;uc003jvc.1;uc003jvd.1	uc003jva.1	56133	uc003jvb.1	56133	-	G/T	single	by-submitter	0.421653	0.211586	unknown	rs34294,rs17320360
146	Maraganore	16252231	Perlegen custom 250K	443	443	886	198345	Association, Family-based	Genotyping, Two Stage Design, Family-based	X	X	All associations	journal website	9/9/2005	dballinger@perelegen.com	Parkinson's disease	rs16845408	RawUnadjustedPValuesTier1	0.00028583	Parkinson's disease	RIPX				rs16845408	4	71826016	RUFY3	RUFY3;UTP3	RUFY3	19441	UTP3	50885	uc003hfq.1;uc003hfp.1;uc003hfr.1	Q7L099-2;Q9NQZ2;Q7L099;uc003hfp.1;uc003hfr.1;NP_001032519;uc003hfq.1;uc003hfo.1	uc003hfq.1	19455	uc003hfr.1	19455	+	A/G	single	by-frequency	0.299147	0.245122	intron
147	Maraganore	16252231	Perlegen custom 250K	443	443	886	198345	Association, Family-based	Genotyping, Two Stage Design, Family-based	X	X	All associations	journal website	9/9/2005	dballinger@perelegen.com	Parkinson's disease	rs7026868	RawUnadjustedPValuesTier1	0.00028897	Parkinson's disease	KIAA1432				rs7026868	9	5650807	KIAA1432	KIAA1432	KIAA1432	4154	PDCD1LG2	90409	uc003zji.1;uc003zjh.1	Q9HBL7;uc003zjj.1;Q4ADV7;uc003zjh.1;uc003zjd.1;uc003zji.1;Q9H0A5;Q9H9S1	uc003zji.1	4225	uc003zjd.1	30736	+	C/T	single	by-cluster,by-frequency,by-2hit-2allele	0.4928	0.0595664	intron	rs7026868,rs9776028,rs10975218
148	Maraganore	16252231	Perlegen custom 250K	443	443	886	198345	Association, Family-based	Genotyping, Two Stage Design, Family-based	X	X	All associations	journal website	9/9/2005	dballinger@perelegen.com	Parkinson's disease	rs6834150	RawUnadjustedPValuesTier1	0.00028901	Parkinson's disease	RIPX				rs6834150	4	71801827		RUFY3;IGJ;UTP3	RUFY3	4734	UTP3	26696	uc003hfp.1	Q7L099-2;Q9NQZ2;Q7L099;uc003hfp.1;uc003hfr.1;NP_653247;NP_001032519;uc003hfq.1;uc003hfo.1;uc003hfn.1	uc003hfq.1	4734	uc003hfr.1	4734	+	C/T	single	by-cluster,by-frequency,by-2hit-2allele	0.315377	0.2413	unknown
149	Maraganore	16252231	Perlegen custom 250K	443	443	886	198345	Association, Family-based	Genotyping, Two Stage Design, Family-based	X	X	All associations	journal website	9/9/2005	dballinger@perelegen.com	Parkinson's disease	rs7171364	RawUnadjustedPValuesTier1	0.0002944	Parkinson's disease	AKAP13				rs7171364	15	83803031	AKAP13	AKAP13	AKAP13	78157	KLHL25	300533	uc002blt.1;uc002bls.1;uc002blv.1;uc002blu.1	Q86W90;NP_009131;uc002blv.1;uc002blu.1;uc002blt.1;uc002bls.1;NP_006729	uc002bls.1	78157	uc002blt.1	78157	+	A/G	single	by-cluster,by-frequency,by-2hit-2allele	0.315689	0.241216	intron
150	Maraganore	16252231	Perlegen custom 250K	443	443	886	198345	Association, Family-based	Genotyping, Two Stage Design, Family-based	X	X	All associations	journal website	9/9/2005	dballinger@perelegen.com	Parkinson's disease	rs17106108	RawUnadjustedPValuesTier1	0.00030126	Parkinson's disease	GUCY1A2				rs17106108	11	106188312	GUCY1A2	GUCY1A2	GUCY1A2	125193	CWF19L2	513980	uc001pjg.1	uc001pjg.1;P33402	uc001pjg.1	125193	uc001pjf.1	133976	+	A/G	single	by-frequency	0.100934	0.200697	intron
151	Maraganore	16252231	Perlegen custom 250K	443	443	886	198345	Association, Family-based	Genotyping, Two Stage Design, Family-based	X	X	All associations	journal website	9/9/2005	dballinger@perelegen.com	Parkinson's disease	rs1939485	RawUnadjustedPValuesTier1	0.00030517	Parkinson's disease	MAML2				rs1939485	11	95448039	MAML2	MAML2	MAML2	96952	MTMR2	151119	uc001pfw.1	NP_115803;uc001pfw.1	uc001pfw.1	96952	uc001pfs.1	151119	+	C/T	single	by-cluster,by-frequency,by-submitter,by-2hit-2allele	0.471342	0.133553	intron	rs1939485,rs17234710
152	Maraganore	16252231	Perlegen custom 250K	443	443	886	198345	Association, Family-based	Genotyping, Two Stage Design, Family-based	X	X	All associations	journal website	9/9/2005	dballinger@perelegen.com	Parkinson's disease	rs562441	RawUnadjustedPValuesTier1	0.00030773	Parkinson's disease	COP,LOC440067				rs562441	11	104429996		COP1;INCA;CASP1;CASP5	COP1	8735	CASP1	18929		uc001pik.1;uc001pim.1;uc001pil.1;uc001pip.1;uc001pij.1;Q5XLA6;Q96RJ9;P29466-4;uc001piq.1;P29466-2;P29466-5;uc001pir.1;P29466-3;P29466;uc001pih.1;uc001pif.1;Q5EG05;uc001pio.1;uc001pie.1;uc001pii.1;uc001pig.1;P51878;uc001pin.1	uc001pil.1	8735	uc001pin.1	8735	-	A/G	single	by-cluster,by-frequency,by-submitter,by-2hit-2allele	0.503848	0.0321943	unknown	rs562441,rs1200940
153	Maraganore	16252231	Perlegen custom 250K	443	443	886	198345	Association, Family-based	Genotyping, Two Stage Design, Family-based	X	X	All associations	journal website	9/9/2005	dballinger@perelegen.com	Parkinson's disease	rs376270	RawUnadjustedPValuesTier1	0.00031005	Parkinson's disease	CNGB1				rs376270	16	56507558	CNGB1	CNGB1	CNGB1	32353	TEPP	60281	uc002emt.1	uc002emt.1;Q13059;NP_001288;uc002emu.1;uc002emr.1	uc002emt.1	32353	uc002emu.1	38851	+	A/C/G/T	single	by-frequency,by-submitter,by-2hit-2allele	0.568519	0.179067	coding-synon,coding-nonsynon	rs376270,rs692641,rs16959495
154	Maraganore	16252231	Perlegen custom 250K	443	443	886	198345	Association, Family-based	Genotyping, Two Stage Design, Family-based	X	X	All associations	journal website	9/9/2005	dballinger@perelegen.com	Parkinson's disease	rs12516769	RawUnadjustedPValuesTier1	0.00031372	Parkinson's disease					rs12516769	5	40106140			PTGER4	609648	TTC33	641295			uc003jly.1	607983	uc003jlz.1	609648	+	A/C	single	by-cluster,by-frequency	0.228203	0.249048	unknown	rs12516769,rs17819159
155	Maraganore	16252231	Perlegen custom 250K	443	443	886	198345	Association, Family-based	Genotyping, Two Stage Design, Family-based	X	X	All associations	journal website	9/9/2005	dballinger@perelegen.com	Parkinson's disease	rs4897357	RawUnadjustedPValuesTier1	0.00031726	Parkinson's disease					rs4897357	6	130352704		L3MBTL3	L3MBTL3	28722	C6orf191	128595		uc003qbu.1;Q96JM7-2;uc003qbt.1;Q96JM7	uc003qbt.1	28722	uc003qbu.1	28722	+	C/G	single	by-cluster,by-frequency,by-2hit-2allele	0.463713	0.13384	unknown
156	Maraganore	16252231	Perlegen custom 250K	443	443	886	198345	Association, Family-based	Genotyping, Two Stage Design, Family-based	X	X	All associations	journal website	9/9/2005	dballinger@perelegen.com	Parkinson's disease	rs1000471	RawUnadjustedPValuesTier1	0.00032083	Parkinson's disease					rs1000471	15	87787587		RHCG	RHCG	28058	POLG	108557		uc002bnx.1;uc002bnv.1;uc002bny.1;NP_057405;uc002bnw.1;uc002boa.1;uc002bnz.1;Q9UBD6;uc002bnt.1	uc002bny.1	28056	uc002bnz.1	28056	-	A/G	single	by-cluster,by-frequency,by-submitter,by-2hit-2allele	0.376577	0.215588	unknown
157	Maraganore	16252231	Perlegen custom 250K	443	443	886	198345	Association, Family-based	Genotyping, Two Stage Design, Family-based	X	X	All associations	journal website	9/9/2005	dballinger@perelegen.com	Parkinson's disease	rs10213523	RawUnadjustedPValuesTier1	0.00032915	Parkinson's disease	FSTL5				rs10213523	4	162529264	FSTL5	FSTL5	FSTL5	4764	LOC92345	1740010	uc003iqi.1;uc003iqh.1	uc003iqi.1;NP_064501;uc003iqh.1;Q8N475	uc003iqh.1	4766	uc003iqi.1	4766	+	C/T	single	by-cluster,by-frequency	0.39782	0.230495	intron	rs10213523,rs17337288
158	Maraganore	16252231	Perlegen custom 250K	443	443	886	198345	Association, Family-based	Genotyping, Two Stage Design, Family-based	X	X	All associations	journal website	9/9/2005	dballinger@perelegen.com	Parkinson's disease	rs17820911	RawUnadjustedPValuesTier1	0.00033043	Parkinson's disease					rs17820911	5	40191019			PTGER4	524769	TTC33	556416			uc003jlz.1	524769	uc003jma.1	556415	+	C/T	single	by-frequency	0.221385	0.248357	unknown
159	Maraganore	16252231	Perlegen custom 250K	443	443	886	198345	Association, Family-based	Genotyping, Two Stage Design, Family-based	X	X	All associations	journal website	9/9/2005	dballinger@perelegen.com	Parkinson's disease	rs10487981	RawUnadjustedPValuesTier1	0.00033166	Parkinson's disease					rs10487981	1	83302855			TTLL7	804791	PRKACB	1013477			uc001dix.1	78376	uc001diy.1	381469	+	C/T	single	by-cluster,by-frequency	0.266253	0.249471	unknown
160	Maraganore	16252231	Perlegen custom 250K	443	443	886	198345	Association, Family-based	Genotyping, Two Stage Design, Family-based	X	X	All associations	journal website	9/9/2005	dballinger@perelegen.com	Parkinson's disease	rs1188868	RawUnadjustedPValuesTier1	0.00033246	Parkinson's disease	LOC345930,REPS1				rs1188868	6	139271436	REPS1	REPS1;C6orf91	REPS1	4123	C6orf91	4536	uc003qih.1;uc003qii.1;uc003qig.1;uc003qij.1;uc003qik.1	uc003qih.1;Q5JWJ7;Q96D71-3;Q96D71-2;uc003qif.1;NP_001071174;uc003qii.1;uc003qig.1;uc003qij.1;uc003qik.1	uc003qig.1	4124	uc003qih.1	4124	+	C/T	single	by-cluster,by-frequency,by-submitter,by-2hit-2allele	0.315407	0.244629	intron	rs1188868,rs2006439,rs17068043
161	Maraganore	16252231	Perlegen custom 250K	443	443	886	198345	Association, Family-based	Genotyping, Two Stage Design, Family-based	X	X	All associations	journal website	9/9/2005	dballinger@perelegen.com	Parkinson's disease	rs12644335	RawUnadjustedPValuesTier1	0.00034053	Parkinson's disease	FLJ20265,LOC441003				rs12644335	4	486594	PIGG	ZNF721;PIGG	ZNF721	3152	PIGG	3585	uc003gam.1;uc003gaj.1;uc003gan.1;uc003gai.1;uc003gal.1;uc003gak.1	uc003gaj.1;uc003gae.1;Q8NCI4;uc003gah.1;uc003gan.1;uc003gal.1;uc003gak.1;uc003gam.1;uc003gaf.1;uc003gac.1;uc003gad.1;uc003gag.1;Q5H8A4-5;Q5H8A4;NP_060203;NP_597731;uc003gai.1;Q4W5N1	uc003gag.1	3152	uc003gah.1	3152	+	C/G	single	by-cluster,by-frequency	0.296962	0.262065	intron	rs12644335,rs17777658
162	Maraganore	16252231	Perlegen custom 250K	443	443	886	198345	Association, Family-based	Genotyping, Two Stage Design, Family-based	X	X	All associations	journal website	9/9/2005	dballinger@perelegen.com	Parkinson's disease	rs10510076	RawUnadjustedPValuesTier1	0.00034783	Parkinson's disease					rs10510076	10	122374273		PPAPDC1A	PPAPDC1A	34916	BRWD2	226411		NP_001025230;uc001lex.1;uc001lez.1;uc001ley.1;Q8N1V8;Q0IIP2;uc001lew.1;uc001lev.1	uc001lez.1	24655	uc001lev.1	34916	+	C/T	single	by-cluster,by-frequency,by-2hit-2allele	0.49977	0.0338763	unknown
163	Maraganore	16252231	Perlegen custom 250K	443	443	886	198345	Association, Family-based	Genotyping, Two Stage Design, Family-based	X	X	All associations	journal website	9/9/2005	dballinger@perelegen.com	Parkinson's disease	rs11214357	RawUnadjustedPValuesTier1	0.00034978	Parkinson's disease					rs11214357	11	112143995			NCAM1	193209	PTS	534092			uc001pnn.1	191217	uc001pno.1	193209	+	C/T	single	by-cluster,by-frequency	0.316701	0.249389	unknown	rs11214357,rs17582161
164	Maraganore	16252231	Perlegen custom 250K	443	443	886	198345	Association, Family-based	Genotyping, Two Stage Design, Family-based	X	X	All associations	journal website	9/9/2005	dballinger@perelegen.com	Parkinson's disease	rs748631	RawUnadjustedPValuesTier1	0.00035615	Parkinson's disease					rs748631	11	112110251			NCAM1	226953	PTS	500348			uc001pnn.1	224961	uc001pno.1	226953	-	C/T	single	by-submitter	0.370805	0.222904	unknown	rs748631,rs17496884
165	Maraganore	16252231	Perlegen custom 250K	443	443	886	198345	Association, Family-based	Genotyping, Two Stage Design, Family-based	X	X	All associations	journal website	9/9/2005	dballinger@perelegen.com	Parkinson's disease	rs11858860	RawUnadjustedPValuesTier1	0.00035921	Parkinson's disease	AKAP13				rs11858860	15	83752450	AKAP13	AKAP13	AKAP13	27576	PDE8A	269076	uc002blt.1;uc002blv.1;uc002bls.1;uc002blu.1	Q86W90;NP_009131;uc002blv.1;uc002blu.1;uc002blt.1;uc002bls.1;NP_006729	uc002bls.1	27576	uc002blt.1	27576	+	C/T	single	by-cluster,by-frequency	0.301131	0.246475	intron
166	Maraganore	16252231	Perlegen custom 250K	443	443	886	198345	Association, Family-based	Genotyping, Two Stage Design, Family-based	X	X	All associations	journal website	9/9/2005	dballinger@perelegen.com	Parkinson's disease	rs195112	RawUnadjustedPValuesTier1	0.00036116	Parkinson's disease	STK32B				rs195112	4	5464600	STK32B	STK32B	STK32B	89026	C4orf6	113183	uc003gih.1	Q9NY57;uc003gih.1	uc003gih.1	89026	uc003gii.1	113183	-	C/T	single	by-cluster,by-frequency,by-submitter,by-2hit-2allele	0.500731	0.0444228	intron
167	Maraganore	16252231	Perlegen custom 250K	443	443	886	198345	Association, Family-based	Genotyping, Two Stage Design, Family-based	X	X	All associations	journal website	9/9/2005	dballinger@perelegen.com	Parkinson's disease	rs9518034	RawUnadjustedPValuesTier1	0.00036476	Parkinson's disease					rs9518034	13	85848403			SLITRK6	576919	SLITRK5	1274467			uc001vll.1	576919	uc001vlm.1	1045844	+	G/T	single	by-cluster,by-frequency,by-2hit-2allele	0.518992	0.0771272	unknown	rs9518034,rs17612623
168	Maraganore	16252231	Perlegen custom 250K	443	443	886	198345	Association, Family-based	Genotyping, Two Stage Design, Family-based	X	X	All associations	journal website	9/9/2005	dballinger@perelegen.com	Parkinson's disease	rs6763219	RawUnadjustedPValuesTier1	0.00037275	Parkinson's disease					rs6763219	3	86776278			VGLL3	293536	CADM2	575640			uc003dqn.1	293534	uc003dqo.1	444841	+	A/T	single	by-2hit-2allele	0	0	unknown
169	Maraganore	16252231	Perlegen custom 250K	443	443	886	198345	Association, Family-based	Genotyping, Two Stage Design, Family-based	X	X	All associations	journal website	9/9/2005	dballinger@perelegen.com	Parkinson's disease	rs3806218	RawUnadjustedPValuesTier1	0.00037408	Parkinson's disease	BCL9				rs3806218	1	145478407		BCL9	BCL9	1398	ACP6	107384		uc001epp.1;uc001epq.1;Q5T489	uc001epq.1	1398	uc001epp.1	22084	-	A/G	single	by-cluster,by-frequency	0.500781	0.025199	locus	rs3806218,rs11564896,rs12745937,rs17160388
170	Maraganore	16252231	Perlegen custom 250K	443	443	886	198345	Association, Family-based	Genotyping, Two Stage Design, Family-based	X	X	All associations	journal website	9/9/2005	dballinger@perelegen.com	Parkinson's disease	rs9930311	RawUnadjustedPValuesTier1	0.00038235	Parkinson's disease					rs9930311	16	64339979			LOC283867	172275	CDH5	618084			uc002eol.1	172275	uc002eom.1	618084	+	A/G	single	by-cluster,by-frequency,by-2hit-2allele	0.496268	0.129843	unknown	rs9930311,rs17675621
171	Maraganore	16252231	Perlegen custom 250K	443	443	886	198345	Association, Family-based	Genotyping, Two Stage Design, Family-based	X	X	All associations	journal website	9/9/2005	dballinger@perelegen.com	Parkinson's disease	rs13338978	RawUnadjustedPValuesTier1	0.00038429	Parkinson's disease	LONP				rs13338978	16	46925991	LONP2	SIAH1;LONP2	LONP2	18917	SIAH1	25955	uc002efi.1;uc002efj.1	uc002efi.1;Q86WA8;uc002efj.1;NP_001006611;uc002efm.1;uc002efn.1;uc002efo.1;uc002efl.1;uc002efk.1;Q49A58;Q8IUQ4	uc002efi.1	18917	uc002efj.1	18917	+	C/G	single	by-cluster,by-frequency,by-2hit-2allele	0.307975	0.243185	intron
172	Maraganore	16252231	Perlegen custom 250K	443	443	886	198345	Association, Family-based	Genotyping, Two Stage Design, Family-based	X	X	All associations	journal website	9/9/2005	dballinger@perelegen.com	Parkinson's disease	rs8055028	RawUnadjustedPValuesTier1	0.00038467	Parkinson's disease	LONP				rs8055028	16	46935615	LONP2	SIAH1;LONP2	LONP2	9293	SIAH1	16331	uc002efi.1;uc002efj.1	uc002efi.1;Q86WA8;uc002efj.1;NP_001006611;uc002efm.1;uc002efn.1;uc002efo.1;uc002efl.1;uc002efk.1;Q49A58;Q8IUQ4	uc002efi.1	9293	uc002efj.1	9293	+	A/C	single	by-cluster,by-frequency,by-2hit-2allele	0.252494	0.249988	intron
173	Maraganore	16252231	Perlegen custom 250K	443	443	886	198345	Association, Family-based	Genotyping, Two Stage Design, Family-based	X	X	All associations	journal website	9/9/2005	dballinger@perelegen.com	Parkinson's disease	rs9938490	RawUnadjustedPValuesTier1	0.00038467	Parkinson's disease					rs9938490	16	47005587		SIAH1	SIAH1	28857	LONP2	60679	uc002efl.1	NP_001006611;uc002efm.1;uc002efn.1;uc002efo.1;uc002efl.1;uc002efk.1;Q49A58;Q8IUQ4	uc002efo.1	28857	uc002efl.1	34223	+	C/T	single	by-cluster,by-frequency,by-2hit-2allele	0.271406	0.249082	unknown
174	Maraganore	16252231	Perlegen custom 250K	443	443	886	198345	Association, Family-based	Genotyping, Two Stage Design, Family-based	X	X	All associations	journal website	9/9/2005	dballinger@perelegen.com	Parkinson's disease	rs4957239	RawUnadjustedPValuesTier1	0.00039192	Parkinson's disease					rs4957239	5	40112759			PTGER4	603029	TTC33	634676			uc003jlz.1	603029	uc003jly.1	614602	+	C/T	single	by-cluster,by-frequency,by-2hit-2allele	0.31603	0.242657	unknown	rs4957239,rs17819495
175	Maraganore	16252231	Perlegen custom 250K	443	443	886	198345	Association, Family-based	Genotyping, Two Stage Design, Family-based	X	X	All associations	journal website	9/9/2005	dballinger@perelegen.com	Parkinson's disease	rs9933211	RawUnadjustedPValuesTier1	0.00039264	Parkinson's disease	LONP				rs9933211	16	46909639	LONP2	SIAH1;LONP2	LONP2	35269	SIAH1	42307	uc002efi.1;uc002efj.1	uc002efi.1;Q86WA8;uc002efj.1;NP_001006611;uc002efm.1;uc002efn.1;uc002efo.1;uc002efl.1;uc002efk.1;Q49A58;Q8IUQ4	uc002efi.1	35269	uc002efj.1	35269	+	A/G	single	by-cluster,by-frequency	0.177631	0.239296	intron
176	Maraganore	16252231	Perlegen custom 250K	443	443	886	198345	Association, Family-based	Genotyping, Two Stage Design, Family-based	X	X	All associations	journal website	9/9/2005	dballinger@perelegen.com	Parkinson's disease	rs2243448	RawUnadjustedPValuesTier1	0.00040451	Parkinson's disease	NAPB				rs2243448	20	23326345	NAPB	NAPB;CSTL1;GZF1;NXT1;CST11	NAPB	23180	GZF1	24663	uc002wtd.1;uc002wtc.1;uc002wta.1;uc002wtb.1	uc002wtf.1;uc002wtd.1;uc002wtc.1;Q9H114;Q9H112-2;uc002wtb.1;Q9H116;uc002wsx.1;uc002wtg.1;Q9H112;Q9H115;Q4G0M0;uc002wsz.1;uc002wte.1;uc002wta.1;Q9UKK6;uc002wsy.1	uc002wtd.1	22517	uc002wta.1	23181	-	C/T	single	by-cluster,by-frequency,by-submitter,by-2hit-2allele	0.397959	0.201515	intron	rs2243448,rs17683635
177	Maraganore	16252231	Perlegen custom 250K	443	443	886	198345	Association, Family-based	Genotyping, Two Stage Design, Family-based	X	X	All associations	journal website	9/9/2005	dballinger@perelegen.com	Parkinson's disease	rs11214342	RawUnadjustedPValuesTier1	0.00041435	Parkinson's disease					rs11214342	11	112119845			NCAM1	217359	PTS	509942			uc001pnn.1	215367	uc001pno.1	217359	+	A/G	single	by-cluster,by-frequency	0.390555	0.206747	unknown	rs11214342,rs17496995
178	Maraganore	16252231	Perlegen custom 250K	443	443	886	198345	Association, Family-based	Genotyping, Two Stage Design, Family-based	X	X	All associations	journal website	9/9/2005	dballinger@perelegen.com	Parkinson's disease	rs1920498	RawUnadjustedPValuesTier1	0.00041851	Parkinson's disease					rs1920498	2	41779485			LOC91461	349771	EML4	470534			uc002rse.1	178713	uc002rsf.1	236526	+	C/T	single	by-cluster,by-frequency,by-submitter,by-2hit-2allele	0.499103	0.0211536	unknown
179	Maraganore	16252231	Perlegen custom 250K	443	443	886	198345	Association, Family-based	Genotyping, Two Stage Design, Family-based	X	X	All associations	journal website	9/9/2005	dballinger@perelegen.com	Parkinson's disease	rs871126	RawUnadjustedPValuesTier1	0.00042189	Parkinson's disease	ASTN2				rs871126	9	118856614	ASTN2	ASTN2	TRIM32	353214	ASTN2	360524	uc004bjt.1;uc004bjs.1;uc004bjr.1	uc004bjs.1;uc004bjt.1;NP_937830;NP_937829;NP_054729;uc004bjr.1	uc004bjy.1	211392	uc004bjw.1	353764	-	C/G	single	by-cluster,by-frequency,by-submitter,by-2hit-2allele	0.49992	0.00632861	intron
180	Maraganore	16252231	Perlegen custom 250K	443	443	886	198345	Association, Family-based	Genotyping, Two Stage Design, Family-based	X	X	All associations	journal website	9/9/2005	dballinger@perelegen.com	Parkinson's disease	rs17819573	RawUnadjustedPValuesTier1	0.00042465	Parkinson's disease					rs17819573	5	40130693			PTGER4	585095	TTC33	616742			uc003jlz.1	585095	uc003jma.1	616741	+	A/C	single	by-frequency	0.220769	0.251768	unknown
181	Maraganore	16252231	Perlegen custom 250K	443	443	886	198345	Association, Family-based	Genotyping, Two Stage Design, Family-based	X	X	All associations	journal website	9/9/2005	dballinger@perelegen.com	Parkinson's disease	rs1989821	RawUnadjustedPValuesTier1	0.00042697	Parkinson's disease					rs1989821	5	135994685			TRPC7	273713	SPOCK1	344202			uc003lbn.1	273713	uc003lbo.1	344200	-	A/C	single	by-submitter	0.372297	0.218044	unknown	rs1989821,rs17764867
182	Maraganore	16252231	Perlegen custom 250K	443	443	886	198345	Association, Family-based	Genotyping, Two Stage Design, Family-based	X	X	All associations	journal website	9/9/2005	dballinger@perelegen.com	Parkinson's disease	rs16946039	RawUnadjustedPValuesTier1	0.00043563	Parkinson's disease	LONP				rs16946039	16	46852072	LONP2	LONP2;ABCC11	LONP2	16361	ABCC11	25483	uc002efi.1;uc002efj.1	uc002efi.1;uc002eff.1;uc002efh.1;Q86WA8;uc002efj.1;Q96J66-2;Q96J66;uc002efg.1	uc002efi.1	16361	uc002efj.1	16361	+	A/G	single	by-frequency	0.267226	0.249406	intron
183	Maraganore	16252231	Perlegen custom 250K	443	443	886	198345	Association, Family-based	Genotyping, Two Stage Design, Family-based	X	X	All associations	journal website	9/9/2005	dballinger@perelegen.com	Parkinson's disease	rs7919841	RawUnadjustedPValuesTier1	0.00043874	Parkinson's disease					rs7919841	10	3829642		KLF6	KLF6	12187	PITRM1	624639		Q99612-2;uc001igy.1;uc001igz.1;uc001ihb.1;uc001iha.1;Q99612	uc001igz.1	12187	uc001iha.1	12187	+	C/T	single	by-cluster,by-frequency,by-2hit-2allele	0.482755	0.0912418	unknown	rs7919841,rs17328087
184	Maraganore	16252231	Perlegen custom 250K	443	443	886	198345	Association, Family-based	Genotyping, Two Stage Design, Family-based	X	X	All associations	journal website	9/9/2005	dballinger@perelegen.com	Parkinson's disease	rs11681425	RawUnadjustedPValuesTier1	0.00044455	Parkinson's disease	ACTR3				rs11681425	2	114372071	ACTR3	ACTR3	ACTR3	8065	SLC35F5	141201	uc002tkx.1	uc002tkx.1;P61158	uc002tkx.1	8065	uc002tky.1	81544	+	A/G	single	by-cluster,by-frequency	0.232467	0.249384	intron	rs11681425,rs17269801
185	Maraganore	16252231	Perlegen custom 250K	443	443	886	198345	Association, Family-based	Genotyping, Two Stage Design, Family-based	X	X	All associations	journal website	9/9/2005	dballinger@perelegen.com	Parkinson's disease	rs6781111	RawUnadjustedPValuesTier1	0.00044693	Parkinson's disease	THRB				rs6781111	3	24378214	THRB	THRB	THRB	133103	NR1D2	381973	uc003cde.1;uc003cdd.1;uc003ccy.1;uc003cdb.1;uc003cdc.1;uc003ccz.1	uc003cde.1;Q3KP35;uc003cdd.1;Q6WGL2;uc003ccy.1;uc003cdb.1;P10828;uc003cdc.1;uc003ccx.1;uc003ccz.1	uc003ccx.1	24348	uc003cdb.1	133048	+	C/T	single	by-cluster,by-frequency,by-2hit-2allele	0.388496	0.210665	intron
186	Maraganore	16252231	Perlegen custom 250K	443	443	886	198345	Association, Family-based	Genotyping, Two Stage Design, Family-based	X	X	All associations	journal website	9/9/2005	dballinger@perelegen.com	Parkinson's disease	rs3095352	RawUnadjustedPValuesTier2	0.00045885	Parkinson's disease	C6orf214				rs3095352	6	30913900		DDR1	DDR1	45939	GTF2H4	70055		uc003nrx.1;uc003nrr.1;uc003nrt.1;uc003nrv.1;Q2L6H3;uc003nru.1;Q8N1I6;Q08345;uc003nrp.1;uc003nrz.1;NP_054700;uc003nry.1;uc003nrw.1;uc003nrs.1;uc003nrq.1	uc003nrp.1	7485	uc003nrq.1	45939	-	A/G	single	by-cluster,by-frequency,by-submitter,by-2hit-2allele	0.469225	0.120168	unknown	rs3095352,rs6457272
187	Maraganore	16252231	Perlegen custom 250K	443	443	886	198345	Association, Family-based	Genotyping, Two Stage Design, Family-based	X	X	All associations	journal website	9/9/2005	dballinger@perelegen.com	Parkinson's disease	rs5979978	RawUnadjustedPValuesTier1	0.00046583	Parkinson's disease					rs5979978	X	13768295	GPM6B	GPM6B	GPM6B	23060	OFD1	70904	uc004cvx.1;uc004cwa.1	Q86X43;uc004cvx.1;Q8N956;uc004cvy.1;uc004cvz.1;Q13491;Q59FD5;uc004cvw.1;uc004cwa.1;Q13491-2	uc004cvw.1	23060	uc004cvy.1	23060	+	A/G	single	by-cluster,by-2hit-2allele	0	0	intron
188	Maraganore	16252231	Perlegen custom 250K	443	443	886	198345	Association, Family-based	Genotyping, Two Stage Design, Family-based	X	X	All associations	journal website	9/9/2005	dballinger@perelegen.com	Parkinson's disease	rs17829862	RawUnadjustedPValuesTier1	0.00046663	Parkinson's disease	CYP4F11				rs17829862	19	15881407		OR10H4;CYP4F11;CYP4F2	CYP4F11	2774	CYP4F2	11523		NP_067010;uc002nbt.1;uc002nbv.1;uc002nbu.1;P78329;uc002nbs.1;Q8NGA5;Q9HBI6	uc002nbt.1	2773	uc002nbu.1	2773	+	C/G	single	by-frequency	0.390403	0.20685	unknown
189	Maraganore	16252231	Perlegen custom 250K	443	443	886	198345	Association, Family-based	Genotyping, Two Stage Design, Family-based	X	X	All associations	journal website	9/9/2005	dballinger@perelegen.com	Parkinson's disease	rs4128722	RawUnadjustedPValuesTier1	0.00046884	Parkinson's disease					rs4128722	13	61456597			PCDH20	569315	TDRD3	1410585			uc001vie.1	556517	uc001vid.1	568969	-	A/G	single	by-cluster,by-frequency,by-2hit-2allele	0.307643	0.243264	unknown
190	Maraganore	16252231	Perlegen custom 250K	443	443	886	198345	Association, Family-based	Genotyping, Two Stage Design, Family-based	X	X	All associations	journal website	9/9/2005	dballinger@perelegen.com	Parkinson's disease	rs2350179	RawUnadjustedPValuesTier1	0.00047191	Parkinson's disease					rs2350179	7	135974517			CHRM2	229421	PTN	588119			uc003vtf.1	229421	uc003vtg.1	229421	+	A/G	single	by-submitter	0.488241	0.0757703	unknown	rs2350179,rs17406910
191	Maraganore	16252231	Perlegen custom 250K	443	443	886	198345	Association, Family-based	Genotyping, Two Stage Design, Family-based	X	X	All associations	journal website	9/9/2005	dballinger@perelegen.com	Parkinson's disease	rs17336218	RawUnadjustedPValuesTier1	0.00048094	Parkinson's disease					rs17336218	14	29873467			KIAA1333	224660	SCFD1	287804			uc001wqk.1	224660	uc001wql.1	276791	+	C/G	single	by-frequency	0.441315	0.16093	unknown
192	Maraganore	16252231	Perlegen custom 250K	443	443	886	198345	Association, Family-based	Genotyping, Two Stage Design, Family-based	X	X	All associations	journal website	9/9/2005	dballinger@perelegen.com	Parkinson's disease	rs5011173	RawUnadjustedPValuesTier1	0.00048178	Parkinson's disease					rs5011173	5	33230724			TARS	245930	ADAMTS12	332321		uc003jhx.1	uc003jhx.1	31992	uc003jhy.1	245930	+	G/T	single	by-cluster,by-frequency,by-2hit-2allele	0.31395	0.241682	unknown
193	Maraganore	16252231	Perlegen custom 250K	443	443	886	198345	Association, Family-based	Genotyping, Two Stage Design, Family-based	X	X	All associations	journal website	9/9/2005	dballinger@perelegen.com	Parkinson's disease	rs7557339	RawUnadjustedPValuesTier1	0.0004879	Parkinson's disease					rs7557339	2	228303801		SLC19A3	SLC19A3	12812	CCL20	83012		uc002vpi.1;uc002vpk.1;Q9BZV2;uc002vpj.1	uc002vpi.1	12812	uc002vpj.1	12812	+	C/T	single	by-cluster,by-frequency,by-2hit-2allele	0.375775	0.222438	unknown	rs7557339,rs17438427
194	Maraganore	16252231	Perlegen custom 250K	443	443	886	198345	Association, Family-based	Genotyping, Two Stage Design, Family-based	X	X	All associations	journal website	9/9/2005	dballinger@perelegen.com	Parkinson's disease	rs895722	RawUnadjustedPValuesTier1	0.00048859	Parkinson's disease	DKFZp779M0652				rs895722	11	45708176			CHST1	64428	SLC35C1	75735		uc001mzd.1;uc001nbc.1;uc001nbm.1;uc001nad.1;uc001nbj.1;uc001nbi.1;uc001myx.1;uc001nar.1;uc001nae.1;uc001nau.1;uc001naf.1;uc001nbe.1;uc001mzf.1;uc001nbh.1;uc001myt.1;uc001mzb.1;uc001nbb.1;uc001mzh.1;uc001nam.1;uc001nbn.1;uc001nao.1;uc001mza.1;uc001nbf.1;uc001myu.1;uc001naw.1;uc001nax.1;uc001mzk.1;uc001nag.1;uc001nbk.1;uc001naz.1;uc001nan.1;uc001mzc.1;uc001naj.1;uc001naa.1;uc001nai.1;uc001mzi.1;uc0…	uc001nbm.1	6518	uc001nbl.1	7938	-	C/T	single	by-cluster,by-frequency,by-submitter,by-2hit-2allele	0.425078	0.178459	unknown
195	Maraganore	16252231	Perlegen custom 250K	443	443	886	198345	Association, Family-based	Genotyping, Two Stage Design, Family-based	X	X	All associations	journal website	9/9/2005	dballinger@perelegen.com	Parkinson's disease	rs1899356	RawUnadjustedPValuesTier1	0.00049286	Parkinson's disease					rs1899356	3	141939369		TRIM42	TRIM42	36688	CLSTN2	170049		uc003eto.1;Q8IWZ5	uc003eto.1	36688	uc003etn.1	170047	-	A/G	single	by-cluster,by-frequency,by-submitter,by-2hit-2allele	0.408163	0.193609	unknown	rs1899356,rs17353050
196	Maraganore	16252231	Perlegen custom 250K	443	443	886	198345	Association, Family-based	Genotyping, Two Stage Design, Family-based	X	X	All associations	journal website	9/9/2005	dballinger@perelegen.com	Parkinson's disease	rs1013040	RawUnadjustedPValuesTier1	0.00049585	Parkinson's disease					rs1013040	16	13472072			ERCC4	449451	MKL2	600624			uc002dce.1	449451	uc002dcf.1	548165	+	A/C	single	by-cluster,by-frequency,by-submitter,by-2hit-2allele	0.359068	0.224954	unknown	rs1013040,rs17182122
197	Maraganore	16252231	Perlegen custom 250K	443	443	886	198345	Association, Family-based	Genotyping, Two Stage Design, Family-based	X	X	All associations	journal website	9/9/2005	dballinger@perelegen.com	Parkinson's disease	rs2460641	RawUnadjustedPValuesTier1	0.00049748	Parkinson's disease	LOC145660				rs2460641	15	43913061			SQRDL	142291	PLDN	223861			uc001zvt.1	142290	uc001zvu.1	142290	+	A/C	single	by-cluster,by-frequency,by-submitter,by-2hit-2allele	0.462361	0.135988	unknown	rs2460641,rs17637286
198	Maraganore	16252231	Perlegen custom 250K	443	443	886	198345	Association, Family-based	Genotyping, Two Stage Design, Family-based	X	X	All associations	journal website	9/9/2005	dballinger@perelegen.com	Parkinson's disease	rs6677871	RawUnadjustedPValuesTier1	0.0005141	Parkinson's disease	VAV3				rs6677871	1	108039848	VAV3	VAV3	VAV3	7199	NTNG1	213854	uc001dvl.1;uc001dvk.1	uc001dvl.1;Q9UKW4;uc001dvj.1;uc001dvk.1;NP_001073343	uc001dvj.1	7199	uc001dvl.1	26863	+	C/T	single	by-2hit-2allele	0	0	intron
199	Maraganore	16252231	Perlegen custom 250K	443	443	886	198345	Association, Family-based	Genotyping, Two Stage Design, Family-based	X	X	All associations	journal website	9/9/2005	dballinger@perelegen.com	Parkinson's disease	rs4950328	RawUnadjustedPValuesTier1	0.00051419	Parkinson's disease	BCL9				rs4950328	1	145471435		BCL9	BCL9	8370	ACP6	114356		uc001epp.1;uc001epq.1;Q5T489	uc001epq.1	8370	uc001epp.1	15112	+	C/T	single	by-cluster,by-frequency,by-2hit-2allele	0.428665	0.174868	unknown
200	Maraganore	16252231	Perlegen custom 250K	443	443	886	198345	Association, Family-based	Genotyping, Two Stage Design, Family-based	X	X	All associations	journal website	9/9/2005	dballinger@perelegen.com	Parkinson's disease	rs17151541	RawUnadjustedPValuesTier1	0.00051603	Parkinson's disease	LOC285929,LOC340267				rs17151541	7	7427844	COL28A1	COL28A1	COL28A1	63076	FLJ20323	145296	uc003srd.1;uc003src.1	uc003sre.1;Q2UY09;uc003srd.1;Q2UY08;uc003src.1	uc003srd.1	4057	uc003sre.1	9530	+	C/T	single	by-frequency	0.188951	0.242431	intron
201	Maraganore	16252231	Perlegen custom 250K	443	443	886	198345	Association, Family-based	Genotyping, Two Stage Design, Family-based	X	X	All associations	journal website	9/9/2005	dballinger@perelegen.com	Parkinson's disease	rs3856636	RawUnadjustedPValuesTier1	0.0005216	Parkinson's disease	ARMC8,TXNDC6				rs3856636	3	139507826	TXNDC6	ARMC8;TXNDC6;MRAS	ARMC8	8917	TXNDC6	23592	uc003ese.1;uc003esg.1;uc003esd.1	uc003erx.1;O14807;uc003esi.1;Q86XW9;Q9NV02;uc003esb.1;uc003esd.1;uc003esa.1;uc003ese.1;uc003esh.1;Q9Y4R9;uc003erz.1;uc003esg.1;uc003ery.1;uc003esf.1;uc003erw.1;Q86XW9-2;Q96D19;uc003esc.1;Q8IUR7	uc003esg.1	5083	uc003esa.1	8917	+	G/T	single	by-cluster,by-frequency,by-2hit-2allele	0.275472	0.249995	intron
202	Maraganore	16252231	Perlegen custom 250K	443	443	886	198345	Association, Family-based	Genotyping, Two Stage Design, Family-based	X	X	All associations	journal website	9/9/2005	dballinger@perelegen.com	Parkinson's disease	rs2422324	RawUnadjustedPValuesTier1	0.0005326	Parkinson's disease	C10orf4,PDE6C				rs2422324	10	95411673	PDE6C	PDE6C;C10orf4	PDE6C	3746	C10orf4	6645	uc001kiu.1	uc001kix.1;uc001kiu.1;NP_660289;NP_982263;uc001kja.1;uc001kiv.1;uc001kjb.1;NP_982264;NP_006195;NP_982262;uc001kiy.1;NP_982265;uc001kiw.1;uc001kiz.1	uc001kiu.1	3745	uc001kiv.1	6645	-	C/G	single	by-cluster,by-frequency,by-submitter,by-2hit-2allele	0.458923	0.137299	intron
203	Maraganore	16252231	Perlegen custom 250K	443	443	886	198345	Association, Family-based	Genotyping, Two Stage Design, Family-based	X	X	All associations	journal website	9/9/2005	dballinger@perelegen.com	Parkinson's disease	rs4430099	RawUnadjustedPValuesTier1	0.00053483	Parkinson's disease	LOC137814				rs4430099	8	23630758		NKX3-1	NKX3-1	34363	STC1	124620		Q99801-3;uc003xdv.1;uc003xdu.1;Q99801;uc003xdt.1	uc003xdt.1	34363	uc003xdv.1	34379	+	C/G	single	by-cluster,by-frequency,by-2hit-2allele	0.485759	0.106816	intron
204	Maraganore	16252231	Perlegen custom 250K	443	443	886	198345	Association, Family-based	Genotyping, Two Stage Design, Family-based	X	X	All associations	journal website	9/9/2005	dballinger@perelegen.com	Parkinson's disease	rs10784582	RawUnadjustedPValuesTier1	0.00053513	Parkinson's disease					rs10784582	12	65435710			GRIP1	76690	HELB	417487			uc001stk.1	76690	uc001stm.1	76690	+	C/T	single	by-cluster,by-frequency,by-2hit-2allele	0.306552	0.24352	unknown	rs10784582,rs17827126
205	Maraganore	16252231	Perlegen custom 250K	443	443	886	198345	Association, Family-based	Genotyping, Two Stage Design, Family-based	X	X	All associations	journal website	9/9/2005	dballinger@perelegen.com	Parkinson's disease	rs9302757	RawUnadjustedPValuesTier1	0.00053802	Parkinson's disease	LONP				rs9302757	16	46893998	LONP2	SIAH1;LONP2	LONP2	50910	SIAH1	57948	uc002efi.1;uc002efj.1	uc002efi.1;Q86WA8;uc002efj.1;NP_001006611;uc002efm.1;uc002efn.1;uc002efo.1;uc002efl.1;uc002efk.1;Q49A58;Q8IUQ4	uc002efi.1	50910	uc002efj.1	50910	+	A/G	single	by-cluster,by-frequency,by-2hit-2allele	0.287162	0.247223	intron
206	Maraganore	16252231	Perlegen custom 250K	443	443	886	198345	Association, Family-based	Genotyping, Two Stage Design, Family-based	X	X	All associations	journal website	9/9/2005	dballinger@perelegen.com	Parkinson's disease	rs3130653	RawUnadjustedPValuesTier2	0.00053985	Parkinson's disease					rs3130653	6	30930750		DDR1;VARS2;GTF2H4	DDR1	29089	GTF2H4	53205		uc003nrx.1;uc003nsb.1;uc003nrr.1;uc003nrt.1;uc003nsc.1;uc003nrv.1;uc003nsd.1;Q2L6H3;uc003nsa.1;uc003nru.1;Q8N1I6;Q08345;uc003nrp.1;uc003nrz.1;Q92759;NP_054700;uc003nry.1;uc003nrw.1;uc003nrs.1;uc003nrq.1;NP_065175	uc003nrp.1	24335	uc003nrq.1	29089	+	A/C	single	by-cluster,by-frequency,by-2hit-2allele	0.499082	0.0214089	unknown	rs3130653,rs3869079,rs16897987
207	Maraganore	16252231	Perlegen custom 250K	443	443	886	198345	Association, Family-based	Genotyping, Two Stage Design, Family-based	X	X	All associations	journal website	9/9/2005	dballinger@perelegen.com	Parkinson's disease	rs4450624	RawUnadjustedPValuesTier1	0.00054407	Parkinson's disease					rs4450624	2	104212924			POU3F3	625476	MRPS9	808013			uc002tcg.1	170778	uc002tch.1	204343	+	C/T	single	by-cluster,by-frequency	0.0937314	0.195141	unknown	rs4450624,rs17610940
208	Maraganore	16252231	Perlegen custom 250K	443	443	886	198345	Association, Family-based	Genotyping, Two Stage Design, Family-based	X	X	All associations	journal website	9/9/2005	dballinger@perelegen.com	Parkinson's disease	rs5011374	RawUnadjustedPValuesTier1	0.00054477	Parkinson's disease	PLCB4				rs5011374	20	9160186	PLCB4	PLCB4	PLCB4	135255	C20orf103	283084	uc002wnf.1;uc002wne.1;uc002wng.1	Q17R56;Q5JYT1;uc002wnf.1;uc002wne.1;uc002wng.1;NP_000924	uc002wng.1	34946	uc002wne.1	135255	+	A/C	single	by-cluster,by-frequency,by-2hit-2allele	0.430073	0.183244	intron	rs5011374,rs17388571
209	Maraganore	16252231	Perlegen custom 250K	443	443	886	198345	Association, Family-based	Genotyping, Two Stage Design, Family-based	X	X	All associations	journal website	9/9/2005	dballinger@perelegen.com	Parkinson's disease	rs2829447	RawUnadjustedPValuesTier1	0.00054991	Parkinson's disease					rs2829447	21	25179102			MRPL39	700738	JAM2	754357	uc002ylj.1	uc002ylj.1	uc002ylj.1	44368	uc002yli.1	394610	+	C/T	single	by-frequency,by-2hit-2allele	0.499797	0.0100651	unknown
210	Maraganore	16252231	Perlegen custom 250K	443	443	886	198345	Association, Family-based	Genotyping, Two Stage Design, Family-based	X	X	All associations	journal website	9/9/2005	dballinger@perelegen.com	Parkinson's disease	rs17055095	RawUnadjustedPValuesTier1	0.00055256	Parkinson's disease					rs17055095	3	55290192			WNT5A	184591	CACNA2D3	206570			uc003dhm.1	184590	uc003dhn.1	184590	+	C/T	single	by-frequency	0.290004	0.246779	unknown
211	Maraganore	16252231	Perlegen custom 250K	443	443	886	198345	Association, Family-based	Genotyping, Two Stage Design, Family-based	X	X	All associations	journal website	9/9/2005	dballinger@perelegen.com	Parkinson's disease	rs2631255	RawUnadjustedPValuesTier1	0.00055426	Parkinson's disease	BANK1				rs2631255	4	103068943	BANK1	BANK1	BANK1	114938	SLC39A8	332900	uc003hvy.1;uc003hvx.1;uc003hvz.1	Q8NDB2;Q8NDB2-3;uc003hvy.1;uc003hvx.1;uc003hvz.1	uc003hvz.1	114885	uc003hvy.1	138025	-	C/T	single	by-cluster,by-frequency,by-submitter,by-2hit-2allele	0.392339	0.205523	intron
212	Maraganore	16252231	Perlegen custom 250K	443	443	886	198345	Association, Family-based	Genotyping, Two Stage Design, Family-based	X	X	All associations	journal website	9/9/2005	dballinger@perelegen.com	Parkinson's disease	rs11076561	RawUnadjustedPValuesTier1	0.00055587	Parkinson's disease	LONP				rs11076561	16	46865588	LONP2	LONP2;ABCC11	LONP2	29877	ABCC11	38999	uc002efi.1;uc002efj.1	uc002efi.1;uc002eff.1;uc002efh.1;Q86WA8;uc002efj.1;Q96J66-2;Q96J66;uc002efg.1	uc002efi.1	29877	uc002efj.1	29877	+	A/G	single	by-cluster,by-frequency	0.210009	0.246781	intron
213	Maraganore	16252231	Perlegen custom 250K	443	443	886	198345	Association, Family-based	Genotyping, Two Stage Design, Family-based	X	X	All associations	journal website	9/9/2005	dballinger@perelegen.com	Parkinson's disease	rs7705004	RawUnadjustedPValuesTier1	0.0005608	Parkinson's disease	RAI14				rs7705004	5	34854315	RAI14	RAI14;FLJ25439	RAI14	14158	FLJ25439	20710	uc003jir.1;uc003jit.1;uc003jis.1	NP_653326;Q9P0K7-2;uc003jiv.1;uc003jir.1;uc003jiu.1;uc003jit.1;NP_056392;uc003jis.1;Q9P0K7	uc003jir.1	14159	uc003jis.1	14159	+	C/T	single	by-cluster,by-frequency,by-2hit-2allele	0.490563	0.0680388	intron
214	Maraganore	16252231	Perlegen custom 250K	443	443	886	198345	Association, Family-based	Genotyping, Two Stage Design, Family-based	X	X	All associations	journal website	9/9/2005	dballinger@perelegen.com	Parkinson's disease	rs16915399	RawUnadjustedPValuesTier2	0.00057775	Parkinson's disease	LOC286144				rs16915399	8	94046612			FAM92A1	735336	RBM12B	766291	uc003yfr.1;uc003yfp.1;uc003yfq.1;uc003yfm.1;uc003yfl.1;uc003yfs.1;uc003yfn.1;uc003yfo.1	uc003yfr.1;uc003yfp.1;uc003yfl.1;uc003yfs.1;uc003yfo.1;uc003yfq.1;uc003yfm.1;Q629K1;uc003yfn.1	uc003yfs.1	280	uc003yfl.1	915	+	C/T	single	by-frequency	0.0425331	0.13949	intron
215	Maraganore	16252231	Perlegen custom 250K	443	443	886	198345	Association, Family-based	Genotyping, Two Stage Design, Family-based	X	X	All associations	journal website	9/9/2005	dballinger@perelegen.com	Parkinson's disease	rs960015	RawUnadjustedPValuesTier1	0.00058048	Parkinson's disease	FLJ14297,LOC441003				rs960015	4	418311		ZNF721;ZNF141	ZNF721	5469	ZNF141	59266	uc003gac.1;uc003gae.1;uc003gad.1	uc003gae.1;uc003gaa.1;uc003gah.1;uc003gab.1;uc003gaf.1;uc003gac.1;uc003gad.1;NP_003432;uc003gag.1;Q15928;NP_597731;Q4W5N1	uc003gaf.1	5467	uc003gag.1	5467	+	C/G	single	by-submitter	0.272828	0.248956	locus	rs960015,rs17720621
216	Maraganore	16252231	Perlegen custom 250K	443	443	886	198345	Association, Family-based	Genotyping, Two Stage Design, Family-based	X	X	All associations	journal website	9/9/2005	dballinger@perelegen.com	Parkinson's disease	rs6731372	RawUnadjustedPValuesTier1	0.00059413	Parkinson's disease	DDX18,LOC389024				rs6731372	2	118302830	DDX18	DDX18	DDX18	3593	CCDC93	86788	uc002tlh.1	Q9NVP1;NP_006764;uc002tlh.1;uc002tli.1	uc002tlh.1	3593	uc002tli.1	6523	+	A/G	single	by-cluster,by-frequency	0.130015	0.219325	intron
217	Maraganore	16252231	Perlegen custom 250K	443	443	886	198345	Association, Family-based	Genotyping, Two Stage Design, Family-based	X	X	All associations	journal website	9/9/2005	dballinger@perelegen.com	Parkinson's disease	rs2915032	RawUnadjustedPValuesTier1	0.00060205	Parkinson's disease					rs2915032	10	76919635			ZNF503	88204	COMTD1	253859			uc001jxh.1	81563	uc001jxg.1	88204	-	C/T	single	by-cluster,by-frequency,by-2hit-2allele	0.325669	0.238273	unknown
218	Maraganore	16252231	Perlegen custom 250K	443	443	886	198345	Association, Family-based	Genotyping, Two Stage Design, Family-based	X	X	All associations	journal website	9/9/2005	dballinger@perelegen.com	Parkinson's disease	rs17166459	RawUnadjustedPValuesTier1	0.00060488	Parkinson's disease					rs17166459	7	94177790		PEG10;SGCE	PEG10	40850	SGCE	54333		uc003unm.1;Q6L8P0;Q75MH8;uc003unn.1;O43556;uc003uno.1;NP_055883;uc003unl.1	uc003uno.1	40848	uc003unl.1	54376	+	C/T	single	by-frequency	0.271474	0.249076	unknown
219	Maraganore	16252231	Perlegen custom 250K	443	443	886	198345	Association, Family-based	Genotyping, Two Stage Design, Family-based	X	X	All associations	journal website	9/9/2005	dballinger@perelegen.com	Parkinson's disease	rs499945	RawUnadjustedPValuesTier1	0.00060554	Parkinson's disease	GRIA4				rs499945	11	105090893	GRIA4	GRIA4	GRIA4	104049	KIAA1826	292946	uc001piv.1;uc001pix.1;uc001piw.1;uc001piu.1	uc001piu.1;NP_001070711;NP_000820;uc001piv.1;NP_001070712;Q86XE8;uc001pix.1;uc001piw.1	uc001pit.1	100520	uc001piw.1	104049	+	G/T	single	by-cluster,by-frequency,by-2hit-2allele	0.495	0.0497494	intron
220	Maraganore	16252231	Perlegen custom 250K	443	443	886	198345	Association, Family-based	Genotyping, Two Stage Design, Family-based	X	X	All associations	journal website	9/9/2005	dballinger@perelegen.com	Parkinson's disease	rs1822993	RawUnadjustedPValuesTier1	0.00060829	Parkinson's disease	GRIA4				rs1822993	11	105071812	GRIA4	GRIA4	GRIA4	84968	KIAA1826	312027	uc001piv.1;uc001pix.1;uc001piw.1;uc001piu.1	uc001piu.1;NP_001070711;NP_000820;uc001piv.1;NP_001070712;Q86XE8;uc001pix.1;uc001piw.1	uc001pit.1	81439	uc001piw.1	84968	+	A/C	single	by-cluster,by-frequency,by-submitter,by-2hit-2allele	0.501303	0.0231611	intron
221	Maraganore	16252231	Perlegen custom 250K	443	443	886	198345	Association, Family-based	Genotyping, Two Stage Design, Family-based	X	X	All associations	journal website	9/9/2005	dballinger@perelegen.com	Parkinson's disease	rs4896049	RawUnadjustedPValuesTier1	0.00060868	Parkinson's disease	LOC154092				rs4896049	6	134817839			SGK	280144	SLC2A12	402357	uc003qes.1;uc003qer.1;uc003qet.1;uc003qeq.1	uc003qer.1;uc003qes.1;uc003qet.1;uc003qeq.1;uc003qeu.1	uc003qeu.1	9968	uc003qet.1	17293	+	A/C	single	by-cluster,by-frequency,by-2hit-2allele	0.488064	0.0763255	unknown
222	Maraganore	16252231	Perlegen custom 250K	443	443	886	198345	Association, Family-based	Genotyping, Two Stage Design, Family-based	X	X	All associations	journal website	9/9/2005	dballinger@perelegen.com	Parkinson's disease	rs638099	RawUnadjustedPValuesTier1	0.00061395	Parkinson's disease	GRIA4				rs638099	11	105082410	GRIA4	GRIA4	GRIA4	95566	KIAA1826	301429	uc001piv.1;uc001pix.1;uc001piw.1;uc001piu.1	uc001piu.1;NP_001070711;NP_000820;uc001piv.1;NP_001070712;Q86XE8;uc001pix.1;uc001piw.1	uc001pit.1	92037	uc001piw.1	95566	+	C/T	single	by-cluster,by-frequency,by-submitter,by-2hit-2allele	0.49977	0.0107118	intron
223	Maraganore	16252231	Perlegen custom 250K	443	443	886	198345	Association, Family-based	Genotyping, Two Stage Design, Family-based	X	X	All associations	journal website	9/9/2005	dballinger@perelegen.com	Parkinson's disease	rs7301238	RawUnadjustedPValuesTier1	0.00062405	Parkinson's disease					rs7301238	12	40598970			GLT8D3	162944	YAF2	238205			uc001rms.1	164385	uc001rmt.1	164385	+	A/G	single	by-2hit-2allele	0	0	unknown
224	Maraganore	16252231	Perlegen custom 250K	443	443	886	198345	Association, Family-based	Genotyping, Two Stage Design, Family-based	X	X	All associations	journal website	9/9/2005	dballinger@perelegen.com	Parkinson's disease	rs7630239	RawUnadjustedPValuesTier1	0.00063187	Parkinson's disease					rs7630239	3	141961713		TRIM42	TRIM42	59032	SLC25A36	181638		uc003eto.1;Q8IWZ5	uc003eto.1	59032	uc003etp.1	181664	+	A/C	single	by-cluster,by-frequency,by-2hit-2allele	0.497516	0.0351546	unknown	rs7630239,rs17688033
225	Maraganore	16252231	Perlegen custom 250K	443	443	886	198345	Association, Family-based	Genotyping, Two Stage Design, Family-based	X	X	All associations	journal website	9/9/2005	dballinger@perelegen.com	Parkinson's disease	rs12257036	RawUnadjustedPValuesTier1	0.00063579	Parkinson's disease					rs12257036	10	10929020			CUGBP2	158244	USP6NL	613494		uc001ikf.1	uc001ikf.1	52137	uc001ikg.1	87888	+	C/T	single	by-frequency	0.487686	0.0774949	unknown
226	Maraganore	16252231	Perlegen custom 250K	443	443	886	198345	Association, Family-based	Genotyping, Two Stage Design, Family-based	X	X	All associations	journal website	9/9/2005	dballinger@perelegen.com	Parkinson's disease	rs12527733	RawUnadjustedPValuesTier1	0.00064184	Parkinson's disease	LOC441162				rs12527733	6	80568773			SH3BGRL2	98685	ELOVL4	112481			uc003piz.1	98685	uc003pja.1	112474	+	G/T	single	by-cluster,by-frequency	0.231648	0.249325	unknown
227	Maraganore	16252231	Perlegen custom 250K	443	443	886	198345	Association, Family-based	Genotyping, Two Stage Design, Family-based	X	X	All associations	journal website	9/9/2005	dballinger@perelegen.com	Parkinson's disease	rs13161247	RawUnadjustedPValuesTier1	0.00064565	Parkinson's disease					rs13161247	5	40093886			PTGER4	621902	DAB2	632794			uc003jly.1	595729	uc003jlz.1	621902	+	C/T	single	by-cluster,by-frequency	0.355796	0.226511	unknown	rs13161247,rs17819093
228	Maraganore	16252231	Perlegen custom 250K	443	443	886	198345	Association, Family-based	Genotyping, Two Stage Design, Family-based	X	X	All associations	journal website	9/9/2005	dballinger@perelegen.com	Parkinson's disease	rs10895857	RawUnadjustedPValuesTier1	0.00064879	Parkinson's disease	GRIA4				rs10895857	11	105059413	GRIA4	GRIA4	GRIA4	72569	KIAA1826	324426	uc001pix.1;uc001piw.1;uc001piv.1;uc001piu.1	uc001piu.1;NP_001070711;NP_000820;uc001piv.1;NP_001070712;Q86XE8;uc001pix.1;uc001piw.1	uc001pit.1	69040	uc001piw.1	72569	+	C/T	single	by-cluster,by-frequency,by-2hit-2allele	0.499228	0.0196277	intron
229	Maraganore	16252231	Perlegen custom 250K	443	443	886	198345	Association, Family-based	Genotyping, Two Stage Design, Family-based	X	X	All associations	journal website	9/9/2005	dballinger@perelegen.com	Parkinson's disease	rs4896052	RawUnadjustedPValuesTier1	0.00065371	Parkinson's disease	LOC154092				rs4896052	6	134823845			SGK	286150	SLC2A12	408363	uc003qes.1;uc003qer.1;uc003qet.1;uc003qeq.1	uc003qer.1;uc003qes.1;uc003qet.1;uc003qeq.1;uc003qeu.1	uc003qeu.1	3962	uc003qeq.1	15528	+	A/T	single	by-cluster,by-frequency,by-2hit-2allele	0.499896	0.0071935	unknown
230	Maraganore	16252231	Perlegen custom 250K	443	443	886	198345	Association, Family-based	Genotyping, Two Stage Design, Family-based	X	X	All associations	journal website	9/9/2005	dballinger@perelegen.com	Parkinson's disease	rs4415570	RawUnadjustedPValuesTier1	0.00065867	Parkinson's disease					rs4415570	1	219539532			DUSP10	401856	HLX	414514		NP_001010913;uc001hmw.1	uc001hmw.1	30360	uc001hmx.1	401856	+	C/T	single	by-2hit-2allele	0	0	unknown
231	Maraganore	16252231	Perlegen custom 250K	443	443	886	198345	Association, Family-based	Genotyping, Two Stage Design, Family-based	X	X	All associations	journal website	9/9/2005	dballinger@perelegen.com	Parkinson's disease	rs17136239	RawUnadjustedPValuesTier1	0.00065968	Parkinson's disease	HUS1B,SEC5L1				rs17136239	6	601343	HUS1B;EXOC2	HUS1B;EXOC2	HUS1B	404	EXOC2	36766	uc003mtg.1;uc003mtd.1;uc003mte.1	uc003mte.1;uc003mth.1;uc003mtg.1;uc003mtf.1;uc003mtd.1;Q96KP1;NP_683762	uc003mtg.1	405	uc003mtd.1	36766	+	C/T	single	by-frequency	0.190727	0.242872	coding-nonsynon,intron
232	Maraganore	16252231	Perlegen custom 250K	443	443	886	198345	Association, Family-based	Genotyping, Two Stage Design, Family-based	X	X	All associations	journal website	9/9/2005	dballinger@perelegen.com	Parkinson's disease	rs10515481	RawUnadjustedPValuesTier1	0.00066371	Parkinson's disease					rs10515481	5	136007946			TRPC7	286974	SPOCK1	330941			uc003lbn.1	286974	uc003lbo.1	330939	+	C/T	single	by-cluster,by-frequency	0.498223	0.0297573	unknown	rs10515481,rs17170363
233	Maraganore	16252231	Perlegen custom 250K	443	443	886	198345	Association, Family-based	Genotyping, Two Stage Design, Family-based	X	X	All associations	journal website	9/9/2005	dballinger@perelegen.com	Parkinson's disease	rs10979990	RawUnadjustedPValuesTier1	0.0006684	Parkinson's disease					rs10979990	9	111469140	PALM2	PALM2	PALM2	26248	PALM2-AKAP2	113257	uc004bef.1;uc004beg.1	Q8IXS6;NP_443749;uc004beg.1;uc004bef.1	uc004bef.1	26248	uc004beg.1	26248	+	C/T	single	by-cluster,by-frequency,by-2hit-2allele	0.393491	0.20472	unknown
234	Maraganore	16252231	Perlegen custom 250K	443	443	886	198345	Association, Family-based	Genotyping, Two Stage Design, Family-based	X	X	All associations	journal website	9/9/2005	dballinger@perelegen.com	Parkinson's disease	rs1544582	RawUnadjustedPValuesTier1	0.00067065	Parkinson's disease	PRKAR2B				rs1544582	7	106475074	PRKAR2B	PRKAR2B	PRKAR2B	2661	HBP1	121621	uc003vdx.1	NP_002727;uc003vdx.1	uc003vdx.1	2661	uc003vdy.1	121621	+	A/G	single	by-cluster,by-frequency,by-submitter,by-2hit-2allele	0.451787	0.147588	intron	rs1544582,rs2237647,rs17424810
235	Maraganore	16252231	Perlegen custom 250K	443	443	886	198345	Association, Family-based	Genotyping, Two Stage Design, Family-based	X	X	All associations	journal website	9/9/2005	dballinger@perelegen.com	Parkinson's disease	rs17205911	RawUnadjustedPValuesTier1	0.00067471	Parkinson's disease	SAFB				rs17205911	19	5603572	SAFB	SAFB2;P117;SAFB;LONP1;HSD11B1L;RPL36	SAFB	15916	P117	25860	uc002mcf.1;uc002mce.1;uc002mcg.1	uc002mcn.1;uc002mcv.1;A0AV56;uc002mcz.1;NP_941996;Q5XKP0;uc002mcr.1;Q9Y3U8;uc002mcp.1;uc002mcl.1;uc002mci.1;P36776;uc002mcu.1;uc002mck.1;uc002mcd.1;Q8N8K8;uc002mct.1;uc002mco.1;uc002mce.1;Q14151;uc002mcg.1;uc002mcy.1;Q7Z5P5;uc002mcs.1;uc002mcw.1;uc002mch.1;uc002mcm.1;uc002mcx.1;Q7Z5J1;Q7Z5J0;uc002mcq.1;Q7Z5I9;uc002mcf.1;Q15424;Q7Z5P8;uc002mcj.1;Q7Z5P7	uc002mce.1	11598	uc002mcf.1	15917	+	G/T	single	by-frequency	0.0277723	0.11452	intron
236	Maraganore	16252231	Perlegen custom 250K	443	443	886	198345	Association, Family-based	Genotyping, Two Stage Design, Family-based	X	X	All associations	journal website	9/9/2005	dballinger@perelegen.com	Parkinson's disease	rs10791773	RawUnadjustedPValuesTier1	0.00067731	Parkinson's disease	GRIA4				rs10791773	11	105136488	GRIA4	GRIA4	GRIA4	149644	KIAA1826	247351	uc001piv.1;uc001pix.1;uc001piw.1;uc001piu.1	uc001piu.1;NP_001070711;NP_000820;uc001piv.1;NP_001070712;Q86XE8;uc001pix.1;uc001piw.1	uc001piv.1	102082	uc001pit.1	146115	+	A/C	single	by-cluster,by-frequency,by-2hit-2allele	0.431413	0.172016	intron	rs10791773,rs17478624
237	Maraganore	16252231	Perlegen custom 250K	443	443	886	198345	Association, Family-based	Genotyping, Two Stage Design, Family-based	X	X	All associations	journal website	9/9/2005	dballinger@perelegen.com	Parkinson's disease	rs17043867	RawUnadjustedPValuesTier1	0.00068759	Parkinson's disease	LOC402072				rs17043867	2	53033547			ASB3	717074	CHAC2	814885			uc002rxf.1	717074	uc002rxg.1	717074	+	A/G	single	by-frequency	0.199241	0.245739	unknown
238	Maraganore	16252231	Perlegen custom 250K	443	443	886	198345	Association, Family-based	Genotyping, Two Stage Design, Family-based	X	X	All associations	journal website	9/9/2005	dballinger@perelegen.com	Parkinson's disease	rs3181291	RawUnadjustedPValuesTier1	0.00069464	Parkinson's disease	CD9				rs3181291	12	6211760	CD9	CD9	CD9	5928	PLEKHG6	78102	uc001qnq.1;uc001qnp.1	P21926;uc001qnq.1;uc001qnp.1	uc001qnp.1	5928	uc001qnq.1	5928	+	A/G	single	by-cluster,by-frequency,by-submitter,by-2hit-2allele	0.496327	0.0426994	intron	rs3181291,rs17786682
239	Maraganore	16252231	Perlegen custom 250K	443	443	886	198345	Association, Family-based	Genotyping, Two Stage Design, Family-based	X	X	All associations	journal website	9/9/2005	dballinger@perelegen.com	Parkinson's disease	rs6132607	RawUnadjustedPValuesTier1	0.00069838	Parkinson's disease	NAPB				rs6132607	20	23338373	NAPB	NAPB;CSTL1;GZF1;NXT1;CST11	NAPB	11708	CSTL1	29948	uc002wtd.1;uc002wtc.1;uc002wta.1;uc002wtb.1	uc002wtf.1;uc002wtd.1;uc002wtc.1;Q9H114;Q9H112-2;uc002wtb.1;Q9H116;uc002wsx.1;uc002wtg.1;Q9H112;Q9H115;Q4G0M0;uc002wsz.1;uc002wte.1;uc002wta.1;Q9UKK6;uc002wsy.1	uc002wta.1	11708	uc002wtb.1	11708	+	C/G	single	by-cluster,by-frequency	0.453318	0.145471	intron
240	Maraganore	16252231	Perlegen custom 250K	443	443	886	198345	Association, Family-based	Genotyping, Two Stage Design, Family-based	X	X	All associations	journal website	9/9/2005	dballinger@perelegen.com	Parkinson's disease	rs12219199	RawUnadjustedPValuesTier1	0.00070026	Parkinson's disease	GPR120				rs12219199	10	95322507	GPR120	CEP55;PDE6C;GPR120;RBP4	GPR120	6096	RBP4	19076	uc001kir.1;uc001kis.1	uc001kiu.1;Q53EZ4;Q5NUL3-2;P02753;uc001kis.1;uc001kit.1;uc001kir.1;NP_006195;Q5NUL3;uc001kiq.1	uc001kir.1	6096	uc001kis.1	6096	+	C/T	single	by-cluster,by-frequency,by-2hit-2allele	0.312175	0.242145	intron
241	Maraganore	16252231	Perlegen custom 250K	443	443	886	198345	Association, Family-based	Genotyping, Two Stage Design, Family-based	X	X	All associations	journal website	9/9/2005	dballinger@perelegen.com	Parkinson's disease	rs6025639	RawUnadjustedPValuesTier1	0.0007005	Parkinson's disease	PCK1				rs6025639	20	55584143		PCK1;CTCFL;ZBP1	PCK1	9221	ZBP1	28166		uc002xym.1;uc002xyn.1;uc002xyo.1;NP_110403;uc002xyp.1;NP_542185;NP_002582	uc002xyn.1	9221	uc002xyo.1	28164	+	C/T	single	by-cluster,by-frequency	0.467283	0.12871	unknown	rs6025639,rs17412785
242	Maraganore	16252231	Perlegen custom 250K	443	443	886	198345	Association, Family-based	Genotyping, Two Stage Design, Family-based	X	X	All associations	journal website	9/9/2005	dballinger@perelegen.com	Parkinson's disease	rs9889346	RawUnadjustedPValuesTier1	0.00070859	Parkinson's disease					rs9889346	17	57775643		EFCAB3	EFCAB3	36002	METTL2A	79354		uc002izu.1;Q8N7B9	uc002izu.1	36002	uc002izq.1	67873	+	A/G	single	by-cluster,by-frequency,by-2hit-2allele	0.499382	0.017561	unknown	rs9889346,rs17545596
243	Maraganore	16252231	Perlegen custom 250K	443	443	886	198345	Association, Family-based	Genotyping, Two Stage Design, Family-based	X	X	All associations	journal website	9/9/2005	dballinger@perelegen.com	Parkinson's disease	rs4725071	RawUnadjustedPValuesTier1	0.0007122	Parkinson's disease					rs4725071	7	1417540		INTS1;MICALL2	MICALL2	22980	INTS1	58898		uc003skm.1;uc003skh.1;NP_078999;uc003skj.1;Q8IY33;uc003skk.1;uc003skl.1;uc003skn.1;uc003sko.1;uc003ski.1;NP_001073922	uc003skh.1	22987	uc003ski.1	22987	+	A/T	single	by-2hit-2allele	0.00481925	0.0488508	unknown	rs4725071,rs10332922
244	Maraganore	16252231	Perlegen custom 250K	443	443	886	198345	Association, Family-based	Genotyping, Two Stage Design, Family-based	X	X	All associations	journal website	9/9/2005	dballinger@perelegen.com	Parkinson's disease	rs11776727	RawUnadjustedPValuesTier1	0.00071443	Parkinson's disease					rs11776727	8	140667044		KCNK9	KCNK9	26941	NIBP	144725		Q9NPC2;uc003yvg.1;uc003yvf.1;uc003yve.1	uc003yve.1	15219	uc003yvf.1	25717	+	A/G	single	by-cluster,by-frequency	0.504072	0.0371986	unknown	rs11776727,rs17797014
245	Maraganore	16252231	Perlegen custom 250K	443	443	886	198345	Association, Family-based	Genotyping, Two Stage Design, Family-based	X	X	All associations	journal website	9/9/2005	dballinger@perelegen.com	Parkinson's disease	rs7156420	RawUnadjustedPValuesTier1	0.00071845	Parkinson's disease	LOC400224				rs7156420	14	69011880		SLC39A9	SLC39A9	14859	ERH	77106		uc001xlg.1;uc001xli.1;uc001xle.1;Q53HN3;uc001xld.1;Q86WY2;uc001xlf.1;uc001xlh.1	uc001xli.1	9281	uc001xlf.1	13020	+	A/G	single	by-cluster,by-frequency	0.232686	0.2494	unknown	rs7156420,rs17764225
246	Maraganore	16252231	Perlegen custom 250K	443	443	886	198345	Association, Family-based	Genotyping, Two Stage Design, Family-based	X	X	All associations	journal website	9/9/2005	dballinger@perelegen.com	Parkinson's disease	rs12040249	RawUnadjustedPValuesTier1	0.0007231	Parkinson's disease	FLJ42654,KISS1				rs12040249	1	202424851		ETNK2;GOLT1A;PLEKHA6;KISS1;REN	KISS1	1241	GOLT1A	9059		uc001haq.1;NP_002247;uc001har.1;P00797;Q6ZVE7;uc001hao.1;Q5VTI6;uc001hau.1;uc001hat.1;uc001has.1;Q9NVF9;uc001hap.1;uc001han.1;Q96G05	uc001har.1	1240	uc001has.1	9059	+	A/G	single	by-2hit-2allele	0	0	unknown
247	Maraganore	16252231	Perlegen custom 250K	443	443	886	198345	Association, Family-based	Genotyping, Two Stage Design, Family-based	X	X	All associations	journal website	9/9/2005	dballinger@perelegen.com	Parkinson's disease	rs9866988	RawUnadjustedPValuesTier1	0.0007287	Parkinson's disease					rs9866988	3	161297240			IL12A	100741	IFT80	160241	uc003fcw.1	uc003fcw.1;uc003fcz.1	uc003fcz.1	3931	uc003fcy.1	80898	+	C/T	single	by-frequency,by-2hit-2allele	0.396237	0.205048	locus
248	Maraganore	16252231	Perlegen custom 250K	443	443	886	198345	Association, Family-based	Genotyping, Two Stage Design, Family-based	X	X	All associations	journal website	9/9/2005	dballinger@perelegen.com	Parkinson's disease	rs7031916	RawUnadjustedPValuesTier1	0.00073376	Parkinson's disease					rs7031916	9	75127895			ANXA1	152768	ALDH1A1	370106			uc004ajf.1	152768	uc004ajg.1	152768	+	A/G	single	by-cluster,by-frequency	0.0388197	0.133802	unknown
249	Maraganore	16252231	Perlegen custom 250K	443	443	886	198345	Association, Family-based	Genotyping, Two Stage Design, Family-based	X	X	All associations	journal website	9/9/2005	dballinger@perelegen.com	Parkinson's disease	rs2047877	RawUnadjustedPValuesTier1	0.00073871	Parkinson's disease	CNTNAP5				rs2047877	2	125033578	CNTNAP5	CNTNAP5	CNTNAP5	355753	GYPC	2096575	uc002tno.1;uc002tnp.1	uc002tnp.1;Q8WYK1;uc002tno.1;NP_620549	uc002tno.1	355755	uc002tnp.1	355804	+	A/G	single	by-frequency,by-submitter,by-2hit-2allele	0.442562	0.165803	intron
250	Maraganore	16252231	Perlegen custom 250K	443	443	886	198345	Association, Family-based	Genotyping, Two Stage Design, Family-based	X	X	All associations	journal website	9/9/2005	dballinger@perelegen.com	Parkinson's disease	rs4772631	RawUnadjustedPValuesTier1	0.00073957	Parkinson's disease					rs4772631	13	87562865			SLITRK5	432996	SLITRK6	2291381			uc001vln.1	432994	uc001vlm.1	441646	+	A/G	single	by-cluster,by-frequency,by-2hit-2allele	0.473239	0.118378	unknown	rs4772631,rs17444099
251	Maraganore	16252231	Perlegen custom 250K	443	443	886	198345	Association, Family-based	Genotyping, Two Stage Design, Family-based	X	X	All associations	journal website	9/9/2005	dballinger@perelegen.com	Parkinson's disease	rs9966787	RawUnadjustedPValuesTier1	0.00074434	Parkinson's disease					rs9966787	18	39562772			SYT4	451430	RIT2	613117			uc002law.1	451430	uc002lax.1	594625	+	A/G	single	by-frequency	0.054751	0.156134	unknown
252	Maraganore	16252231	Perlegen custom 250K	443	443	886	198345	Association, Family-based	Genotyping, Two Stage Design, Family-based	X	X	All associations	journal website	9/9/2005	dballinger@perelegen.com	Parkinson's disease	rs9824120	RawUnadjustedPValuesTier1	0.00074567	Parkinson's disease	ILDR1				rs9824120	3	123200267	ILDR1	ILDR1;CD86;SLC15A2	ILDR1	11407	CD86	56643	uc003eeq.1;uc003eer.1;uc003ees.1	NP_787058;uc003eeq.1;uc003eep.1;uc003ees.1;Q86SU0-2;Q86SU0;uc003eer.1;uc003eet.1;Q86SU0-6;Q86UE9	uc003eeq.1	8571	uc003eer.1	11408	+	C/T	single	by-cluster,by-frequency	0.441964	0.160156	intron
253	Maraganore	16252231	Perlegen custom 250K	443	443	886	198345	Association, Family-based	Genotyping, Two Stage Design, Family-based	X	X	All associations	journal website	9/9/2005	dballinger@perelegen.com	Parkinson's disease	rs12195405	RawUnadjustedPValuesTier1	0.00075423	Parkinson's disease					rs12195405	6	64033555		GLULD1	GLULD1	13963	PTP4A1	306323		uc003peh.1;Q0PVP0;Q0PVN9;NP_057655;uc003pej.1;uc003pei.1	uc003peh.1	13963	uc003pei.1	14329	+	C/T	single	by-frequency,by-2hit-2allele	0.530821	0.0799661	unknown	rs12195405,rs17431385
254	Maraganore	16252231	Perlegen custom 250K	443	443	886	198345	Association, Family-based	Genotyping, Two Stage Design, Family-based	X	X	All associations	journal website	9/9/2005	dballinger@perelegen.com	Parkinson's disease	rs1227056	RawUnadjustedPValuesTier1	0.00075919	Parkinson's disease	CDH23				rs1227056	10	73170040	CDH23	CDH23;C10orf54	C10orf54	7278	CDH23	75670	uc001jrx.1;uc001jsc.1	uc001jsi.1;uc001jrz.1;uc001jsg.1;uc001jrx.1;Q96JL3;uc001jry.1;Q2TA85;Q5QGS2;uc001jsc.1;Q8N1Z7;NP_071436;Q5JQ40;Q5QGS1;uc001jsa.1;uc001jsb.1;uc001jsh.1;uc001jsd.1;NP_071407;uc001jse.1;uc001jsf.1	uc001jsc.1	1759	uc001jsb.1	2453	-	C/T	single	by-cluster,by-frequency,by-submitter,by-2hit-2allele	0.474973	0.109029	intron	rs1227056,rs1665594
255	Maraganore	16252231	Perlegen custom 250K	443	443	886	198345	Association, Family-based	Genotyping, Two Stage Design, Family-based	X	X	All associations	journal website	9/9/2005	dballinger@perelegen.com	Parkinson's disease	rs3890764	RawUnadjustedPValuesTier1	0.000761	Parkinson's disease					rs3890764	1	61734541		NFIA	NFIA	39924	TM2D1	184765		uc001czw.1;uc001czx.1;uc001czy.1;Q8TA97;Q12857;uc001czv.1	uc001czy.1	34994	uc001czv.1	39917	-	C/T	single	by-cluster,by-frequency,by-2hit-2allele	0.370122	0.221246	unknown	rs3890764,rs12744000,rs17122333
256	Maraganore	16252231	Perlegen custom 250K	443	443	886	198345	Association, Family-based	Genotyping, Two Stage Design, Family-based	X	X	All associations	journal website	9/9/2005	dballinger@perelegen.com	Parkinson's disease	rs17712056	RawUnadjustedPValuesTier1	0.00076513	Parkinson's disease					rs17712056	14	53748728			CDKN3	184747	CNIH	214668			uc001xap.1	184747	uc001xaq.1	184747	+	A/C	single	by-frequency	0.202894	0.257221	unknown
257	Maraganore	16252231	Perlegen custom 250K	443	443	886	198345	Association, Family-based	Genotyping, Two Stage Design, Family-based	X	X	All associations	journal website	9/9/2005	dballinger@perelegen.com	Parkinson's disease	rs500097	RawUnadjustedPValuesTier1	0.00076872	Parkinson's disease	LOC389142				rs500097	3	119597380			IGSF11	504790	C3orf30	750306			uc003ebw.1	504788	uc003ebx.1	504788	+	C/T	single	by-cluster,by-frequency,by-submitter,by-2hit-2allele	0.302959	0.244326	intron	rs500097,rs1665956,rs17725648
258	Maraganore	16252231	Perlegen custom 250K	443	443	886	198345	Association, Family-based	Genotyping, Two Stage Design, Family-based	X	X	All associations	journal website	9/9/2005	dballinger@perelegen.com	Parkinson's disease	rs8050120	RawUnadjustedPValuesTier1	0.00076904	Parkinson's disease	ABCC11				rs8050120	16	46793078	ABCC11	ABCC12;LONP2;ABCC11	ABCC11	30605	LONP2	42633	uc002eff.1;uc002efh.1;uc002efg.1	uc002efi.1;uc002eff.1;uc002efh.1;Q86WA8;Q96J65-4;uc002efb.1;uc002efj.1;uc002efe.1;uc002efa.1;Q96J66-2;uc002eey.1;Q96J66;uc002efc.1;uc002efd.1;uc002efg.1;uc002eez.1;NP_150229	uc002eff.1	30605	uc002efg.1	33511	+	C/G	single	by-cluster,by-frequency,by-2hit-2allele	0.280161	0.248174	intron
259	Maraganore	16252231	Perlegen custom 250K	443	443	886	198345	Association, Family-based	Genotyping, Two Stage Design, Family-based	X	X	All associations	journal website	9/9/2005	dballinger@perelegen.com	Parkinson's disease	rs17810548	RawUnadjustedPValuesTier1	0.00077595	Parkinson's disease	LOC440789				rs17810548	22	17383938		DGCR2	DGCR2	19856	PRODH	79872	uc002zon.1	uc002zoq.1;uc002zon.1;uc002zop.1;uc002zor.1;uc002zos.1;uc002zom.1;P98153;uc002zoo.1	uc002zoo.1	1639	uc002zop.1	2124	+	C/T	single	by-frequency	0.212535	0.247177	unknown
260	Maraganore	16252231	Perlegen custom 250K	443	443	886	198345	Association, Family-based	Genotyping, Two Stage Design, Family-based	X	X	All associations	journal website	9/9/2005	dballinger@perelegen.com	Parkinson's disease	rs6498415	RawUnadjustedPValuesTier1	0.0007769	Parkinson's disease					rs6498415	16	13465940			ERCC4	455583	MKL2	606756			uc002dce.1	455583	uc002dcd.1	552932	+	C/T	single	by-cluster,by-frequency,by-2hit-2allele	0.447488	0.162917	unknown
261	Maraganore	16252231	Perlegen custom 250K	443	443	886	198345	Association, Family-based	Genotyping, Two Stage Design, Family-based	X	X	All associations	journal website	9/9/2005	dballinger@perelegen.com	Parkinson's disease	rs11573534	RawUnadjustedPValuesTier1	0.00078045	Parkinson's disease	ARX,POLA				rs11573534	X	24924705	POLA1	POLA1;ARX	POLA1	316	ARX	7508	uc004dbl.1	uc004dbp.1;Q96QS3;uc004dbl.1;P09884	uc004dbl.1	318	uc004dbp.1	7507	+	A/G	single	by-cluster,by-frequency	0.0454907	0.143791	untranslated	rs11573534,rs17286027
262	Maraganore	16252231	Perlegen custom 250K	443	443	886	198345	Association, Family-based	Genotyping, Two Stage Design, Family-based	X	X	All associations	journal website	9/9/2005	dballinger@perelegen.com	Parkinson's disease	rs7446139	RawUnadjustedPValuesTier1	0.00078689	Parkinson's disease					rs7446139	5	71191457			CARTPT	138829	MCCC2	202476			uc003kbv.1	138829	uc003kbs.1	202476	+	A/T	single	by-cluster,by-frequency,by-2hit-2allele	0.489356	0.072173	unknown
263	Maraganore	16252231	Perlegen custom 250K	443	443	886	198345	Association, Family-based	Genotyping, Two Stage Design, Family-based	X	X	All associations	journal website	9/9/2005	dballinger@perelegen.com	Parkinson's disease	rs4708443	RawUnadjustedPValuesTier1	0.00078751	Parkinson's disease					rs4708443	6	168308463			FRMD1	85775	KIF25	119845			uc003qwp.1	83405	uc003qwo.1	85775	+	C/G	single	by-2hit-2allele	0	0	unknown
264	Maraganore	16252231	Perlegen custom 250K	443	443	886	198345	Association, Family-based	Genotyping, Two Stage Design, Family-based	X	X	All associations	journal website	9/9/2005	dballinger@perelegen.com	Parkinson's disease	rs7887731	RawUnadjustedPValuesTier1	0.00079859	Parkinson's disease					rs7887731	X	56161494			KLF8	114137	RRAGB	359563			uc004dur.1	114137	uc004dup.1	359562	+	A/G	single	by-cluster,by-frequency,by-2hit-2allele	0.257494	0.249888	unknown
265	Maraganore	16252231	Perlegen custom 250K	443	443	886	198345	Association, Family-based	Genotyping, Two Stage Design, Family-based	X	X	All associations	journal website	9/9/2005	dballinger@perelegen.com	Parkinson's disease	rs854683	RawUnadjustedPValuesTier1	0.00079873	Parkinson's disease	CCL14,CCL14-CCL15,CCL16				rs854683	17	31338120	CCL15;CCL14	CCL15;CCL16;CCL14;RDM1;LYZL6;CCL23	CCL14	268	CCL15	3316	uc002hkp.1;uc002hko.1;uc002hkq.1	uc002hks.1;uc002hkj.1;uc002hkn.1;uc002hkq.1;NP_665905;uc002hkl.1;Q8NG50;uc002hkr.1;uc002hkh.1;Q16627-2;uc002hkk.1;NP_001030008;NP_005055;uc002hki.1;uc002hkp.1;uc002hko.1;Q16663;uc002hkt.1;uc002hkm.1;O75951;O15467	uc002hkn.1	213	uc002hkq.1	1382	-	C/G	single	by-cluster,by-frequency,by-submitter,by-2hit-2allele	0.497091	0.0380245	locus,intron	rs854683,rs1719186
266	Maraganore	16252231	Perlegen custom 250K	443	443	886	198345	Association, Family-based	Genotyping, Two Stage Design, Family-based	X	X	All associations	journal website	9/9/2005	dballinger@perelegen.com	Parkinson's disease	rs9318284	RawUnadjustedPValuesTier1	0.00080079	Parkinson's disease					rs9318284	13	74001829			KLF12	395762	TBC1D4	754980		uc001vjk.1	uc001vjk.1	23158	uc001vjj.1	110576	+	A/G	single	by-cluster,by-frequency,by-2hit-2allele	0.380987	0.212937	unknown
267	Maraganore	16252231	Perlegen custom 250K	443	443	886	198345	Association, Family-based	Genotyping, Two Stage Design, Family-based	X	X	All associations	journal website	9/9/2005	dballinger@perelegen.com	Parkinson's disease	rs16880776	RawUnadjustedPValuesTier1	0.00080169	Parkinson's disease					rs16880776	6	71805894			B3GAT2	82385	SMAP1	177459			uc003pfu.1	82385	uc003pfv.1	82385	+	C/T	single	by-frequency	0.394135	0.209517	unknown
268	Maraganore	16252231	Perlegen custom 250K	443	443	886	198345	Association, Family-based	Genotyping, Two Stage Design, Family-based	X	X	All associations	journal website	9/9/2005	dballinger@perelegen.com	Parkinson's disease	rs6471334	RawUnadjustedPValuesTier1	0.00080351	Parkinson's disease					rs6471334	8	93295214			RUNX1T1	118595	SLC26A7	815660			uc003yfe.1	118595	uc003yfh.1	118595	+	C/T	single	by-cluster,by-frequency	0.0686415	0.172073	unknown	rs6471334,rs10307010,rs17265192
269	Maraganore	16252231	Perlegen custom 250K	443	443	886	198345	Association, Family-based	Genotyping, Two Stage Design, Family-based	X	X	All associations	journal website	9/9/2005	dballinger@perelegen.com	Parkinson's disease	rs9389176	RawUnadjustedPValuesTier1	0.00080775	Parkinson's disease	LOC154092				rs9389176	6	134805729			SGK	268034	SLC2A12	390247	uc003qes.1;uc003qer.1;uc003qet.1;uc003qeq.1	uc003qer.1;uc003qes.1;uc003qet.1;uc003qeq.1;uc003qeu.1	uc003qet.1	5183	uc003qeq.1	14651	+	C/T	single	by-2hit-2allele	0	0	unknown
270	Maraganore	16252231	Perlegen custom 250K	443	443	886	198345	Association, Family-based	Genotyping, Two Stage Design, Family-based	X	X	All associations	journal website	9/9/2005	dballinger@perelegen.com	Parkinson's disease	rs2796877	RawUnadjustedPValuesTier1	0.00081264	Parkinson's disease					rs2796877	13	82810517			SLITRK1	538827	SLITRK6	2454405			uc001vlk.1	538826	uc001vll.1	2454405	+	C/T	single	by-cluster,by-frequency,by-submitter,by-2hit-2allele	0.486881	0.093105	unknown
271	Maraganore	16252231	Perlegen custom 250K	443	443	886	198345	Association, Family-based	Genotyping, Two Stage Design, Family-based	X	X	All associations	journal website	9/9/2005	dballinger@perelegen.com	Parkinson's disease	rs12992291	RawUnadjustedPValuesTier1	0.00081512	Parkinson's disease					rs12992291	2	12304756			LPIN1	419774	TRIB2	469902	uc002rbu.1	uc002rbu.1	uc002rbu.1	240052	uc002rbt.1	419772	+	C/T	single	by-cluster,by-frequency	0.436224	0.166795	unknown	rs12992291,rs17508545
272	Maraganore	16252231	Perlegen custom 250K	443	443	886	198345	Association, Family-based	Genotyping, Two Stage Design, Family-based	X	X	All associations	journal website	9/9/2005	dballinger@perelegen.com	Parkinson's disease	rs1393450	RawUnadjustedPValuesTier1	0.00081528	Parkinson's disease	NLGN1				rs1393450	3	174884864	NLGN1	NLGN1	NLGN1	285927	SPATA16	543169	uc003fip.1;uc003fio.1	uc003fip.1;uc003fio.1;Q8N2Q7-2	uc003fip.1	99694	uc003fio.1	285927	-	A/C	single	by-cluster,by-frequency,by-submitter,by-2hit-2allele	0.409751	0.197202	intron
273	Maraganore	16252231	Perlegen custom 250K	443	443	886	198345	Association, Family-based	Genotyping, Two Stage Design, Family-based	X	X	All associations	journal website	9/9/2005	dballinger@perelegen.com	Parkinson's disease	rs7419450	RawUnadjustedPValuesTier1	0.00081548	Parkinson's disease					rs7419450	2	127223726		GYPC	GYPC	53011	BIN1	298350		NP_058131;P04921;uc002tnq.1;uc002tnr.1	uc002tnq.1	53010	uc002tnr.1	53010	+	A/G	single	by-cluster,by-frequency	0.173915	0.238141	unknown	rs7419450,rs12989058,rs17692208
274	Maraganore	16252231	Perlegen custom 250K	443	443	886	198345	Association, Family-based	Genotyping, Two Stage Design, Family-based	X	X	All associations	journal website	9/9/2005	dballinger@perelegen.com	Parkinson's disease	rs500108	RawUnadjustedPValuesTier2	0.00082349	Parkinson's disease					rs500108	6	109169657		FOXO3	FOXO3	56993	ARMC2	106654		uc003psq.1;uc003psn.1;uc003pso.1;uc003psp.1;uc003psr.1	uc003pso.1	9892	uc003psp.1	9892	+	C/T	single	by-cluster,by-frequency,by-submitter,by-2hit-2allele	0.486046	0.0900426	unknown
275	Maraganore	16252231	Perlegen custom 250K	443	443	886	198345	Association, Family-based	Genotyping, Two Stage Design, Family-based	X	X	All associations	journal website	9/9/2005	dballinger@perelegen.com	Parkinson's disease	rs9405909	RawUnadjustedPValuesTier1	0.00082846	Parkinson's disease	SEC5L1				rs9405909	6	624344	EXOC2	HUS1B;EXOC2	EXOC2	13765	HUS1B	22380	uc003mtd.1;uc003mte.1	uc003mte.1;uc003mth.1;uc003mtg.1;uc003mtf.1;uc003mtd.1;Q96KP1;NP_683762	uc003mtd.1	13765	uc003mte.1	13765	+	C/G	single	by-cluster,by-frequency,by-2hit-2allele	0.499431	0.0384795	intron	rs9405909,rs17237429
276	Maraganore	16252231	Perlegen custom 250K	443	443	886	198345	Association, Family-based	Genotyping, Two Stage Design, Family-based	X	X	All associations	journal website	9/9/2005	dballinger@perelegen.com	Parkinson's disease	rs4697059	RawUnadjustedPValuesTier1	0.00082858	Parkinson's disease					rs4697059	4	24001935			DHX15	136252	SOD3	404247			uc003gqv.1	136250	uc003gqw.1	136250	+	A/C	single	by-cluster,by-frequency,by-2hit-2allele	0.201335	0.245218	unknown	rs4697059,rs17650791
277	Maraganore	16252231	Perlegen custom 250K	443	443	886	198345	Association, Family-based	Genotyping, Two Stage Design, Family-based	X	X	All associations	journal website	9/9/2005	dballinger@perelegen.com	Parkinson's disease	rs2096168	RawUnadjustedPValuesTier1	0.00083015	Parkinson's disease					rs2096168	9	29171556			LINGO2	462253	C9orf72	1607714			uc003zqv.1	462253	uc003zqu.1	886192	+	C/G	single	by-frequency,by-submitter,by-2hit-2allele	0.337904	0.234036	unknown
278	Maraganore	16252231	Perlegen custom 250K	443	443	886	198345	Association, Family-based	Genotyping, Two Stage Design, Family-based	X	X	All associations	journal website	9/9/2005	dballinger@perelegen.com	Parkinson's disease	rs7649866	RawUnadjustedPValuesTier1	0.00083184	Parkinson's disease					rs7649866	3	86799694			VGLL3	270120	CHMP2B	559592			uc003dqn.1	270118	uc003dqo.1	421425	+	A/T	single	by-cluster,by-frequency,by-2hit-2allele	0.289659	0.24963	unknown
279	Maraganore	16252231	Perlegen custom 250K	443	443	886	198345	Association, Family-based	Genotyping, Two Stage Design, Family-based	X	X	All associations	journal website	9/9/2005	dballinger@perelegen.com	Parkinson's disease	rs11240692	RawUnadjustedPValuesTier1	0.00084109	Parkinson's disease					rs11240692	1	202415700		SOX13;ETNK2;GOLT1A;PLEKHA6;KISS1;REN	KISS1	10392	REN	13612		uc001haq.1;NP_002247;uc001har.1;P00797;Q6ZVE7;uc001hao.1;Q5VTI6;uc001hau.1;uc001hat.1;uc001ham.1;uc001has.1;Q9NVF9;uc001hap.1;uc001han.1;NP_005677;Q96G05	uc001har.1	10391	uc001haq.1	13612	+	C/G	single	by-cluster,by-frequency,by-2hit-2allele	0.499769	0.0107502	unknown
280	Maraganore	16252231	Perlegen custom 250K	443	443	886	198345	Association, Family-based	Genotyping, Two Stage Design, Family-based	X	X	All associations	journal website	9/9/2005	dballinger@perelegen.com	Parkinson's disease	rs12531941	RawUnadjustedPValuesTier1	0.00084476	Parkinson's disease					rs12531941	7	26619105		SKAP2	SKAP2	54109	SNX10	238643		uc003syc.1;O75563;uc003syb.1	uc003syb.1	24909	uc003syc.1	54107	+	C/G	single	by-cluster,by-frequency,by-2hit-2allele	0.400321	0.199759	unknown	rs12531941,rs17154082
281	Maraganore	16252231	Perlegen custom 250K	443	443	886	198345	Association, Family-based	Genotyping, Two Stage Design, Family-based	X	X	All associations	journal website	9/9/2005	dballinger@perelegen.com	Parkinson's disease	rs1014006	RawUnadjustedPValuesTier1	0.00084559	Parkinson's disease	KIAA1815				rs1014006	9	5794276	ERMP1	ERMP1;KIAA1432	ERMP1	19705	KIAA1432	29967	uc003zjk.1;uc003zjm.1	uc003zjk.1;NP_079172;uc003zjj.1;Q4ADV7;uc003zjh.1;uc003zjm.1;uc003zjn.1;Q7Z2K6;uc003zji.1;Q9H0A5;uc003zjl.1;Q9H9S1	uc003zjn.1	8460	uc003zjm.1	19705	+	A/G	single	by-cluster,by-frequency,by-submitter,by-2hit-2allele	0.459912	0.135783	intron
282	Maraganore	16252231	Perlegen custom 250K	443	443	886	198345	Association, Family-based	Genotyping, Two Stage Design, Family-based	X	X	All associations	journal website	9/9/2005	dballinger@perelegen.com	Parkinson's disease	rs3770110	RawUnadjustedPValuesTier1	0.00085702	Parkinson's disease	ITGA4				rs3770110	2	182090612	ITGA4	CERKL;ITGA4	CERKL	19038	ITGA4	20099	uc002unu.1	Q49MI3-7;NP_000876;Q68EM9;uc002uoe.1;Q5DVJ3;Q49MI3-5;Q49MI3-8;Q49MI3-2;Q49MI3-4;uc002unv.1;Q49MI3-3;uc002uny.1;uc002uod.1;uc002uoa.1;uc002uoc.1;uc002unw.1;uc002unu.1;uc002unz.1;uc002uob.1;Q49MI3;uc002unx.1;uc002unt.1	uc002unv.1	4543	uc002unw.1	19037	-	A/C	single	by-cluster,by-frequency	0.296898	0.248021	intron	rs3770110,rs17225995
283	Maraganore	16252231	Perlegen custom 250K	443	443	886	198345	Association, Family-based	Genotyping, Two Stage Design, Family-based	X	X	All associations	journal website	9/9/2005	dballinger@perelegen.com	Parkinson's disease	rs17743264	RawUnadjustedPValuesTier1	0.00086248	Parkinson's disease					rs17743264	2	71388319		ZNF638	ZNF638	24077	PAIP2B	80578		uc002shx.1;uc002sib.1;Q14966-2;uc002shw.1;Q14966-3;Q14966;uc002shy.1;Q14966-4;uc002shz.1;uc002sia.1	uc002shw.1	24077	uc002shx.1	24077	+	C/G	single	by-frequency	0.440098	0.165509	unknown
284	Maraganore	16252231	Perlegen custom 250K	443	443	886	198345	Association, Family-based	Genotyping, Two Stage Design, Family-based	X	X	All associations	journal website	9/9/2005	dballinger@perelegen.com	Parkinson's disease	rs1011711	RawUnadjustedPValuesTier1	0.00086397	Parkinson's disease					rs1011711	9	78740099		PRUNE2	PRUNE2	29276	FOXB2	84291		uc004akn.1;Q8WUY3	uc004akn.1	29276	uc004ako.1	84291	-	A/G	single	by-frequency,by-2hit-2allele	0.495868	0.0452663	unknown
285	Maraganore	16252231	Perlegen custom 250K	443	443	886	198345	Association, Family-based	Genotyping, Two Stage Design, Family-based	X	X	All associations	journal website	9/9/2005	dballinger@perelegen.com	Parkinson's disease	rs12676096	RawUnadjustedPValuesTier1	0.00086595	Parkinson's disease	FLJ39630				rs12676096	8	64008556	FAM77D	FAM77D	FAM77D	57626	GGH	81640	uc003xuu.1	uc003xuv.1;Q8N8M7;Q8N8D7;uc003xuu.1	uc003xuv.1	44417	uc003xuu.1	66209	+	A/G	single	by-cluster,by-frequency,by-2hit-2allele	0.164011	0.234746	intron
286	Maraganore	16252231	Perlegen custom 250K	443	443	886	198345	Association, Family-based	Genotyping, Two Stage Design, Family-based	X	X	All associations	journal website	9/9/2005	dballinger@perelegen.com	Parkinson's disease	rs2488787	RawUnadjustedPValuesTier1	0.00087325	Parkinson's disease	DKFZp547A023,WNT2B				rs2488787	1	112807331		WNT2B;CTTNBP2NL	CTTNBP2NL	3594	WNT2B	4231	uc001ebz.1	Q93097-2;Q93097;uc001eca.1;uc001ebx.1;uc001ecb.1;uc001ebz.1;Q9P2B4	uc001ebz.1	257	uc001ebx.1	3592	-	A/T	single	by-cluster,by-frequency,by-submitter,by-2hit-2allele	0.497902	0.0822616	unknown
287	Maraganore	16252231	Perlegen custom 250K	443	443	886	198345	Association, Family-based	Genotyping, Two Stage Design, Family-based	X	X	All associations	journal website	9/9/2005	dballinger@perelegen.com	Parkinson's disease	rs6795264	RawUnadjustedPValuesTier1	0.00087581	Parkinson's disease					rs6795264	3	161283584			IL12A	87085	IFT80	173897	uc003fcw.1	uc003fcw.1;uc003fcz.1	uc003fcz.1	17587	uc003fcy.1	67242	+	C/T	single	by-cluster,by-frequency	0.405203	0.19599	unknown
288	Maraganore	16252231	Perlegen custom 250K	443	443	886	198345	Association, Family-based	Genotyping, Two Stage Design, Family-based	X	X	All associations	journal website	9/9/2005	dballinger@perelegen.com	Parkinson's disease	rs2824988	RawUnadjustedPValuesTier1	0.00088107	Parkinson's disease					rs2824988	21	18973225			PRSS7	275381	CHODL	411669	uc002ykx.1	uc002ykx.1	uc002ykx.1	80776	uc002ykw.1	275381	+	C/T	single	by-submitter	0.297312	0.245482	unknown	rs2824988,rs17701180
289	Maraganore	16252231	Perlegen custom 250K	443	443	886	198345	Association, Family-based	Genotyping, Two Stage Design, Family-based	X	X	All associations	journal website	9/9/2005	dballinger@perelegen.com	Parkinson's disease	rs380821	RawUnadjustedPValuesTier1	0.00089605	Parkinson's disease	MGC39372				rs380821	6	2807940		SERPINB1;SERPINB9	SERPINB1	20860	SERPINB9	24564	uc003mud.1	uc003mud.1;uc003muc.1;uc003muf.1;uc003mue.1;uc003mub.1;uc003muh.1;P50453;uc003mug.1;P30740;Q6N0A8	uc003mud.1	8051	uc003mub.1	20860	-	A/G	single	by-cluster,by-frequency,by-submitter,by-2hit-2allele	0.388264	0.208286	intron
290	Maraganore	16252231	Perlegen custom 250K	443	443	886	198345	Association, Family-based	Genotyping, Two Stage Design, Family-based	X	X	All associations	journal website	9/9/2005	dballinger@perelegen.com	Parkinson's disease	rs17167625	RawUnadjustedPValuesTier1	0.00091172	Parkinson's disease	LOC285929,LOC340267				rs17167625	7	7435299	COL28A1	COL28A1	COL28A1	70531	FLJ20323	137841	uc003srd.1;uc003src.1	uc003sre.1;Q2UY09;uc003srd.1;Q2UY08;uc003src.1	uc003sre.1	2075	uc003srd.1	11512	+	C/T	single	by-frequency	0.15633	0.231789	intron
291	Maraganore	16252231	Perlegen custom 250K	443	443	886	198345	Association, Family-based	Genotyping, Two Stage Design, Family-based	X	X	All associations	journal website	9/9/2005	dballinger@perelegen.com	Parkinson's disease	rs10198436	RawUnadjustedPValuesTier1	0.00091313	Parkinson's disease					rs10198436	2	228318628		SLC19A3	SLC19A3	27639	CCL20	68185		uc002vpi.1;uc002vpk.1;Q9BZV2;uc002vpj.1	uc002vpi.1	27639	uc002vpj.1	27639	+	A/C	single	by-cluster,by-frequency,by-2hit-2allele	0.45266	0.156642	unknown	rs10198436,rs17373269
292	Maraganore	16252231	Perlegen custom 250K	443	443	886	198345	Association, Family-based	Genotyping, Two Stage Design, Family-based	X	X	All associations	journal website	9/9/2005	dballinger@perelegen.com	Parkinson's disease	rs17088802	RawUnadjustedPValuesTier1	0.0009193	Parkinson's disease	FBXO15				rs17088802	18	69948073	FBXO15	C18orf55;FBXO15	FBXO15	17856	C18orf55	18652	uc002llf.1;uc002lle.1	uc002llg.1;NP_054896;uc002llf.1;uc002lle.1;Q8NCQ5;uc002lld.1	uc002lle.1	17856	uc002llf.1	17947	+	C/G	single	by-frequency	0.178957	0.239693	intron
293	Maraganore	16252231	Perlegen custom 250K	443	443	886	198345	Association, Family-based	Genotyping, Two Stage Design, Family-based	X	X	All associations	journal website	9/9/2005	dballinger@perelegen.com	Parkinson's disease	rs7134616	RawUnadjustedPValuesTier1	0.00092527	Parkinson's disease	CASC1,LRMP				rs7134616	12	25155157	CASC1	LRMP;CASC1	LRMP	2622	CASC1	2668	uc001rgl.1;uc001rgm.1;uc001rgk.1;uc001rgj.1	uc001rgl.1;uc001rgm.1;Q17RL2;uc001rgk.1;uc001rgj.1;uc001rgh.1;Q4G171;NP_006143;uc001rgi.1;Q6TDU7;uc001rgg.1	uc001rgm.1	2537	uc001rgh.1	2621	+	C/G	single	by-frequency,by-2hit-2allele	0.204512	0.245827	intron
294	Maraganore	16252231	Perlegen custom 250K	443	443	886	198345	Association, Family-based	Genotyping, Two Stage Design, Family-based	X	X	All associations	journal website	9/9/2005	dballinger@perelegen.com	Parkinson's disease	rs971379	RawUnadjustedPValuesTier1	0.00092783	Parkinson's disease					rs971379	13	46612475			HTR2A	244299	ESD	343107			uc001vbr.1	243480	uc001vbq.1	244299	-	C/T	single	by-cluster,by-frequency,by-submitter,by-2hit-2allele	0.484853	0.085697	unknown	rs971379,rs17315579
295	Maraganore	16252231	Perlegen custom 250K	443	443	886	198345	Association, Family-based	Genotyping, Two Stage Design, Family-based	X	X	All associations	journal website	9/9/2005	dballinger@perelegen.com	Parkinson's disease	rs6450967	RawUnadjustedPValuesTier1	0.00093607	Parkinson's disease					rs6450967	5	33269816			TARS	206838	ADAMTS12	293229			uc003jhx.1	71084	uc003jhy.1	206838	+	A/G	single	by-cluster,by-frequency,by-2hit-2allele	0.266859	0.249431	unknown	rs6450967,rs10393084,rs17553113
296	Maraganore	16252231	Perlegen custom 250K	443	443	886	198345	Association, Family-based	Genotyping, Two Stage Design, Family-based	X	X	All associations	journal website	9/9/2005	dballinger@perelegen.com	Parkinson's disease	rs13384427	RawUnadjustedPValuesTier1	0.00093675	Parkinson's disease	GALM				rs13384427	2	38755294	GALM	GALM	GALM	8552	SFRS7	68954	uc002rqy.1	Q96C23;uc002rqy.1	uc002rqy.1	8552	uc002rqz.1	68950	+	C/T	single	by-cluster,by-frequency,by-2hit-2allele	0.498855	0.023896	intron
297	Maraganore	16252231	Perlegen custom 250K	443	443	886	198345	Association, Family-based	Genotyping, Two Stage Design, Family-based	X	X	All associations	journal website	9/9/2005	dballinger@perelegen.com	Parkinson's disease	rs2059764	RawUnadjustedPValuesTier1	0.00093879	Parkinson's disease	PRB1				rs2059764	12	11394472		PRB1;PRB2;PRB4	PRB1	1551	PRB4	39839		NP_955385;NP_955386;uc001qzt.1;uc001qzu.1;uc001qzx.1;uc001qzv.1;uc001qzf.1;NP_002714;NP_005030;uc001qzw.1;NP_006239	uc001qzu.1	1551	uc001qzv.1	1551	+	A/G	single	by-cluster,by-frequency,by-submitter,by-2hit-2allele	0.467092	0.123979	unknown	rs2059764,rs17817456
298	Maraganore	16252231	Perlegen custom 250K	443	443	886	198345	Association, Family-based	Genotyping, Two Stage Design, Family-based	X	X	All associations	journal website	9/9/2005	dballinger@perelegen.com	Parkinson's disease	rs1391003	RawUnadjustedPValuesTier1	0.00095154	Parkinson's disease					rs1391003	12	40568044			GLT8D3	193870	YAF2	269131			uc001rms.1	195311	uc001rmt.1	195311	+	G/T	single	by-cluster,by-frequency,by-2hit-2allele	0.481209	0.106318	unknown	rs1391003,rs17493846
299	Maraganore	16252231	Perlegen custom 250K	443	443	886	198345	Association, Family-based	Genotyping, Two Stage Design, Family-based	X	X	All associations	journal website	9/9/2005	dballinger@perelegen.com	Parkinson's disease	rs10512507	RawUnadjustedPValuesTier1	0.00095503	Parkinson's disease	MGC33887				rs10512507	17	61300838	CCDC46	CCDC46	CCDC46	47775	AXIN2	312611	uc002jfl.1	Q8N8E3-2;Q8N8E3;uc002jfl.1;uc002jfk.1	uc002jfk.1	47775	uc002jfm.1	131431	+	C/T	single	by-cluster,by-frequency	0.0709097	0.174432	intron
300	Maraganore	16252231	Perlegen custom 250K	443	443	886	198345	Association, Family-based	Genotyping, Two Stage Design, Family-based	X	X	All associations	journal website	9/9/2005	dballinger@perelegen.com	Parkinson's disease	rs4883948	RawUnadjustedPValuesTier1	0.00095888	Parkinson's disease	KLF12				rs4883948	13	73230617	KLF12	KLF12	KLF12	72467	KLF5	680941	uc001vjf.1	Q9Y4X4-2;Q9Y4X4;uc001vjg.1;uc001vjf.1	uc001vjg.1	54404	uc001vjf.1	72468	+	C/T	single	by-cluster,by-frequency,by-2hit-2allele	0.503301	0.0420698	intron	rs4883948,rs17311545
301	Maraganore	16252231	Perlegen custom 250K	443	443	886	198345	Association, Family-based	Genotyping, Two Stage Design, Family-based	X	X	All associations	journal website	9/9/2005	dballinger@perelegen.com	Parkinson's disease	rs2036288	RawUnadjustedPValuesTier1	0.0009603	Parkinson's disease					rs2036288	12	132058617		ZNF26;ZNF605	ZNF26	14511	ZNF605	15676		Q86T29;Q86X57;uc001ull.1;uc001uli.1;uc001ulk.1;uc001ulj.1;uc001ulh.1	uc001ull.1	14511	uc001ulh.1	15676	+	C/T	single	by-frequency,by-2hit-2allele	0.363894	0.222549	unknown
302	Maraganore	16252231	Perlegen custom 250K	443	443	886	198345	Association, Family-based	Genotyping, Two Stage Design, Family-based	X	X	All associations	journal website	9/9/2005	dballinger@perelegen.com	Parkinson's disease	rs3856921	RawUnadjustedPValuesTier1	0.00097089	Parkinson's disease	LPP				rs3856921	3	190033273	LPP	LPP	LPP	46862	FAM79B	339183	uc003frs.1	uc003fru.1;uc003frs.1;Q93052	uc003frs.1	46862	uc003fru.1	53901	-	A/G	single	by-cluster,by-frequency,by-2hit-2allele	0.445143	0.156266	intron
303	Maraganore	16252231	Perlegen custom 250K	443	443	886	198345	Association, Family-based	Genotyping, Two Stage Design, Family-based	X	X	All associations	journal website	9/9/2005	dballinger@perelegen.com	Parkinson's disease	rs6868508	RawUnadjustedPValuesTier1	0.00098188	Parkinson's disease					rs6868508	5	109293983			MAN2A1	62655	PJA2	520409			uc003kou.1	62655	uc003kot.1	231585	+	C/T	single	by-cluster	0.0139853	0.0824443	unknown
304	Maraganore	16252231	Perlegen custom 250K	443	443	886	198345	Association, Family-based	Genotyping, Two Stage Design, Family-based	X	X	All associations	journal website	9/9/2005	dballinger@perelegen.com	Parkinson's disease	rs11174626	RawUnadjustedPValuesTier1	0.00098577	Parkinson's disease	PPM1H				rs11174626	12	61414425	PPM1H	PPM1H	PPM1H	90395	C12orf61	130944	uc001srk.1	Q9ULR3;uc001srk.1	uc001srl.1	67437	uc001srk.1	90393	+	G/T	single	by-cluster,by-frequency	0.264579	0.250826	intron
305	Maraganore	16252231	Perlegen custom 250K	443	443	886	198345	Association, Family-based	Genotyping, Two Stage Design, Family-based	X	X	All associations	journal website	9/9/2005	dballinger@perelegen.com	Parkinson's disease	rs7739101	RawUnadjustedPValuesTier1	0.00099277	Parkinson's disease					rs7739101	6	48582673			C6orf138	438289	OPN5	680600			uc003ozf.1	438325	uc003oze.1	627143	+	C/T	single	by-cluster,by-frequency,by-2hit-2allele	0.499027	0.0220373	unknown	rs7739101,rs17217588
306	Maraganore	16252231	Perlegen custom 250K	443	443	886	198345	Association, Family-based	Genotyping, Two Stage Design, Family-based	X	X	All associations	journal website	9/9/2005	dballinger@perelegen.com	Parkinson's disease	rs1699095	RawUnadjustedPValuesTier1	0.00099929	Parkinson's disease	LOC440067,LOC440068				rs1699095	11	104457232		ICEBERG;COP1;INCA;CASP1	INCA	11173	COP1	35971		uc001pik.1;uc001pim.1;uc001pil.1;uc001pip.1;uc001pij.1;Q5XLA6;uc001pis.1;Q96RJ9;P29466-4;uc001piq.1;P29466-2;P29466-5;uc001pir.1;P29466-3;P29466;uc001pih.1;P57730;uc001pif.1;Q5EG05;uc001pio.1;uc001pii.1;uc001pig.1;uc001pin.1	uc001piq.1	10603	uc001pir.1	11173	+	A/G	single	by-cluster,by-frequency,by-2hit-2allele	0.485013	0.103587	intron	rs1699095,rs17571119
307	Maraganore	16252231	Perlegen custom 250K	443	443	886	198345	Association, Family-based	Genotyping, Two Stage Design, Family-based	X	X	All associations	journal website	9/9/2005	dballinger@perelegen.com	Parkinson's disease	rs12244579	RawUnadjustedPValuesTier2	0.001035	Parkinson's disease					rs12244579	10	106356584		SORCS3	SORCS3	34264	C10orf80	151755		uc001kyi.1;uc001kyj.1;Q9UPU3	uc001kyi.1	34264	uc001kyj.1	57771	+	C/T	single	by-cluster,by-frequency	0.107395	0.205338	unknown	rs12244579,rs17764037
308	Maraganore	16252231	Perlegen custom 250K	443	443	886	198345	Association, Family-based	Genotyping, Two Stage Design, Family-based	X	X	All associations	journal website	9/9/2005	dballinger@perelegen.com	Parkinson's disease	rs668556	RawUnadjustedPValuesTier2	0.0015729	Parkinson's disease	MACF1				rs668556	1	39686950	MACF1	KIAA0754;MACF1;BMP8A	KIAA0754	32209	MACF1	38426	uc001cdd.1;uc001ccz.1	uc001cdg.1;uc001ccz.1;Q5T3A4;uc001cdf.1;uc001cda.1;uc001cde.1;uc001cdi.1;NP_036222;uc001cdh.1;uc001cdd.1;Q32Q32;Q9H8U2;uc001cdc.1;Q6IPG6;NP_149033;NP_861525	uc001cda.1	12930	uc001cdc.1	12930	-	C/G	single	by-cluster,by-frequency,by-2hit-2allele	0.496617	0.0791294	coding-nonsynon	rs668556,rs3193728,rs17511680
309	Maraganore	16252231	Perlegen custom 250K	443	443	886	198345	Association, Family-based	Genotyping, Two Stage Design, Family-based	X	X	All associations	journal website	9/9/2005	dballinger@perelegen.com	Parkinson's disease	rs9525023	RawUnadjustedPValuesTier2	0.0034546	Parkinson's disease	CLDN10				rs9525023	13	95000602	CLDN10	DZIP1;CLDN10	CLDN10	2358	DZIP1	27855	uc001vmg.1	uc001vmh.1;uc001vmg.1;Q86YF9;Q96N78;uc001vmj.1;uc001vml.1;uc001vmk.1;uc001vmi.1;uc001vmm.1;Q86YF9-2;P78369;NP_055749	uc001vmh.1	2358	uc001vmi.1	27854	+	C/T	single	by-cluster,by-2hit-2allele	0	0	intron
310	Maraganore	16252231	Perlegen custom 250K	443	443	886	198345	Association, Family-based	Genotyping, Two Stage Design, Family-based	X	X	All associations	journal website	9/9/2005	dballinger@perelegen.com	Parkinson's disease	rs17382409	RawUnadjustedPValuesTier2	0.004216	Parkinson's disease					rs17382409	7	142919090		TAS2R41;LOC441294	TAS2R41	33079	LOC441294	59921	uc003wda.1	NP_001008747;Q495I2;uc003wdc.1;uc003wda.1;uc003wdd.1	uc003wda.1	11572	uc003wdc.1	33079	+	A/G	single	by-frequency	0.356774	0.226051	locus
311	Maraganore	16252231	Perlegen custom 250K	443	443	886	198345	Association, Family-based	Genotyping, Two Stage Design, Family-based	X	X	All associations	journal website	9/9/2005	dballinger@perelegen.com	Parkinson's disease	rs350993	RawUnadjustedPValuesTier2	0.0044862	Parkinson's disease					rs350993	4	132715547			PCDH10	1574372	C4orf33	2462254			uc003igx.1	182462	uc003igy.1	1518918	-	C/T	single	by-cluster,by-frequency,by-submitter,by-2hit-2allele	0.454105	0.144364	unknown
312	Maraganore	16252231	Perlegen custom 250K	443	443	886	198345	Association, Family-based	Genotyping, Two Stage Design, Family-based	X	X	All associations	journal website	9/9/2005	dballinger@perelegen.com	Parkinson's disease	rs623941	RawUnadjustedPValuesTier2	0.0044952	Parkinson's disease	CHRM5				rs623941	15	32139870	CHRM5	C15orf24;CHRM5;PGBD4;AVEN	CHRM5	4709	AVEN	21275	uc001zhl.1;uc001zhk.1	uc001zho.1;Q9NQS1;uc001zhm.1;uc001zhk.1;uc001zhj.1;NP_689808;uc001zhl.1;uc001zhn.1;Q9NPA0;P08912	uc001zhk.1	4709	uc001zhl.1	4709	-	A/C	single	by-submitter	0.451843	0.147511	intron
313	Maraganore	16252231	Perlegen custom 250K	443	443	886	198345	Association, Family-based	Genotyping, Two Stage Design, Family-based	X	X	All associations	journal website	9/9/2005	dballinger@perelegen.com	Parkinson's disease	rs878312	RawUnadjustedPValuesTier2	0.0046816	Parkinson's disease					rs878312	6	24172203			NRSN1	62125	DCDC2	107759			uc003ndu.1	62125	uc003ndv.1	62157	-	C/G	single	by-cluster,by-frequency,by-submitter,by-2hit-2allele	0.377355	0.21513	unknown	rs878312,rs16888567
314	Maraganore	16252231	Perlegen custom 250K	443	443	886	198345	Association, Family-based	Genotyping, Two Stage Design, Family-based	X	X	All associations	journal website	9/9/2005	dballinger@perelegen.com	Parkinson's disease	rs7714942	RawUnadjustedPValuesTier2	0.0047125	Parkinson's disease	CDH12				rs7714942	5	22813371	CDH12	CDH12	CDH12	76117	PRDM9	730109	uc003jgk.1	Q86UD2;uc003jgk.1	uc003jgk.1	76117	uc003jgl.1	625235	+	A/G	single	by-cluster,by-frequency	0.252621	0.249986	intron
315	Maraganore	16252231	Perlegen custom 250K	443	443	886	198345	Association, Family-based	Genotyping, Two Stage Design, Family-based	X	X	All associations	journal website	9/9/2005	dballinger@perelegen.com	Parkinson's disease	rs1889720	RawUnadjustedPValuesTier2	0.0047304	Parkinson's disease	C14orf108				rs1889720	14	56830691		EXOC5;C14orf108	C14orf108	4147	EXOC5	25321		uc001xcu.1;uc001xcv.1;Q9H0R1-2;O00471;uc001xct.1;NP_060699	uc001xcv.1	4146	uc001xcu.1	18763	+	C/T	single	by-frequency,by-submitter,by-2hit-2allele	0.409039	0.19289	unknown	rs1889720,rs3742579
316	Maraganore	16252231	Perlegen custom 250K	443	443	886	198345	Association, Family-based	Genotyping, Two Stage Design, Family-based	X	X	All associations	journal website	9/9/2005	dballinger@perelegen.com	Parkinson's disease	rs6466077	RawUnadjustedPValuesTier2	0.0057768	Parkinson's disease					rs6466077	7	105354447		FLJ23834;ATXN7L1	FLJ23834	36473	ATXN7L1	50183	uc003vdk.1	uc003vdk.1;Q6ZTQ4;Q8TCI7;uc003vde.1;uc003vdj.1;Q8N2T0;Q9ULK2;uc003vdi.1;uc003vdl.1;uc003vdm.1	uc003vdl.1	36480	uc003vdm.1	36480	+	A/G	single	by-cluster,by-frequency,by-2hit-2allele	0.499918	0.00640973	unknown
317	Maraganore	16252231	Perlegen custom 250K	443	443	886	198345	Association, Family-based	Genotyping, Two Stage Design, Family-based	X	X	All associations	journal website	9/9/2005	dballinger@perelegen.com	Parkinson's disease	rs7348905	RawUnadjustedPValuesTier2	0.0063072	Parkinson's disease					rs6050342	20	25054158		VSX1	VSX1	43391	ACSS1	66542		Q9NZR4-2;uc002wuh.1;uc002wue.1;Q9NZR4;uc002wuf.1;uc002wui.1;uc002wug.1	uc002wuh.1	15275	uc002wue.1	43391	+	C/G	single	by-frequency	0.499943	0.00533777	unknown	rs6050342,rs7348905,rs17547434
318	Maraganore	16252231	Perlegen custom 250K	443	443	886	198345	Association, Family-based	Genotyping, Two Stage Design, Family-based	X	X	All associations	journal website	9/9/2005	dballinger@perelegen.com	Parkinson's disease	rs10865875	RawUnadjustedPValuesTier2	0.0072968	Parkinson's disease					rs10865875	3	36715277		DCLK3	DCLK3	13639	LBA1	128037		Q9C098;uc003cgi.1	uc003cgi.1	16097	uc003cgj.1	128037	+	A/G	single	by-frequency,by-2hit-2allele	0.457992	0.138706	unknown
319	Maraganore	16252231	Perlegen custom 250K	443	443	886	198345	Association, Family-based	Genotyping, Two Stage Design, Family-based	X	X	All associations	journal website	9/9/2005	dballinger@perelegen.com	Parkinson's disease	rs16915707	RawUnadjustedPValuesTier2	0.0073579	Parkinson's disease	LOC389676				rs16915707	8	94257647			FAM92A1	524301	RBM12B	555256		uc003yft.1	uc003yft.1	9392	uc003yfr.1	158570	+	C/T	single	by-frequency	0.44104	0.161257	unknown
320	Maraganore	16252231	Perlegen custom 250K	443	443	886	198345	Association, Family-based	Genotyping, Two Stage Design, Family-based	X	X	All associations	journal website	9/9/2005	dballinger@perelegen.com	Parkinson's disease	rs8002725	RawUnadjustedPValuesTier2	0.0089815	Parkinson's disease	SCEL				rs8002725	13	77086079	SCEL	SCEL	SCEL	30565	SLAIN1	84391	uc001vki.1;uc001vkj.1	uc001vki.1;uc001vkj.1;NP_659001;NP_003834	uc001vki.1	30566	uc001vkj.1	30566	+	A/G	single	by-cluster,by-frequency,by-2hit-2allele	0.382014	0.216026	coding-nonsynon
321	Maraganore	16252231	Perlegen custom 250K	443	443	886	198345	Association, Family-based	Genotyping, Two Stage Design, Family-based	X	X	All associations	journal website	9/9/2005	dballinger@perelegen.com	Parkinson's disease	rs1385601	RawUnadjustedPValuesTier2	0.0092026	Parkinson's disease	GAB2				rs1385601	11	77613712	GAB2	USP35;GAB2;KCTD21	GAB2	9722	USP35	10311	uc001ozh.1;uc001ozg.1	uc001ozc.1;uc001ozb.1;NP_036428;uc001ozh.1;uc001oze.1;Q9UQC2;uc001ozd.1;uc001ozf.1;uc001ozg.1;Q4G0X4	uc001ozg.1	9723	uc001ozh.1	9723	-	G/T	single	by-cluster,by-frequency,by-submitter,by-2hit-2allele	0.451023	0.148627	intron
322	Maraganore	16252231	Perlegen custom 250K	443	443	886	198345	Association, Family-based	Genotyping, Two Stage Design, Family-based	X	X	All associations	journal website	9/9/2005	dballinger@perelegen.com	Parkinson's disease	rs17298648	RawUnadjustedPValuesTier2	0.0096217	Parkinson's disease	PLXNC1				rs17298648	12	93073681	PLXNC1	PLXNC1	PLXNC1	7052	CCDC41	152507	uc001tdc.1	O60486;uc001tdc.1	uc001tdc.1	7052	uc001tdd.1	152505	+	C/T	single	by-frequency	0.157285	0.232172	intron
323	Maraganore	16252231	Perlegen custom 250K	443	443	886	198345	Association, Family-based	Genotyping, Two Stage Design, Family-based	X	X	All associations	journal website	9/9/2005	dballinger@perelegen.com	Parkinson's disease	rs17291151	RawUnadjustedPValuesTier2	0.0097366	Parkinson's disease	PHACTR2				rs17291151	6	144015776	PHACTR2	PHACTR2	PHACTR2	25018	FUCA2	141220	uc003qjq.1	uc003qjr.1;uc003qjq.1;O75167;O75167-2	uc003qjr.1	25080	uc003qjq.1	44684	+	C/G	single	by-frequency	0.215999	0.254996	intron
324	Maraganore	16252231	Perlegen custom 250K	443	443	886	198345	Association, Family-based	Genotyping, Two Stage Design, Family-based	X	X	All associations	journal website	9/9/2005	dballinger@perelegen.com	Parkinson's disease	rs4150129	RawUnadjustedPValuesTier2	0.0097637	Parkinson's disease	LOC123872,LOC161931,TAF1C				rs4150129	16	82775503	TAF1C	ADAD2;TAF1C;LRRC50;KCNG4;HSDL1	TAF1C	2660	LRRC50	6478	uc002fho.1;uc002fhp.1;uc002fhn.1;uc002fhm.1	uc002fhq.1;uc002fhr.1;NP_005670;uc002fhn.1;uc002fhu.1;Q8NA94;NP_848547;NP_113651;Q8NCV1;Q8TDN1;uc002fht.1;uc002fho.1;uc002fhk.1;Q8N1P8;uc002fhm.1;Q8TDN1-2;NP_647610;Q15572-3;uc002fhp.1;uc002fhl.1;uc002fhs.1	uc002fhm.1	2660	uc002fhn.1	2660	-	C/T	single	by-cluster,by-frequency	0.0667893	0.170099	intron
325	Maraganore	16252231	Perlegen custom 250K	443	443	886	198345	Association, Family-based	Genotyping, Two Stage Design, Family-based	X	X	All associations	journal website	9/9/2005	dballinger@perelegen.com	Parkinson's disease	rs6929069	RawUnadjustedPValuesTier2	0.009899	Parkinson's disease	C6orf151,DSP				rs6929069	6	7526635	DSP	C6orf151;DSP	DSP	5310	C6orf151	8795	uc003mxp.1;uc003mxq.1	NP_001008844;uc003mxq.1;uc003mxr.1;NP_689764;uc003mxp.1;uc003mxs.1;P15924;Q6IEG0;uc003mxt.1	uc003mxp.1	5310	uc003mxq.1	5310	+	A/G	single	by-cluster,by-frequency	0.328943	0.237209	coding-nonsynon,intron
326	Maraganore	16252231	Perlegen custom 250K	443	443	886	198345	Association, Family-based	Genotyping, Two Stage Design, Family-based	X	X	All associations	journal website	9/9/2005	dballinger@perelegen.com	Parkinson's disease	rs4810693	RawUnadjustedPValuesTier2	0.010429	Parkinson's disease	LOC440765,SULF2				rs4810693	20	45851266		SULF2	SULF2	3051	NCOA3	132247		uc002xtp.1;uc002xtq.1;Q8IWU5-2;uc002xto.1;NP_940998;uc002xtr.1;Q8IWU5	uc002xtq.1	2499	uc002xtr.1	2499	+	C/T	single	by-cluster,by-frequency,by-2hit-2allele	0.401079	0.199186	unknown
327	Maraganore	16252231	Perlegen custom 250K	443	443	886	198345	Association, Family-based	Genotyping, Two Stage Design, Family-based	X	X	All associations	journal website	9/9/2005	dballinger@perelegen.com	Parkinson's disease	rs10781228	RawUnadjustedPValuesTier2	0.010747	Parkinson's disease					rs10781228	9	76243479		RORB	RORB	58592	TRPM6	283751		uc004ajh.1;Q92753-1	uc004ajh.1	58592	uc004aji.1	176807	+	A/G	single	by-cluster,by-frequency,by-2hit-2allele	0.418157	0.184995	unknown
328	Maraganore	16252231	Perlegen custom 250K	443	443	886	198345	Association, Family-based	Genotyping, Two Stage Design, Family-based	X	X	All associations	journal website	9/9/2005	dballinger@perelegen.com	Parkinson's disease	rs10779426	RawUnadjustedPValuesTier2	0.010794	Parkinson's disease					rs10779426	1	219390055			HLX	265037	MOSC1	335703			uc001hmw.1	179837	uc001hmv.1	265037	+	A/T	single	by-cluster,by-frequency,by-2hit-2allele	0.497357	0.0913409	unknown
329	Maraganore	16252231	Perlegen custom 250K	443	443	886	198345	Association, Family-based	Genotyping, Two Stage Design, Family-based	X	X	All associations	journal website	9/9/2005	dballinger@perelegen.com	Parkinson's disease	rs1515445	RawUnadjustedPValuesTier2	0.010884	Parkinson's disease	NYD-SP12				rs1515445	3	174297089	SPATA16	SPATA16	SPATA16	44606	ECT2	275132	uc003fin.1	uc003fin.1;Q9BXB7	uc003fin.1	44606	uc003fih.1	275132	+	A/G	single	by-cluster,by-frequency,by-submitter,by-2hit-2allele	0.208605	0.246549	intron
330	Maraganore	16252231	Perlegen custom 250K	443	443	886	198345	Association, Family-based	Genotyping, Two Stage Design, Family-based	X	X	All associations	journal website	9/9/2005	dballinger@perelegen.com	Parkinson's disease	rs17076802	RawUnadjustedPValuesTier2	0.011171	Parkinson's disease	HMP19				rs17076802	5	173423906	HMP19	HMP19	HMP19	18577	CPEB4	103990	uc003mcx.1	Q8IYU7;uc003mcx.1;uc003mcv.1;uc003mcw.1;Q9Y328	uc003mcx.1	18577	uc003mcv.1	58157	+	A/G	single	by-cluster,by-frequency	0.173958	0.246165	coding-synon
331	Maraganore	16252231	Perlegen custom 250K	443	443	886	198345	Association, Family-based	Genotyping, Two Stage Design, Family-based	X	X	All associations	journal website	9/9/2005	dballinger@perelegen.com	Parkinson's disease	rs6910844	RawUnadjustedPValuesTier2	0.011354	Parkinson's disease					rs6910844	6	138924544			HEBP2	148269	CCDC28A	211805			uc003qhy.1	62220	uc003qhx.1	114521	+	C/T	single	by-cluster,by-frequency,by-2hit-2allele	0.385552	0.210061	unknown
332	Maraganore	16252231	Perlegen custom 250K	443	443	886	198345	Association, Family-based	Genotyping, Two Stage Design, Family-based	X	X	All associations	journal website	9/9/2005	dballinger@perelegen.com	Parkinson's disease	rs547531	RawUnadjustedPValuesTier2	0.011555	Parkinson's disease					rs547531	11	94772064			SESN3	168170	ENDOD1	266601			uc001pfk.1	168170	uc001pfl.1	168170	+	C/T	single	by-cluster,by-frequency,by-2hit-2allele	0.164214	0.234821	unknown
333	Maraganore	16252231	Perlegen custom 250K	443	443	886	198345	Association, Family-based	Genotyping, Two Stage Design, Family-based	X	X	All associations	journal website	9/9/2005	dballinger@perelegen.com	Parkinson's disease	rs16947296	RawUnadjustedPValuesTier2	0.011699	Parkinson's disease	SCN4A				rs16947296	17	59397269	SCN4A	CSHL1;CD79B;GH1;ICAM2;SCN4A	SCN4A	6741	CD79B	33833	uc002jds.1	NP_072055;uc002jde.1;uc002jdw.1;P01241;P13598;NP_072056;uc002jdj.1;NP_072101;uc002jdo.1;uc002jdl.1;uc002jdd.1;P01241-2;uc002jdn.1;uc002jda.1;uc002jdt.1;uc002jdg.1;uc002jds.1;uc002jdf.1;Q53FS2;NP_072102;uc002jdk.1;Q14406;P40259;uc002jdi.1;uc002jdx.1;uc002jdu.1;uc002jdv.1;uc002jdq.1;NP_001309;NP_000325;uc002jdm.1;uc002jdc.1;NP_000864;uc002jdh.1;P40259-2;NP_072054;uc002jdp.1;uc002jdr.1;uc002jdb.1;uc…	uc002jds.1	6741	uc002jdt.1	32173	+	A/G	single	by-frequency	0.110542	0.207488	coding-synon
334	Maraganore	16252231	Perlegen custom 250K	443	443	886	198345	Association, Family-based	Genotyping, Two Stage Design, Family-based	X	X	All associations	journal website	9/9/2005	dballinger@perelegen.com	Parkinson's disease	rs10990034	RawUnadjustedPValuesTier2	0.01212	Parkinson's disease					rs10990034	9	104162114			GRIN3A	621431	CYLC2	635369			uc004bbp.1	621431	uc004bbq.1	621431	+	C/T	single	by-cluster,by-frequency	0.191742	0.243117	unknown
335	Maraganore	16252231	Perlegen custom 250K	443	443	886	198345	Association, Family-based	Genotyping, Two Stage Design, Family-based	X	X	All associations	journal website	9/9/2005	dballinger@perelegen.com	Parkinson's disease	rs6037034	RawUnadjustedPValuesTier2	0.012261	Parkinson's disease	LOC284798				rs6037034	20	25068880		VSX1;ENTPD6	ENTPD6	55491	VSX1	58113		uc002wuk.1;Q9NZR4;uc002wul.1;NP_001238;uc002wuf.1;uc002wuo.1;uc002wun.1;uc002wum.1;uc002wui.1;Q5QPJ5;uc002wuj.1;Q9NZR4-2;Q5QPJ2;uc002wug.1;uc002wuh.1;uc002wue.1	uc002wuh.1	553	uc002wui.1	44427	+	C/T	single	by-cluster,by-frequency,by-2hit-2allele	0.500411	0.0472337	unknown	rs6037034,rs6515596
336	Maraganore	16252231	Perlegen custom 250K	443	443	886	198345	Association, Family-based	Genotyping, Two Stage Design, Family-based	X	X	All associations	journal website	9/9/2005	dballinger@perelegen.com	Parkinson's disease	rs2236377	RawUnadjustedPValuesTier2	0.01228	Parkinson's disease	RBAF600				rs2236377	1	19298786	UBR4	UBR4	UBR4	25198	KIAA0090	118385	uc001bbi.1;uc001bbh.1;uc001bbg.1	uc001bbe.1;NP_065816;Q9HA46;uc001bbk.1;Q5T4S8;uc001bbl.1;uc001bbi.1;uc001bbm.1;Q5TBN9;uc001bbj.1;uc001bbh.1;uc001bbg.1;Q5TBN8;uc001bbf.1;Q5TBP2	uc001bbg.1	5211	uc001bbh.1	6137	-	C/T	single	by-cluster,by-frequency,by-submitter,by-2hit-2allele	0.357646	0.229292	intron	rs2236377,rs17389955
337	Maraganore	16252231	Perlegen custom 250K	443	443	886	198345	Association, Family-based	Genotyping, Two Stage Design, Family-based	X	X	All associations	journal website	9/9/2005	dballinger@perelegen.com	Parkinson's disease	rs313757	RawUnadjustedPValuesTier2	0.012577	Parkinson's disease	COL24A1				rs313757	1	86053733	COL24A1	COL24A1	COL24A1	86228	C1orf181	107044	uc001dlj.1;uc001dli.1;uc001dlk.1	uc001dlj.1;uc001dli.1;NP_690850;Q5VY50;uc001dlk.1	uc001dli.1	86230	uc001dlj.1	86230	+	A/C	single	by-cluster,by-frequency,by-submitter,by-2hit-2allele	0.496269	0.0430296	intron
338	Maraganore	16252231	Perlegen custom 250K	443	443	886	198345	Association, Family-based	Genotyping, Two Stage Design, Family-based	X	X	All associations	journal website	9/9/2005	dballinger@perelegen.com	Parkinson's disease	rs1128952	RawUnadjustedPValuesTier2	0.01292	Parkinson's disease	TOR3A				rs1128952	1	177331748	TOR3A	ABL2;TOR3A;FAM20B	TOR3A	2	ABL2	3336	uc001gme.1;uc001gmd.1	uc001gme.1;uc001gmf.1;P42684-4;uc001gmj.1;uc001gmc.1;uc001gmd.1;uc001gmh.1;P42684;uc001gmi.1;uc001gmk.1;O75063;P42684-2;Q9H497;Q9H497-3;NP_005149;P42684-3;uc001gmg.1	uc001gmd.1	4	uc001gme.1	4	+	C/T	single	by-cluster,by-frequency,by-2hit-2allele	0.426146	0.177405	untranslated	rs1128952,rs3170914,rs16853664
339	Maraganore	16252231	Perlegen custom 250K	443	443	886	198345	Association, Family-based	Genotyping, Two Stage Design, Family-based	X	X	All associations	journal website	9/9/2005	dballinger@perelegen.com	Parkinson's disease	rs1375717	RawUnadjustedPValuesTier2	0.013421	Parkinson's disease					rs1375717	3	29131656			RBMS3	166290	ZCWPW2	590022			uc003cek.1	166290	uc003cel.1	166290	-	A/G/T	single	by-cluster,by-frequency,by-2hit-2allele	0.422336	0.181109	unknown
340	Maraganore	16252231	Perlegen custom 250K	443	443	886	198345	Association, Family-based	Genotyping, Two Stage Design, Family-based	X	X	All associations	journal website	9/9/2005	dballinger@perelegen.com	Parkinson's disease	rs6668423	RawUnadjustedPValuesTier2	0.013656	Parkinson's disease	RBAF600				rs6668423	1	19329014	UBR4	UBR4	UBR4	55426	KIAA0090	88157	uc001bbk.1;uc001bbi.1	uc001bbe.1;NP_065816;Q9HA46;uc001bbk.1;Q5T4S8;uc001bbl.1;uc001bbi.1;uc001bbm.1;Q5TBN9;uc001bbj.1;uc001bbh.1;uc001bbg.1;Q5TBN8;uc001bbf.1;Q5TBP2	uc001bbk.1	8745	uc001bbj.1	11953	+	C/T	single	by-cluster,by-frequency,by-2hit-2allele	0.442868	0.159065	intron	rs6668423,rs17392764
341	Maraganore	16252231	Perlegen custom 250K	443	443	886	198345	Association, Family-based	Genotyping, Two Stage Design, Family-based	X	X	All associations	journal website	9/9/2005	dballinger@perelegen.com	Parkinson's disease	rs17772013	RawUnadjustedPValuesTier2	0.01366	Parkinson's disease					rs6939521	6	103485053			GRIK2	861579	HACE1	1797607			uc003pqo.1	861579	uc003pqp.1	861579	+	A/C	single	by-cluster,by-frequency,by-2hit-2allele	0.497016	0.0617458	unknown	rs6939521,rs17772013
342	Maraganore	16252231	Perlegen custom 250K	443	443	886	198345	Association, Family-based	Genotyping, Two Stage Design, Family-based	X	X	All associations	journal website	9/9/2005	dballinger@perelegen.com	Parkinson's disease	rs3106661	RawUnadjustedPValuesTier2	0.014554	Parkinson's disease	KCNJ3				rs3106661	2	155260993		KCNJ3	KCNJ3	2345	GALNT13	242258		P48549;uc002tyv.1	uc002tyv.1	2345	uc002tyu.1	238797	-	C/T	single	by-submitter	0.104585	0.203358	unknown
343	Maraganore	16252231	Perlegen custom 250K	443	443	886	198345	Association, Family-based	Genotyping, Two Stage Design, Family-based	X	X	All associations	journal website	9/9/2005	dballinger@perelegen.com	Parkinson's disease	rs4291702	RawUnadjustedPValuesTier2	0.014659	Parkinson's disease	GAB2				rs4291702	11	77678896	GAB2	GAB2	GAB2	51678	USP35	75495	uc001ozh.1;uc001ozg.1	NP_036428;uc001ozh.1;Q9UQC2;uc001ozg.1	uc001ozg.1	51678	uc001ozh.1	74907	+	C/T	single	by-cluster,by-frequency,by-2hit-2allele	0.450574	0.159169	intron
344	Maraganore	16252231	Perlegen custom 250K	443	443	886	198345	Association, Family-based	Genotyping, Two Stage Design, Family-based	X	X	All associations	journal website	9/9/2005	dballinger@perelegen.com	Parkinson's disease	rs6050372	RawUnadjustedPValuesTier2	0.014817	Parkinson's disease	LOC284798				rs6050372	20	25081225		ENTPD6	ENTPD6	43146	VSX1	70458		uc002wuk.1;uc002wul.1;NP_001238;uc002wum.1;Q5QPJ5;uc002wuj.1;Q5QPJ2;uc002wuh.1;uc002wuo.1;uc002wun.1;uc002wui.1	uc002wuh.1	3799	uc002wui.1	32082	+	A/G	single	by-cluster,by-frequency,by-2hit-2allele	0.504843	0.0475127	unknown
345	Maraganore	16252231	Perlegen custom 250K	443	443	886	198345	Association, Family-based	Genotyping, Two Stage Design, Family-based	X	X	All associations	journal website	9/9/2005	dballinger@perelegen.com	Parkinson's disease	rs2274001	RawUnadjustedPValuesTier2	0.014874	Parkinson's disease	RBAF600				rs2274001	1	19337360	UBR4	UBR4	UBR4	63772	KIAA0090	79811	uc001bbk.1;uc001bbi.1	NP_065816;Q9HA46;uc001bbk.1;Q5T4S8;uc001bbl.1;uc001bbi.1;uc001bbm.1;Q5TBN9;uc001bbj.1;uc001bbh.1;uc001bbg.1;Q5TBN8;uc001bbf.1;Q5TBP2	uc001bbl.1	12644	uc001bbm.1	12644	-	A/G	single	by-cluster,by-frequency,by-submitter,by-2hit-2allele	0.384662	0.210633	intron	rs2274001,rs17392813
346	Maraganore	16252231	Perlegen custom 250K	443	443	886	198345	Association, Family-based	Genotyping, Two Stage Design, Family-based	X	X	All associations	journal website	9/9/2005	dballinger@perelegen.com	Parkinson's disease	rs1106839	RawUnadjustedPValuesTier2	0.014922	Parkinson's disease	RBAF600				rs1106839	1	19292979	UBR4	UBR4	UBR4	19391	KIAA0090	124192	uc001bbi.1;uc001bbh.1;uc001bbg.1	uc001bbe.1;NP_065816;Q9HA46;uc001bbk.1;Q5T4S8;uc001bbl.1;uc001bbi.1;uc001bbm.1;Q5TBN9;uc001bbj.1;uc001bbh.1;uc001bbg.1;Q5TBN8;uc001bbf.1;Q5TBP2	uc001bbg.1	11018	uc001bbh.1	11944	+	A/G	single	by-submitter	0.362902	0.223054	intron	rs1106839,rs4243999,rs17392064
347	Maraganore	16252231	Perlegen custom 250K	443	443	886	198345	Association, Family-based	Genotyping, Two Stage Design, Family-based	X	X	All associations	journal website	9/9/2005	dballinger@perelegen.com	Parkinson's disease	rs613479	RawUnadjustedPValuesTier2	0.015004	Parkinson's disease	CHRM5				rs613479	15	32146482		C15orf24;CHRM5;PGBD4;AVEN	CHRM5	1903	C15orf24	17034		uc001zho.1;Q9NQS1;uc001zhm.1;uc001zhk.1;uc001zhj.1;NP_689808;uc001zhl.1;uc001zhn.1;Q9NPA0;P08912	uc001zhk.1	1903	uc001zhl.1	1903	-	A/G	single	by-cluster,by-frequency,by-submitter,by-2hit-2allele	0.477664	0.103291	unknown	rs613479,rs17236721
348	Maraganore	16252231	Perlegen custom 250K	443	443	886	198345	Association, Family-based	Genotyping, Two Stage Design, Family-based	X	X	All associations	journal website	9/9/2005	dballinger@perelegen.com	Parkinson's disease	rs10989972	RawUnadjustedPValuesTier2	0.015053	Parkinson's disease					rs10989972	9	104099374			GRIN3A	558691	CYLC2	698109			uc004bbp.1	558691	uc004bbq.1	558691	+	A/G	single	by-frequency	0.162752	0.234282	unknown
349	Maraganore	16252231	Perlegen custom 250K	443	443	886	198345	Association, Family-based	Genotyping, Two Stage Design, Family-based	X	X	All associations	journal website	9/9/2005	dballinger@perelegen.com	Parkinson's disease	rs4325153	RawUnadjustedPValuesTier2	0.015218	Parkinson's disease	RBAF600				rs4325153	1	19365463	UBR4	KIAA0090;UBR4	UBR4	43870	KIAA0090	51708	uc001bbi.1;uc001bbm.1	NP_065816;Q9HA46;uc001bbk.1;Q5T4S8;uc001bbr.1;Q8N766-4;uc001bbl.1;uc001bbi.1;uc001bbm.1;uc001bbo.1;uc001bbj.1;uc001bbp.1;uc001bbn.1;Q8N766;Q5TBP2;Q8N766-2;uc001bbq.1;Q8N766-3	uc001bbl.1	9457	uc001bbm.1	12838	+	A/C	single	by-cluster,by-frequency,by-2hit-2allele	0.398433	0.201166	intron	rs4325153,rs17393355
350	Maraganore	16252231	Perlegen custom 250K	443	443	886	198345	Association, Family-based	Genotyping, Two Stage Design, Family-based	X	X	All associations	journal website	9/9/2005	dballinger@perelegen.com	Parkinson's disease	rs16930126	RawUnadjustedPValuesTier2	0.015258	Parkinson's disease					rs16930126	11	14361559		RRAS2	RRAS2	24254	COPB1	74069		uc001mlf.1;P62070	uc001mlf.1	24270	uc001mlg.1	74068	+	C/T	single	by-frequency	0.446521	0.161109	unknown
351	Maraganore	16252231	Perlegen custom 250K	443	443	886	198345	Association, Family-based	Genotyping, Two Stage Design, Family-based	X	X	All associations	journal website	9/9/2005	dballinger@perelegen.com	Parkinson's disease	rs2450130	RawUnadjustedPValuesTier2	0.015299	Parkinson's disease	GAB2				rs2450130	11	77621105	GAB2	USP35;GAB2;KCTD21	GAB2	17115	USP35	17704	uc001ozh.1;uc001ozg.1	uc001ozc.1;uc001ozb.1;NP_036428;uc001ozh.1;uc001oze.1;Q9UQC2;uc001ozd.1;uc001ozf.1;uc001ozg.1;Q4G0X4	uc001ozg.1	17116	uc001ozh.1	17116	+	G/T	single	by-cluster,by-frequency,by-submitter,by-2hit-2allele	0.40602	0.19534	intron
352	Maraganore	16252231	Perlegen custom 250K	443	443	886	198345	Association, Family-based	Genotyping, Two Stage Design, Family-based	X	X	All associations	journal website	9/9/2005	dballinger@perelegen.com	Parkinson's disease	rs7107174	RawUnadjustedPValuesTier2	0.015358	Parkinson's disease	GAB2				rs7107174	11	77675584	GAB2	GAB2	GAB2	54990	USP35	72183	uc001ozh.1;uc001ozg.1	NP_036428;uc001ozh.1;Q9UQC2;uc001ozg.1	uc001ozg.1	54990	uc001ozh.1	71595	+	C/T	single	by-cluster,by-frequency,by-2hit-2allele	0.373358	0.221416	intron	rs7107174,rs17136509
353	Maraganore	16252231	Perlegen custom 250K	443	443	886	198345	Association, Family-based	Genotyping, Two Stage Design, Family-based	X	X	All associations	journal website	9/9/2005	dballinger@perelegen.com	Parkinson's disease	rs13374608	RawUnadjustedPValuesTier2	0.016391	Parkinson's disease	DBCCR1L				rs13374608	1	188392375	FAM5C	FAM5C	FAM5C	58956	RGS18	2001839	uc001gse.1	Q76B58;uc001gse.1	uc001gse.1	58956	uc001gsf.1	321637	+	A/G	single	by-cluster,by-frequency	0.325669	0.238273	intron
354	Maraganore	16252231	Perlegen custom 250K	443	443	886	198345	Association, Family-based	Genotyping, Two Stage Design, Family-based	X	X	All associations	journal website	9/9/2005	dballinger@perelegen.com	Parkinson's disease	rs659239	RawUnadjustedPValuesTier2	0.017237	Parkinson's disease	CARD12				rs659239	2	32338073	NLRC4	YIPF4;NLRC4;SLC30A6	NLRC4	6232	YIPF4	18461	uc002roj.1;uc002roi.1	uc002rog.1;uc002rok.1;Q6NXT4;Q9BSR8;uc002roi.1;uc002rof.1;Q9NPP4;uc002roj.1;uc002roe.1;Q96NC3;uc002roh.1	uc002roi.1	5350	uc002roj.1	6232	-	A/G	single	by-cluster,by-frequency,by-submitter,by-2hit-2allele	0.476821	0.105131	intron
355	Maraganore	16252231	Perlegen custom 250K	443	443	886	198345	Association, Family-based	Genotyping, Two Stage Design, Family-based	X	X	All associations	journal website	9/9/2005	dballinger@perelegen.com	Parkinson's disease	rs732725	RawUnadjustedPValuesTier2	0.017469	Parkinson's disease	RBAF600				rs732725	1	19287401	UBR4	UBR4	UBR4	13813	KIAA0090	129770	uc001bbh.1;uc001bbg.1;uc001bbi.1	uc001bbe.1;NP_065816;Q9HA46;uc001bbk.1;uc001bbi.1;Q5TBN9;uc001bbj.1;uc001bbh.1;uc001bbg.1;Q5TBN8;uc001bbf.1;Q5TBP2	uc001bbf.1	6674	uc001bbe.1	12809	+	A/G	single	by-frequency,by-submitter,by-2hit-2allele	0.366487	0.221203	intron
356	Maraganore	16252231	Perlegen custom 250K	443	443	886	198345	Association, Family-based	Genotyping, Two Stage Design, Family-based	X	X	All associations	journal website	9/9/2005	dballinger@perelegen.com	Parkinson's disease	rs2512538	RawUnadjustedPValuesTier2	0.01755	Parkinson's disease	GAB2				rs2512538	11	77650109	GAB2	USP35;GAB2	GAB2	46119	USP35	46708	uc001ozh.1;uc001ozg.1	uc001ozc.1;NP_036428;uc001ozh.1;uc001oze.1;Q9UQC2;uc001ozd.1;uc001ozf.1;uc001ozg.1	uc001ozg.1	46120	uc001ozh.1	46120	+	G/T	single	by-cluster,by-frequency,by-submitter,by-2hit-2allele	0.318231	0.240509	intron
357	Maraganore	16252231	Perlegen custom 250K	443	443	886	198345	Association, Family-based	Genotyping, Two Stage Design, Family-based	X	X	All associations	journal website	9/9/2005	dballinger@perelegen.com	Parkinson's disease	rs942179	RawUnadjustedPValuesTier2	0.017766	Parkinson's disease	RBAF600				rs942179	1	19321401	UBR4	UBR4	UBR4	47813	KIAA0090	95770	uc001bbk.1;uc001bbi.1	uc001bbe.1;NP_065816;Q9HA46;uc001bbk.1;Q5T4S8;uc001bbl.1;uc001bbi.1;uc001bbm.1;Q5TBN9;uc001bbj.1;uc001bbh.1;uc001bbg.1;Q5TBN8;uc001bbf.1;Q5TBP2	uc001bbk.1	1132	uc001bbj.1	4340	-	A/G	single	by-cluster,by-frequency,by-submitter,by-2hit-2allele	0.398433	0.201166	intron	rs942179,rs17392584
358	Maraganore	16252231	Perlegen custom 250K	443	443	886	198345	Association, Family-based	Genotyping, Two Stage Design, Family-based	X	X	All associations	journal website	9/9/2005	dballinger@perelegen.com	Parkinson's disease	rs4911974	RawUnadjustedPValuesTier2	0.017832	Parkinson's disease	RBAF600				rs4911974	1	19315095	UBR4	UBR4	UBR4	41507	KIAA0090	102076	uc001bbi.1;uc001bbj.1	uc001bbe.1;NP_065816;Q9HA46;uc001bbk.1;Q5T4S8;uc001bbl.1;uc001bbi.1;uc001bbm.1;Q5TBN9;uc001bbj.1;uc001bbh.1;uc001bbg.1;Q5TBN8;uc001bbf.1;Q5TBP2	uc001bbj.1	1966	uc001bbk.1	5174	+	C/T	single	by-cluster,by-frequency,by-2hit-2allele	0.398433	0.201166	intron	rs4911974,rs17390195
359	Maraganore	16252231	Perlegen custom 250K	443	443	886	198345	Association, Family-based	Genotyping, Two Stage Design, Family-based	X	X	All associations	journal website	9/9/2005	dballinger@perelegen.com	Parkinson's disease	rs946419	RawUnadjustedPValuesTier2	0.018178	Parkinson's disease	RBAF600				rs946419	1	19359426	UBR4	KIAA0090;UBR4	UBR4	49907	KIAA0090	57745	uc001bbi.1;uc001bbm.1	NP_065816;Q9HA46;uc001bbk.1;Q5T4S8;uc001bbr.1;Q8N766-4;uc001bbl.1;uc001bbi.1;uc001bbm.1;uc001bbo.1;uc001bbj.1;uc001bbh.1;uc001bbg.1;uc001bbp.1;Q5TBN8;uc001bbn.1;Q8N766;Q5TBP2;Q8N766-2;uc001bbq.1;Q8N766-3	uc001bbl.1	3420	uc001bbk.1	8486	-	A/G	single	by-cluster,by-frequency,by-submitter,by-2hit-2allele	0.398433	0.201166	intron	rs946419,rs17393185
360	Maraganore	16252231	Perlegen custom 250K	443	443	886	198345	Association, Family-based	Genotyping, Two Stage Design, Family-based	X	X	All associations	journal website	9/9/2005	dballinger@perelegen.com	Parkinson's disease	rs11097458	RawUnadjustedPValuesTier2	0.018445	Parkinson's disease	UNC5C				rs11097458	4	96318390	UNC5C	UNC5C;BMPR1B	UNC5C	9679	BMPR1B	23291	uc003htp.1	uc003htq.1;uc003hto.1;O95185-2;O00238;uc003htp.1;NP_003719;uc003htn.1;uc003htm.1	uc003htp.1	9679	uc003hto.1	10617	+	C/T	single	by-cluster,by-frequency,by-2hit-2allele	0.460978	0.134121	intron	rs11097458,rs17415621
361	Maraganore	16252231	Perlegen custom 250K	443	443	886	198345	Association, Family-based	Genotyping, Two Stage Design, Family-based	X	X	All associations	journal website	9/9/2005	dballinger@perelegen.com	Parkinson's disease	rs438408	RawUnadjustedPValuesTier2	0.019487	Parkinson's disease	CARD12,MGC11061				rs438408	2	32348899		YIPF4;NLRC4;SLC30A6	NLRC4	4594	YIPF4	7635		uc002rog.1;uc002rok.1;Q6NXT4;Q9BSR8;uc002roi.1;uc002rof.1;Q9NPP4;uc002roj.1;uc002roe.1;Q96NC3;uc002roh.1	uc002roj.1	4594	uc002roi.1	5476	+	A/G	single	by-cluster,by-frequency,by-submitter,by-2hit-2allele	0.48433	0.0871186	unknown
362	Maraganore	16252231	Perlegen custom 250K	443	443	886	198345	Association, Family-based	Genotyping, Two Stage Design, Family-based	X	X	All associations	journal website	9/9/2005	dballinger@perelegen.com	Parkinson's disease	rs10026552	RawUnadjustedPValuesTier2	0.019799	Parkinson's disease	UNC5C				rs10026552	4	96323822	UNC5C	UNC5C;BMPR1B	UNC5C	15111	BMPR1B	28723	uc003htp.1	uc003htq.1;uc003hto.1;O95185-2;O00238;uc003htp.1;NP_003719;uc003htn.1;uc003htm.1	uc003htp.1	15111	uc003hto.1	16049	+	C/T	single	by-cluster,by-frequency,by-2hit-2allele	0.473648	0.11172	intron
363	Maraganore	16252231	Perlegen custom 250K	443	443	886	198345	Association, Family-based	Genotyping, Two Stage Design, Family-based	X	X	All associations	journal website	9/9/2005	dballinger@perelegen.com	Parkinson's disease	rs9840096	RawUnadjustedPValuesTier2	0.020085	Parkinson's disease					rs9840096	3	28058827			MGC61571	199300	AZI2	280262			uc003cea.1	199300	uc003cdz.1	208196	+	C/T	single	by-cluster,by-frequency	0.231734	0.249332	unknown
364	Maraganore	16252231	Perlegen custom 250K	443	443	886	198345	Association, Family-based	Genotyping, Two Stage Design, Family-based	X	X	All associations	journal website	9/9/2005	dballinger@perelegen.com	Parkinson's disease	rs16993979	RawUnadjustedPValuesTier2	0.020568	Parkinson's disease	C22orf11,SMC1L2				rs16993979	22	44183489	SMC1B	RIBC2;SMC1B	SMC1B	4675	RIBC2	4754	uc003bgd.1;uc003bgc.1	uc003bgf.1;NP_683515;uc003bgc.1;A0AV46;uc003bge.1;uc003bgd.1;Q9H4K1	uc003bge.1	2079	uc003bgc.1	4675	+	A/C	single	by-frequency	0.0336036	0.12519	intron
365	Maraganore	16252231	Perlegen custom 250K	443	443	886	198345	Association, Family-based	Genotyping, Two Stage Design, Family-based	X	X	All associations	journal website	9/9/2005	dballinger@perelegen.com	Parkinson's disease	rs1488320	RawUnadjustedPValuesTier2	0.021243	Parkinson's disease					rs1488320	6	94806019			EPHA7	620026	MANEA	1326114			uc003poi.1	262960	uc003poj.1	262960	+	A/G	single	by-cluster,by-frequency,by-2hit-2allele	0.31559	0.241243	unknown
366	Maraganore	16252231	Perlegen custom 250K	443	443	886	198345	Association, Family-based	Genotyping, Two Stage Design, Family-based	X	X	All associations	journal website	9/9/2005	dballinger@perelegen.com	Parkinson's disease	rs2834720	RawUnadjustedPValuesTier2	0.022937	Parkinson's disease	RUNX1				rs2834720	21	35298709	RUNX1	RUNX1	RUNX1	44756	CLIC6	286320	uc002yum.1;uc002yut.1;uc002yuk.1;uc002yuj.1	uc002yum.1;uc002yuk.1;NP_001745;uc002yut.1;Q01196-11;uc002yuj.1	uc002yum.1	44416	uc002yuj.1	44746	+	A/G	single	by-cluster,by-frequency,by-submitter,by-2hit-2allele	0.3335	0.235643	intron
367	Maraganore	16252231	Perlegen custom 250K	443	443	886	198345	Association, Family-based	Genotyping, Two Stage Design, Family-based	X	X	All associations	journal website	9/9/2005	dballinger@perelegen.com	Parkinson's disease	rs9602105	RawUnadjustedPValuesTier2	0.022991	Parkinson's disease					rs9602105	13	82609916			SLITRK1	739428	SLITRK6	2655006			uc001vlk.1	739427	uc001vll.1	2655006	+	G/T	single	by-cluster,by-frequency	0.411908	0.197692	unknown	rs9602105,rs17317186
368	Maraganore	16252231	Perlegen custom 250K	443	443	886	198345	Association, Family-based	Genotyping, Two Stage Design, Family-based	X	X	All associations	journal website	9/9/2005	dballinger@perelegen.com	Parkinson's disease	rs2235927	RawUnadjustedPValuesTier2	0.023057	Parkinson's disease	PADI2				rs2235927	1	17267362	PADI2	SDHB;PADI2;ATP13A2	PADI2	1520	SDHB	14110	uc001baf.1	uc001bae.1;P21912;uc001bab.1;Q9Y2J8;Q9NQ11;uc001bac.1;Q6S9Z9;uc001baa.1;Q96DA7;Q5JXY1;uc001bag.1;uc001baf.1	uc001baf.1	1520	uc001bag.1	10750	-	C/T	single	by-cluster,by-frequency,by-submitter,by-2hit-2allele	0.470825	0.117201	locus	rs2235927,rs3170741
369	Maraganore	16252231	Perlegen custom 250K	443	443	886	198345	Association, Family-based	Genotyping, Two Stage Design, Family-based	X	X	All associations	journal website	9/9/2005	dballinger@perelegen.com	Parkinson's disease	rs1000291	RawUnadjustedPValuesTier2	0.023707	Parkinson's disease	FLJ41238				rs1000291	3	190465502	FAM79B	FAM79B	FAM79B	58462	TP63	366407	uc003frw.1;uc003frv.1	uc003frw.1;Q6ZUI0;uc003frv.1	uc003frv.1	58462	uc003frw.1	58462	-	C/T	single	by-cluster,by-frequency,by-submitter,by-2hit-2allele	0.503069	0.0285291	intron	rs1000291,rs13091219,rs17422190
370	Maraganore	16252231	Perlegen custom 250K	443	443	886	198345	Association, Family-based	Genotyping, Two Stage Design, Family-based	X	X	All associations	journal website	9/9/2005	dballinger@perelegen.com	Parkinson's disease	rs9368147	RawUnadjustedPValuesTier2	0.023819	Parkinson's disease	LOC442160				rs9368147	6	10345221			TFAP2A	159681	OFCC1	176313		uc003myp.1	uc003myp.1	25394	uc003myq.1	159680	+	C/T	single	by-cluster,by-frequency,by-2hit-2allele	0.21875	0.248039	unknown
371	Maraganore	16252231	Perlegen custom 250K	443	443	886	198345	Association, Family-based	Genotyping, Two Stage Design, Family-based	X	X	All associations	journal website	9/9/2005	dballinger@perelegen.com	Parkinson's disease	rs16832178	RawUnadjustedPValuesTier2	0.023881	Parkinson's disease	DBCCR1L				rs16832178	1	188422634	FAM5C	FAM5C	FAM5C	89215	RGS18	1971580	uc001gse.1	Q76B58;uc001gse.1	uc001gse.1	89215	uc001gsf.1	291378	+	A/C	single	by-frequency	0.328018	0.246403	intron
372	Maraganore	16252231	Perlegen custom 250K	443	443	886	198345	Association, Family-based	Genotyping, Two Stage Design, Family-based	X	X	All associations	journal website	9/9/2005	dballinger@perelegen.com	Parkinson's disease	rs4631962	RawUnadjustedPValuesTier2	0.023905	Parkinson's disease	CCND2				rs4631962	12	4243393		C12orf5;CCND2	CCND2	9805	C12orf5	57226		Q9NQ88;uc001qmo.1;P30279;uc001qmp.1	uc001qmo.1	9805	uc001qmp.1	57226	+	A/G	single	by-cluster,by-frequency,by-2hit-2allele	0.501028	0.0258909	unknown	rs4631962,rs17772685
373	Maraganore	16252231	Perlegen custom 250K	443	443	886	198345	Association, Family-based	Genotyping, Two Stage Design, Family-based	X	X	All associations	journal website	9/9/2005	dballinger@perelegen.com	Parkinson's disease	rs602807	RawUnadjustedPValuesTier2	0.02434	Parkinson's disease	AVEN				rs602807	15	32081949	AVEN	CHRM5;AVEN	CHRM5	15770	AVEN	36646	uc001zhj.1;uc001zhk.1	Q9NQS1;uc001zhk.1;uc001zhj.1;uc001zhl.1;P08912	uc001zhl.1	15770	uc001zhk.1	33569	-	G/T	single	by-cluster,by-frequency,by-2hit-2allele	0.497439	0.0513383	intron
374	Maraganore	16252231	Perlegen custom 250K	443	443	886	198345	Association, Family-based	Genotyping, Two Stage Design, Family-based	X	X	All associations	journal website	9/9/2005	dballinger@perelegen.com	Parkinson's disease	rs12937286	RawUnadjustedPValuesTier2	0.024401	Parkinson's disease	NTN1				rs12937286	17	8900531	NTN1	NTN1	NTN1	34948	PIK3R5	143972	uc002glw.1	O95631;uc002glw.1	uc002glw.1	34948	uc002glu.1	90786	+	A/T	single	by-frequency	0.450139	0.149815	intron
375	Maraganore	16252231	Perlegen custom 250K	443	443	886	198345	Association, Family-based	Genotyping, Two Stage Design, Family-based	X	X	All associations	journal website	9/9/2005	dballinger@perelegen.com	Parkinson's disease	rs16891359	RawUnadjustedPValuesTier2	0.024652	Parkinson's disease	HIST1H1E,HIST1H2BD				rs16891359	6	26256979		HIST1H4E;HIST1H2AD;HIST1H2BD;HIST1H2BC;HIST1H1E;HIST1H2BE;HIST1H4C;HIST1H2AC;HIST1H1T;HIST1H3D;HFE;HIST1H2BF;HIST1H4D	HIST1H1E	7558	HIST1H2BD	9348		Q93077;Q30201-7;NP_003513;NP_620579;uc003ngq.1;uc003ngk.1;Q30201-2;uc003ngx.1;uc003ngg.1;Q30201-3;Q30201;P68431;uc003ngd.1;uc003ngb.1;uc003ngj.1;uc003ngh.1;uc003ngs.1;Q30201-4;NP_620574;uc003ngv.1;uc003ngt.1;uc003ngy.1;uc003ngw.1;NP_620571;NP_003517;uc003ngp.1;Q30201-10;uc003ngi.1;uc003ngf.1;Q30201-5;P20671;uc003ngl.1;uc003nfz.1;P58876;P10412;uc003ngm.1;NP_003514;Q96KU6;uc003ngo.1;uc003ngc.1;uc00…	uc003ngq.1	7558	uc003ngr.1	9348	+	C/T	single	by-frequency	0.392894	0.207746	unknown
376	Maraganore	16252231	Perlegen custom 250K	443	443	886	198345	Association, Family-based	Genotyping, Two Stage Design, Family-based	X	X	All associations	journal website	9/9/2005	dballinger@perelegen.com	Parkinson's disease	rs17012441	RawUnadjustedPValuesTier2	0.0252	Parkinson's disease					rs17012441	4	128587788			INTU	185781	SLC25A31	283235			uc003ifk.1	185781	uc003ifl.1	283235	+	C/T	single	by-frequency	0.166626	0.235688	intron
377	Maraganore	16252231	Perlegen custom 250K	443	443	886	198345	Association, Family-based	Genotyping, Two Stage Design, Family-based	X	X	All associations	journal website	9/9/2005	dballinger@perelegen.com	Parkinson's disease	rs7536137	RawUnadjustedPValuesTier2	0.025279	Parkinson's disease	RBAF600				rs7536137	1	19383651	UBR4	KIAA0090;UBR4	UBR4	25682	KIAA0090	33520	uc001bbi.1	NP_065816;uc001bbk.1;Q5T4S8;uc001bbr.1;Q8N766-4;uc001bbl.1;uc001bbi.1;uc001bbm.1;uc001bbo.1;uc001bbp.1;uc001bbn.1;Q8N766;Q5TBP2;Q8N766-2;uc001bbq.1;Q8N766-3	uc001bbm.1	5350	uc001bbi.1	25682	+	C/T	single	by-cluster,by-frequency,by-2hit-2allele	0.329076	0.237164	intron	rs7536137,rs17393446
378	Maraganore	16252231	Perlegen custom 250K	443	443	886	198345	Association, Family-based	Genotyping, Two Stage Design, Family-based	X	X	All associations	journal website	9/9/2005	dballinger@perelegen.com	Parkinson's disease	rs1452106	RawUnadjustedPValuesTier2	0.0254	Parkinson's disease	PRICKLE1				rs1452106	12	41220974	PRICKLE1	PRICKLE1	PRICKLE1	48771	PPHLN1	92285	uc001rnm.1	uc001rnm.1;Q14C83;uc001rnl.1;NP_694571	uc001rnm.1	48771	uc001rnl.1	56963	-	C/T	single	by-cluster,by-frequency,by-submitter,by-2hit-2allele	0.504501	0.0354104	intron
379	Maraganore	16252231	Perlegen custom 250K	443	443	886	198345	Association, Family-based	Genotyping, Two Stage Design, Family-based	X	X	All associations	journal website	9/9/2005	dballinger@perelegen.com	Parkinson's disease	rs1369085	RawUnadjustedPValuesTier2	0.025438	Parkinson's disease	BMPR1B				rs1369085	4	96289770	BMPR1B	UNC5C;BMPR1B	BMPR1B	5329	UNC5C	18941	uc003htn.1;uc003htm.1	uc003hto.1;O00238;uc003htp.1;NP_003719;uc003htn.1;uc003htm.1	uc003htm.1	5329	uc003htn.1	5329	-	C/T	single	by-cluster,by-frequency,by-2hit-2allele	0.452832	0.146148	intron	rs1369085,rs3755878,rs17348898
380	Maraganore	16252231	Perlegen custom 250K	443	443	886	198345	Association, Family-based	Genotyping, Two Stage Design, Family-based	X	X	All associations	journal website	9/9/2005	dballinger@perelegen.com	Parkinson's disease	rs16832195	RawUnadjustedPValuesTier2	0.025489	Parkinson's disease	DBCCR1L				rs16832195	1	188429136	FAM5C	FAM5C	FAM5C	95717	RGS18	1965078	uc001gse.1	Q76B58;uc001gse.1	uc001gse.1	95717	uc001gsf.1	284876	+	A/G	single	by-frequency	0.305818	0.243689	intron
381	Maraganore	16252231	Perlegen custom 250K	443	443	886	198345	Association, Family-based	Genotyping, Two Stage Design, Family-based	X	X	All associations	journal website	9/9/2005	dballinger@perelegen.com	Parkinson's disease	rs7539319	RawUnadjustedPValuesTier2	0.025651	Parkinson's disease					rs7539319	1	171138007			TNFSF18	138975	FASLG	235374			uc001giu.1	139066	uc001gis.1	235372	+	C/T	single	by-cluster,by-frequency,by-2hit-2allele	0.351389	0.228518	unknown	rs7539319,rs17299274
382	Maraganore	16252231	Perlegen custom 250K	443	443	886	198345	Association, Family-based	Genotyping, Two Stage Design, Family-based	X	X	All associations	journal website	9/9/2005	dballinger@perelegen.com	Parkinson's disease	rs6859942	RawUnadjustedPValuesTier2	0.025822	Parkinson's disease					rs6859942	5	116239195			SEMA6A	300745	COMMD10	582318			uc003kru.1	300797	uc003krx.1	300797	+	A/G	single	by-cluster,by-frequency,by-2hit-2allele	0.499973	0.00368994	unknown	rs6859942,rs17375124
383	Maraganore	16252231	Perlegen custom 250K	443	443	886	198345	Association, Family-based	Genotyping, Two Stage Design, Family-based	X	X	All associations	journal website	9/9/2005	dballinger@perelegen.com	Parkinson's disease	rs2038476	RawUnadjustedPValuesTier2	0.025837	Parkinson's disease	EYA4				rs2038476	6	133602005		EYA4	EYA4	2182	RPS12	421610		O95677;uc003qed.1;O95677-2;uc003qec.1;uc003qeb.1;O95677-4;uc003qee.1	uc003qeb.1	2182	uc003qec.1	2182	+	A/G	single	by-frequency,by-2hit-2allele	0.499999	0.000666949	unknown	rs2038476,rs3756870
384	Maraganore	16252231	Perlegen custom 250K	443	443	886	198345	Association, Family-based	Genotyping, Two Stage Design, Family-based	X	X	All associations	journal website	9/9/2005	dballinger@perelegen.com	Parkinson's disease	rs6066483	RawUnadjustedPValuesTier2	0.026033	Parkinson's disease					rs6066483	20	45871831		SULF2	SULF2	23616	NCOA3	152812		uc002xtp.1;uc002xtq.1;Q8IWU5-2;uc002xto.1;NP_940998;uc002xtr.1;Q8IWU5	uc002xtq.1	23064	uc002xtr.1	23064	+	C/T	single	by-cluster,by-frequency,by-2hit-2allele	0.485306	0.0844454	unknown	rs6066483,rs8122150,rs17722543
385	Maraganore	16252231	Perlegen custom 250K	443	443	886	198345	Association, Family-based	Genotyping, Two Stage Design, Family-based	X	X	All associations	journal website	9/9/2005	dballinger@perelegen.com	Parkinson's disease	rs9332433	RawUnadjustedPValuesTier2	0.026349	Parkinson's disease					rs9332433	11	26219661			TMEM16C	90592	MUC15	318766			uc001mqt.1	89885	uc001mqu.1	261679	+	C/T	single	by-cluster,by-frequency	0.432849	0.170488	unknown	rs9332433,rs17243210
386	Maraganore	16252231	Perlegen custom 250K	443	443	886	198345	Association, Family-based	Genotyping, Two Stage Design, Family-based	X	X	All associations	journal website	9/9/2005	dballinger@perelegen.com	Parkinson's disease	rs12779615	RawUnadjustedPValuesTier2	0.026504	Parkinson's disease	OBFC1				rs12779615	10	105675986		SLK;OBFC1	OBFC1	8030	SLK	41473		uc001kxl.1;Q9H2G2-2;Q9H668;uc001kxn.1;uc001kxp.1;uc001kxo.1;Q9H2G2;NP_079204;uc001kxm.1	uc001kxm.1	8030	uc001kxn.1	8030	+	C/T	single	by-cluster,by-frequency,by-2hit-2allele	0.513369	0.0615561	unknown	rs12779615,rs17813765
387	Maraganore	16252231	Perlegen custom 250K	443	443	886	198345	Association, Family-based	Genotyping, Two Stage Design, Family-based	X	X	All associations	journal website	9/9/2005	dballinger@perelegen.com	Parkinson's disease	rs10755252	RawUnadjustedPValuesTier2	0.026841	Parkinson's disease					rs10755252	5	32723847		NPR3	NPR3	23574	SUB1	86028		P17342;uc003jhv.1;uc003jhu.1;Q60I31	uc003jhu.1	23574	uc003jhv.1	23574	+	C/T	single	by-cluster,by-frequency,by-2hit-2allele	0.318347	0.242017	unknown
388	Maraganore	16252231	Perlegen custom 250K	443	443	886	198345	Association, Family-based	Genotyping, Two Stage Design, Family-based	X	X	All associations	journal website	9/9/2005	dballinger@perelegen.com	Parkinson's disease	rs4706947	RawUnadjustedPValuesTier2	0.028309	Parkinson's disease					rs4706947	6	83168358		TPBG	TPBG	35025	IBTK	154191		uc003pjo.1;uc003pjn.1;Q13641	uc003pjn.1	35023	uc003pjo.1	35023	+	C/T	single	by-cluster,by-frequency,by-2hit-2allele	0.475565	0.107798	unknown
389	Maraganore	16252231	Perlegen custom 250K	443	443	886	198345	Association, Family-based	Genotyping, Two Stage Design, Family-based	X	X	All associations	journal website	9/9/2005	dballinger@perelegen.com	Parkinson's disease	rs17608420	RawUnadjustedPValuesTier2	0.028336	Parkinson's disease					rs17608420	7	35400312			TBX20	140545	HERPUD2	238484			uc003ter.1	140545	uc003teq.1	208013	+	C/T	single	by-frequency	0.181372	0.240396	unknown
390	Maraganore	16252231	Perlegen custom 250K	443	443	886	198345	Association, Family-based	Genotyping, Two Stage Design, Family-based	X	X	All associations	journal website	9/9/2005	dballinger@perelegen.com	Parkinson's disease	rs3760585	RawUnadjustedPValuesTier2	0.028443	Parkinson's disease	SLC14A1				rs3760585	18	41556424		SLC14A2;SLC14A1	SLC14A1	1732	SLC14A2	39366		uc002lbj.1;uc002lbh.1;NP_056949;uc002lbk.1;Q13336;uc002lbe.1;uc002lbf.1;NP_009094;uc002lbi.1;uc002lbg.1	uc002lbf.1	1732	uc002lbg.1	1732	-	C/T	single	by-cluster,by-frequency	0.449232	0.175464	locus
391	Maraganore	16252231	Perlegen custom 250K	443	443	886	198345	Association, Family-based	Genotyping, Two Stage Design, Family-based	X	X	All associations	journal website	9/9/2005	dballinger@perelegen.com	Parkinson's disease	rs6755797	RawUnadjustedPValuesTier2	0.029581	Parkinson's disease					rs6755797	2	67452137		ETAA1	ETAA1	25808	C1D	670704		NP_061875;uc002sdz.1	uc002sdz.1	25808	uc002sdx.1	82257	+	A/G	single	by-cluster,by-frequency,by-2hit-2allele	0.477041	0.104654	unknown	rs6755797,rs10323869,rs17569223
392	Maraganore	16252231	Perlegen custom 250K	443	443	886	198345	Association, Family-based	Genotyping, Two Stage Design, Family-based	X	X	All associations	journal website	9/9/2005	dballinger@perelegen.com	Parkinson's disease	rs16921515	RawUnadjustedPValuesTier2	0.029802	Parkinson's disease					rs16921515	9	104117552			GRIN3A	576869	CYLC2	679931			uc004bbp.1	576869	uc004bbq.1	576869	+	G/T	single	by-frequency	0.162372	0.23414	unknown
393	Maraganore	16252231	Perlegen custom 250K	443	443	886	198345	Association, Family-based	Genotyping, Two Stage Design, Family-based	X	X	All associations	journal website	9/9/2005	dballinger@perelegen.com	Parkinson's disease	rs13016812	RawUnadjustedPValuesTier2	0.030023	Parkinson's disease	ETAA16				rs13016812	2	67477806		ETAA1	ETAA1	139	C1D	645035		NP_061875;uc002sdz.1	uc002sdz.1	139	uc002sdx.1	107926	+	A/G	single	by-cluster,by-frequency	0.448992	0.158126	locus
394	Maraganore	16252231	Perlegen custom 250K	443	443	886	198345	Association, Family-based	Genotyping, Two Stage Design, Family-based	X	X	All associations	journal website	9/9/2005	dballinger@perelegen.com	Parkinson's disease	rs17159028	RawUnadjustedPValuesTier2	0.030481	Parkinson's disease	DOCK4				rs17159028	7	111369173	DOCK4	DOCK4	DOCK4	215773	ZNF277P	264705	uc003vga.1;uc003vfx.1;uc003vfy.1	Q149N5;uc003vgb.1;uc003vga.1;uc003vfx.1;uc003vfy.1;NP_055520	uc003vgb.1	34655	uc003vfw.1	64695	+	A/G	single	by-frequency	0.333453	0.23566	intron
395	Maraganore	16252231	Perlegen custom 250K	443	443	886	198345	Association, Family-based	Genotyping, Two Stage Design, Family-based	X	X	All associations	journal website	9/9/2005	dballinger@perelegen.com	Parkinson's disease	rs7818744	RawUnadjustedPValuesTier2	0.03088	Parkinson's disease					rs7818744	8	15160909		SGCZ	SGCZ	20746	TUSC3	281191		uc003wwq.1;NP_631906	uc003wwq.1	20746	uc003wwr.1	281191	+	C/G	single	by-cluster,by-frequency,by-2hit-2allele	0.498067	0.0310279	unknown	rs7818744,rs17472722
396	Maraganore	16252231	Perlegen custom 250K	443	443	886	198345	Association, Family-based	Genotyping, Two Stage Design, Family-based	X	X	All associations	journal website	9/9/2005	dballinger@perelegen.com	Parkinson's disease	rs857685	RawUnadjustedPValuesTier2	0.031083	Parkinson's disease	OR10Z1,SPTA1				rs857685	1	156843733	OR10Z1	OR10Z1;SPTA1;OR10X1;OR6Y1	OR10Z1	60	SPTA1	3386	uc001fss.1	Q5VYL1;Q8NGX8;NP_001004477;uc001fst.1;uc001fsr.1;uc001fss.1;uc001fsq.1;Q8NGY1	uc001fss.1	61	uc001fst.1	3386	+	A/C	single	by-frequency,by-submitter,by-2hit-2allele	0.403116	0.197625	coding-nonsynon
397	Maraganore	16252231	Perlegen custom 250K	443	443	886	198345	Association, Family-based	Genotyping, Two Stage Design, Family-based	X	X	All associations	journal website	9/9/2005	dballinger@perelegen.com	Parkinson's disease	rs7804289	RawUnadjustedPValuesTier2	0.031106	Parkinson's disease	DOCK4				rs7804289	7	111375752	DOCK4	DOCK4	DOCK4	222352	ZNF277P	258126	uc003vga.1;uc003vfx.1;uc003vfy.1	Q149N5;uc003vgb.1;uc003vga.1;uc003vfx.1;uc003vfy.1;NP_055520	uc003vgb.1	28076	uc003vfw.1	71274	+	A/G	single	by-cluster,by-frequency,by-2hit-2allele	0.383311	0.21149	intron
398	Maraganore	16252231	Perlegen custom 250K	443	443	886	198345	Association, Family-based	Genotyping, Two Stage Design, Family-based	X	X	All associations	journal website	9/9/2005	dballinger@perelegen.com	Parkinson's disease	rs12057206	RawUnadjustedPValuesTier2	0.031158	Parkinson's disease	DBCCR1L				rs12057206	1	188407093	FAM5C	FAM5C	FAM5C	73674	RGS18	1987121	uc001gse.1	Q76B58;uc001gse.1	uc001gse.1	73674	uc001gsf.1	306919	+	C/T	single	by-cluster,by-frequency	0.302449	0.244436	intron
399	Maraganore	16252231	Perlegen custom 250K	443	443	886	198345	Association, Family-based	Genotyping, Two Stage Design, Family-based	X	X	All associations	journal website	9/9/2005	dballinger@perelegen.com	Parkinson's disease	rs775783	RawUnadjustedPValuesTier2	0.031341	Parkinson's disease					rs775783	2	121483062		GLI2	GLI2	16741	TFCP2L1	211941		Q4JHT4;Q0VGA0;uc002tmw.1;Q59FV5;uc002tmu.1;uc002tmv.1;uc002tmr.1;uc002tmq.1;uc002tmt.1;uc002tms.1;P10070-4;P10070-2	uc002tms.1	16741	uc002tmt.1	16741	-	C/T	single	by-cluster,by-frequency,by-submitter,by-2hit-2allele	0.434836	0.168332	unknown	rs775783,rs1187859,rs1345140
400	Maraganore	16252231	Perlegen custom 250K	443	443	886	198345	Association, Family-based	Genotyping, Two Stage Design, Family-based	X	X	All associations	journal website	9/9/2005	dballinger@perelegen.com	Parkinson's disease	rs17148510	RawUnadjustedPValuesTier2	0.031583	Parkinson's disease					rs17148510	7	23922398			STK31	83747	C7orf46	213604		uc003swv.1	uc003swv.1	11508	uc003sws.1	83747	+	A/T	single	by-frequency	0.265315	0.24953	unknown
401	Maraganore	16252231	Perlegen custom 250K	443	443	886	198345	Association, Family-based	Genotyping, Two Stage Design, Family-based	X	X	All associations	journal website	9/9/2005	dballinger@perelegen.com	Parkinson's disease	rs786141	RawUnadjustedPValuesTier2	0.03169	Parkinson's disease					rs786141	6	114980551			HS3ST5	489849	HDAC2	581504			uc003pwf.1	211959	uc003pwh.1	489849	+	C/T	single	by-cluster,by-frequency,by-submitter,by-2hit-2allele	0.421144	0.182235	unknown
402	Maraganore	16252231	Perlegen custom 250K	443	443	886	198345	Association, Family-based	Genotyping, Two Stage Design, Family-based	X	X	All associations	journal website	9/9/2005	dballinger@perelegen.com	Parkinson's disease	rs6601217	RawUnadjustedPValuesTier2	0.031776	Parkinson's disease	FLJ22318,NOLA2				rs6601217	5	177501445	RMND5B	RMND5B;N4BP3;NOLA2	RMND5B	6639	NOLA2	7628	uc003min.1;uc003mip.1;uc003mio.1;uc003mim.1;uc003miq.1	Q9NX24;uc003min.1;uc003mip.1;NP_001030005;Q6ZSQ6;Q1HE27;NP_055926;uc003mio.1;Q96G75-2;uc003mir.1;uc003miq.1;uc003mis.1;uc003mil.1;uc003mik.1;uc003mit.1;uc003mim.1;Q96G75;Q2VIQ8	uc003miq.1	499	uc003mim.1	6640	+	A/G	single	by-cluster,by-frequency,by-2hit-2allele	0.426238	0.216965	intron	rs6601217,rs9329132,rs17504632
403	Maraganore	16252231	Perlegen custom 250K	443	443	886	198345	Association, Family-based	Genotyping, Two Stage Design, Family-based	X	X	All associations	journal website	9/9/2005	dballinger@perelegen.com	Parkinson's disease	rs1051793	RawUnadjustedPValuesTier2	0.03189	Parkinson's disease	GTF2H3				rs1051793	12	122710348	GTF2H3	GTF2H3;EIF2B1;TCTN2;ATP6V0A2;DDX55	GTF2H3	939	TCTN2	11295	uc001ufo.1	uc001ufr.1;uc001ufp.1;uc001ufj.1;NP_065987;Q3SXP4;Q14232;uc001ufq.1;uc001ufk.1;uc001ufi.1;Q8IYH0;uc001ufo.1;Q6NUM0;Q13889;uc001ufm.1;Q8TBM3;Q6ZMY7;uc001ufh.1;uc001ufn.1;uc001ufl.1;Q96GX1	uc001ufo.1	939	uc001ufp.1	11295	+	A/G	single	by-frequency	0.451843	0.147511	coding-synon	rs1051793,rs2229366,rs3192170,rs4930736,rs17846692,rs17859792
404	Maraganore	16252231	Perlegen custom 250K	443	443	886	198345	Association, Family-based	Genotyping, Two Stage Design, Family-based	X	X	All associations	journal website	9/9/2005	dballinger@perelegen.com	Parkinson's disease	rs472793	RawUnadjustedPValuesTier2	0.03197	Parkinson's disease					rs472793	2	166684237		SCN1A	SCN1A	45842	SCN9A	75705	uc002udp.1	Q585T7;uc002udn.1;uc002udp.1	uc002udp.1	37951	uc002udn.1	45842	+	A/G	single	by-frequency,by-2hit-2allele	0.133239	0.221058	unknown	rs472793,rs3921926
405	Maraganore	16252231	Perlegen custom 250K	443	443	886	198345	Association, Family-based	Genotyping, Two Stage Design, Family-based	X	X	All associations	journal website	9/9/2005	dballinger@perelegen.com	Parkinson's disease	rs1358912	RawUnadjustedPValuesTier2	0.032091	Parkinson's disease					rs1358912	9	111481826	PALM2	PALM2	PALM2	38934	PALM2-AKAP2	100571	uc004bef.1;uc004beg.1	Q8IXS6;NP_443749;uc004beg.1;uc004bef.1	uc004bef.1	38934	uc004beg.1	38934	-	A/G	single	by-cluster,by-frequency,by-2hit-2allele	0.395387	0.203378	unknown
406	Maraganore	16252231	Perlegen custom 250K	443	443	886	198345	Association, Family-based	Genotyping, Two Stage Design, Family-based	X	X	All associations	journal website	9/9/2005	dballinger@perelegen.com	Parkinson's disease	rs2475839	RawUnadjustedPValuesTier2	0.032113	Parkinson's disease	HIVEP3				rs2475839	1	41778592	HIVEP3	EDN2;HIVEP3	HIVEP3	30321	EDN2	55708	uc001cha.1;uc001cgy.1;uc001cgz.1	uc001cgv.1;Q5T1R5;uc001cgw.1;uc001cha.1;uc001cgy.1;uc001cgz.1;uc001cgx.1;P20800;Q5T1R4;uc001cgu.1	uc001cha.1	30124	uc001cgy.1	30322	-	A/G	single	by-frequency,by-submitter,by-2hit-2allele	0.499813	0.00966003	intron
407	Maraganore	16252231	Perlegen custom 250K	443	443	886	198345	Association, Family-based	Genotyping, Two Stage Design, Family-based	X	X	All associations	journal website	9/9/2005	dballinger@perelegen.com	Parkinson's disease	rs724668	RawUnadjustedPValuesTier2	0.032434	Parkinson's disease	CD69				rs724668	12	9814096		CD69;CLECL1;KLRF1	CD69	9332	CLECL1	36969		Q8IZS7;uc001qwl.1;uc001qwi.1;uc001qwj.1;uc001qwk.1;Q9NZS2;uc001qwm.1;Q07108	uc001qwk.1	9332	uc001qwj.1	36969	-	A/T	single	by-cluster,by-frequency,by-submitter,by-2hit-2allele	0.48205	0.0930208	unknown
408	Maraganore	16252231	Perlegen custom 250K	443	443	886	198345	Association, Family-based	Genotyping, Two Stage Design, Family-based	X	X	All associations	journal website	9/9/2005	dballinger@perelegen.com	Parkinson's disease	rs1523127	RawUnadjustedPValuesTier2	0.032774	Parkinson's disease	NR1I2				rs1523127	3	120983729	NR1I2	NR1I2;C3orf15;GSK3B	NR1I2	517	C3orf15	15090	uc003edj.1;uc003edi.1	uc003edh.1;uc003edl.1;P49841-2;uc003edo.1;O75469-2;uc003ede.1;uc003edf.1;A0AVK2;uc003edm.1;uc003edg.1;Q4G0Y0;uc003edj.1;uc003edd.1;uc003edk.1;uc003edi.1;O75469;Q9UFB4;Q9UNW4;Q006P5;uc003edn.1;P49841	uc003edk.1	517	uc003edi.1	1709	-	G/T	single	by-frequency,by-2hit-2allele	0.497756	0.0334176	untranslated
409	Maraganore	16252231	Perlegen custom 250K	443	443	886	198345	Association, Family-based	Genotyping, Two Stage Design, Family-based	X	X	All associations	journal website	9/9/2005	dballinger@perelegen.com	Parkinson's disease	rs10990027	RawUnadjustedPValuesTier2	0.033235	Parkinson's disease					rs10990027	9	104149949			GRIN3A	609266	CYLC2	647534			uc004bbp.1	609266	uc004bbq.1	609266	+	C/T	single	by-frequency	0.214246	0.24743	unknown
410	Maraganore	16252231	Perlegen custom 250K	443	443	886	198345	Association, Family-based	Genotyping, Two Stage Design, Family-based	X	X	All associations	journal website	9/9/2005	dballinger@perelegen.com	Parkinson's disease	rs2289044	RawUnadjustedPValuesTier2	0.033665	Parkinson's disease	BMPR1B				rs2289044	4	96296406		UNC5C;BMPR1B	BMPR1B	1307	UNC5C	12305		uc003htq.1;uc003hto.1;O95185-2;O00238;uc003htp.1;NP_003719;uc003htn.1;uc003htm.1	uc003htm.1	1307	uc003htn.1	1307	-	C/T	single	by-frequency	0.494248	0.0533184	unknown	rs2289044,rs17415027
411	Maraganore	16252231	Perlegen custom 250K	443	443	886	198345	Association, Family-based	Genotyping, Two Stage Design, Family-based	X	X	All associations	journal website	9/9/2005	dballinger@perelegen.com	Parkinson's disease	rs17749956	RawUnadjustedPValuesTier2	0.034272	Parkinson's disease	LOC285500				rs17749956	4	178770367			LOC285501	116533	AGA	169782	uc003iux.1	uc003iux.1	uc003iux.1	64907	uc003iuy.1	116537	+	C/G	single	by-frequency	0.0650612	0.168757	intron
412	Maraganore	16252231	Perlegen custom 250K	443	443	886	198345	Association, Family-based	Genotyping, Two Stage Design, Family-based	X	X	All associations	journal website	9/9/2005	dballinger@perelegen.com	Parkinson's disease	rs2241743	RawUnadjustedPValuesTier2	0.034495	Parkinson's disease	UNC5C				rs2241743	4	96310547	UNC5C	UNC5C;BMPR1B	UNC5C	1836	BMPR1B	15448	uc003htp.1	uc003htq.1;uc003hto.1;O95185-2;O00238;uc003htp.1;NP_003719;uc003htn.1;uc003htm.1	uc003htp.1	1836	uc003hto.1	2774	-	C/T	single	by-cluster,by-frequency,by-submitter,by-2hit-2allele	0.496913	0.0391643	intron	rs2241743,rs17349770
413	Maraganore	16252231	Perlegen custom 250K	443	443	886	198345	Association, Family-based	Genotyping, Two Stage Design, Family-based	X	X	All associations	journal website	9/9/2005	dballinger@perelegen.com	Parkinson's disease	rs17329568	RawUnadjustedPValuesTier2	0.034555	Parkinson's disease					rs17329568	X	30119750		MAGEB2;MAGEB3;MAGEB1;MAGEB4	MAGEB2	23850	MAGEB3	38723		O15481;uc004dce.1;O15479;P43366;NP_002356;uc004dcb.1;uc004dcc.1;uc004dbz.1;uc004dcd.1;uc004dca.1	uc004dbz.1	23850	uc004dca.1	38723	+	A/G	single	by-frequency	0.206492	0.246185	unknown
414	Maraganore	16252231	Perlegen custom 250K	443	443	886	198345	Association, Family-based	Genotyping, Two Stage Design, Family-based	X	X	All associations	journal website	9/9/2005	dballinger@perelegen.com	Parkinson's disease	rs511422	RawUnadjustedPValuesTier2	0.03495	Parkinson's disease	AVEN				rs511422	15	32070274	AVEN	CHRM5;AVEN	CHRM5	27445	AVEN	48321	uc001zhj.1;uc001zhk.1	Q9NQS1;uc001zhk.1;uc001zhj.1;uc001zhl.1;P08912	uc001zhk.1	21894	uc001zhl.1	27445	-	C/T	single	by-submitter	0.475131	0.108702	intron
415	Maraganore	16252231	Perlegen custom 250K	443	443	886	198345	Association, Family-based	Genotyping, Two Stage Design, Family-based	X	X	All associations	journal website	9/9/2005	dballinger@perelegen.com	Parkinson's disease	rs7533701	RawUnadjustedPValuesTier2	0.035476	Parkinson's disease	MAGI-3				rs7533701	1	113724898		MAGI3	MAGI3	10099	LRIG2	256033		uc001edh.1;NP_690864;uc001edi.1;NP_066016	uc001edh.1	9995	uc001edi.1	9995	+	A/T	single	by-cluster,by-frequency,by-2hit-2allele	0.182956	0.240843	unknown	rs7533701,rs17506981
416	Maraganore	16252231	Perlegen custom 250K	443	443	886	198345	Association, Family-based	Genotyping, Two Stage Design, Family-based	X	X	All associations	journal website	9/9/2005	dballinger@perelegen.com	Parkinson's disease	rs9499297	RawUnadjustedPValuesTier2	0.035964	Parkinson's disease					rs9499297	6	103534157			GRIK2	910683	HACE1	1748503			uc003pqo.1	910683	uc003pqp.1	910683	+	A/G	single	by-cluster,by-frequency,by-2hit-2allele	0.494175	0.053653	unknown	rs9499297,rs17772128
417	Maraganore	16252231	Perlegen custom 250K	443	443	886	198345	Association, Family-based	Genotyping, Two Stage Design, Family-based	X	X	All associations	journal website	9/9/2005	dballinger@perelegen.com	Parkinson's disease	rs9332466	RawUnadjustedPValuesTier2	0.03615	Parkinson's disease	RNF3				rs9332466	4	734098	PCGF3	PCGF3;CPLX1	PCGF3	20327	CPLX1	34647	uc003gbe.1;uc003gbd.1;uc003gbg.1;uc003gbh.1	uc003gbe.1;uc003gbd.1;Q3KNV8;uc003gbf.1;O14810;O15262;uc003gbg.1;uc003gbc.1;uc003gbj.1;uc003gbi.1;uc003gbh.1	uc003gbc.1	15282	uc003gbg.1	16289	+	C/T	single	by-cluster,by-frequency	0.449478	0.150693	intron
418	Maraganore	16252231	Perlegen custom 250K	443	443	886	198345	Association, Family-based	Genotyping, Two Stage Design, Family-based	X	X	All associations	journal website	9/9/2005	dballinger@perelegen.com	Parkinson's disease	rs10795842	RawUnadjustedPValuesTier2	0.036159	Parkinson's disease	CUGBP2				rs10795842	10	11104247	CUGBP2	CUGBP2	CUGBP2	4349	USP6NL	438267	uc001ikl.1;uc001ikj.1;uc001ikm.1;uc001ikk.1;uc001iki.1	uc001ikm.1;uc001ikl.1;uc001ikj.1;Q9UL67;uc001ikn.1;Q8N499;uc001ikk.1;NP_001020248;uc001iki.1;NP_006552	uc001ikk.1	4313	uc001ikl.1	4313	+	A/G	single	by-frequency,by-2hit-2allele	0.358782	0.225092	intron
419	Maraganore	16252231	Perlegen custom 250K	443	443	886	198345	Association, Family-based	Genotyping, Two Stage Design, Family-based	X	X	All associations	journal website	9/9/2005	dballinger@perelegen.com	Parkinson's disease	rs898707	RawUnadjustedPValuesTier2	0.036216	Parkinson's disease	NTRK3				rs898707	15	86355890	NTRK3	NTRK3	NTRK3	34292	MRPL46	447823	uc002bme.1;uc002bmf.1;uc002bmg.1	O75682;uc002bmg.1;Q96CY4;NP_002521;uc002bme.1;uc002bmf.1	uc002bmg.1	34292	uc002bmh.1	115506	-	A/G	single	by-cluster,by-frequency,by-2hit-2allele	0.499956	0.00467269	intron	rs898707,rs17754362
420	Maraganore	16252231	Perlegen custom 250K	443	443	886	198345	Association, Family-based	Genotyping, Two Stage Design, Family-based	X	X	All associations	journal website	9/9/2005	dballinger@perelegen.com	Parkinson's disease	rs3018626	RawUnadjustedPValuesTier2	0.036541	Parkinson's disease					rs3018626	11	96093408			JRKL	327033	CCDC82	330698			uc001pfy.1	327033	uc001pfx.1	330698	+	G/T	single	by-submitter	0.322762	0.248295	unknown	rs3018626,rs17177047
421	Maraganore	16252231	Perlegen custom 250K	443	443	886	198345	Association, Family-based	Genotyping, Two Stage Design, Family-based	X	X	All associations	journal website	9/9/2005	dballinger@perelegen.com	Parkinson's disease	rs10952539	RawUnadjustedPValuesTier2	0.036697	Parkinson's disease	EPHB6				rs10952539	7	142255480		TRPV6;EPHB6	EPHB6	7433	TRPV6	23601		uc003vzs.1;uc003wbt.1;Q2TB24;uc003wbo.1;uc003wan.1;uc003wbv.1;uc003wbx.1;uc003wbb.1;uc003wah.1;uc003vyw.1;uc003vzt.1;uc003wbi.1;uc003vzw.1;uc003wbu.1;uc003war.1;uc003waw.1;uc003wav.1;uc003wbc.1;uc003wba.1;uc003wbl.1;uc003wbe.1;uc003waz.1;uc003wbh.1;uc003way.1;uc003vzg.1;Q9H1D0;uc003wbn.1;uc003wag.1;uc003wbq.1;uc003wbr.1;uc003wax.1;uc003wbm.1;uc003wad.1;uc003wbj.1;A0A5C0;uc003wat.1;uc003wbs.1;O151…	uc003wbq.1	7433	uc003wbr.1	7433	+	A/G	single	by-cluster,by-frequency,by-2hit-2allele	0.449503	0.150661	unknown	rs10952539,rs11486936
422	Maraganore	16252231	Perlegen custom 250K	443	443	886	198345	Association, Family-based	Genotyping, Two Stage Design, Family-based	X	X	All associations	journal website	9/9/2005	dballinger@perelegen.com	Parkinson's disease	rs17725193	RawUnadjustedPValuesTier2	0.036867	Parkinson's disease	LOC283392,TRHDE				rs17725193	12	70943618		TRHDE	TRHDE	9111	TPH2	231130		Q4G0G7;uc001sxa.1;Q9UKU6;uc001swz.1	uc001swz.1	8251	uc001sxa.1	9111	+	A/G	single	by-frequency	0.198346	0.244605	unknown
423	Maraganore	16252231	Perlegen custom 250K	443	443	886	198345	Association, Family-based	Genotyping, Two Stage Design, Family-based	X	X	All associations	journal website	9/9/2005	dballinger@perelegen.com	Parkinson's disease	rs17647160	RawUnadjustedPValuesTier2	0.037189	Parkinson's disease					rs1035308	2	16827433			FAM49A	116856	RAD51AP2	728033			uc002rck.1	116856	uc002rcl.1	728033	-	G/T	single	by-cluster,by-frequency,by-2hit-2allele	0.432316	0.171058	unknown	rs1035308,rs17647160
424	Maraganore	16252231	Perlegen custom 250K	443	443	886	198345	Association, Family-based	Genotyping, Two Stage Design, Family-based	X	X	All associations	journal website	9/9/2005	dballinger@perelegen.com	Parkinson's disease	rs189467	RawUnadjustedPValuesTier2	0.037554	Parkinson's disease					rs189467	8	73599331		KCNB2	KCNB2	12848	TRPA1	448958		Q92953;uc003xzb.1	uc003xzb.1	12848	uc003xza.1	448958	+	G/T	single	by-submitter	0.134582	0.221763	unknown	rs189467,rs17755510
425	Maraganore	16252231	Perlegen custom 250K	443	443	886	198345	Association, Family-based	Genotyping, Two Stage Design, Family-based	X	X	All associations	journal website	9/9/2005	dballinger@perelegen.com	Parkinson's disease	rs2181073	RawUnadjustedPValuesTier2	0.037811	Parkinson's disease					rs2181073	9	14000270			NFIB	71577	ZDHHC21	606762			uc003zld.1	71576	uc003zle.1	71576	+	C/T	single	by-frequency,by-submitter,by-2hit-2allele	0.450353	0.156397	unknown
426	Maraganore	16252231	Perlegen custom 250K	443	443	886	198345	Association, Family-based	Genotyping, Two Stage Design, Family-based	X	X	All associations	journal website	9/9/2005	dballinger@perelegen.com	Parkinson's disease	rs7638306	RawUnadjustedPValuesTier2	0.037851	Parkinson's disease	CHCHD6				rs7638306	3	128133317	CHCHD6	CHCHD6;PLXNA1	CHCHD6	28617	PLXNA1	56874	uc003ejf.1	uc003ejf.1;uc003ejg.1;Q9BRQ6;NP_115618	uc003ejf.1	28617	uc003ejg.1	56874	+	A/G	single	by-cluster,by-frequency,by-2hit-2allele	0.482085	0.0929319	intron
427	Maraganore	16252231	Perlegen custom 250K	443	443	886	198345	Association, Family-based	Genotyping, Two Stage Design, Family-based	X	X	All associations	journal website	9/9/2005	dballinger@perelegen.com	Parkinson's disease	rs10851158	RawUnadjustedPValuesTier2	0.037965	Parkinson's disease					rs9519211	13	87484970			SLITRK5	355101	SLITRK6	2213486			uc001vln.1	355099	uc001vlm.1	363751	+	C/T	single	unknown	0	0	unknown	rs9519211,rs10851158,rs17440778
428	Maraganore	16252231	Perlegen custom 250K	443	443	886	198345	Association, Family-based	Genotyping, Two Stage Design, Family-based	X	X	All associations	journal website	9/9/2005	dballinger@perelegen.com	Parkinson's disease	rs342169	RawUnadjustedPValuesTier2	0.038007	Parkinson's disease	PPM1H				rs342169	12	61372858	PPM1H	PPM1H	PPM1H	48828	C12orf61	89377	uc001srk.1	Q9ULR3;uc001srk.1	uc001srk.1	48826	uc001srj.1	89041	+	A/G	single	by-cluster,by-frequency,by-submitter,by-2hit-2allele	0.462001	0.132497	intron	rs342169,rs345960
429	Maraganore	16252231	Perlegen custom 250K	443	443	886	198345	Association, Family-based	Genotyping, Two Stage Design, Family-based	X	X	All associations	journal website	9/9/2005	dballinger@perelegen.com	Parkinson's disease	rs7869726	RawUnadjustedPValuesTier2	0.038395	Parkinson's disease					rs7869726	9	83197684			TLE1	190735	FLJ46321	595822			uc004aly.1	190733	uc004alz.1	190733	+	C/T	single	by-cluster,by-frequency,by-2hit-2allele	0.493638	0.0560424	unknown	rs7869726,rs17272870
430	Maraganore	16252231	Perlegen custom 250K	443	443	886	198345	Association, Family-based	Genotyping, Two Stage Design, Family-based	X	X	All associations	journal website	9/9/2005	dballinger@perelegen.com	Parkinson's disease	rs10154656	RawUnadjustedPValuesTier2	0.038805	Parkinson's disease	APOL6,LOC284912				rs10154656	22	34364764		APOL6;MB	APOL6	9605	MB	15417		P02144;uc003aoa.1;uc003aob.1;uc003aod.1;uc003anz.1;Q9BUY1;Q9BWW8;uc003aoc.1;uc003aoe.1	uc003aoc.1	3636	uc003aod.1	9605	+	A/G	single	by-frequency,by-2hit-2allele	0.498796	0.0245103	unknown
431	Maraganore	16252231	Perlegen custom 250K	443	443	886	198345	Association, Family-based	Genotyping, Two Stage Design, Family-based	X	X	All associations	journal website	9/9/2005	dballinger@perelegen.com	Parkinson's disease	rs10490012	RawUnadjustedPValuesTier2	0.03946	Parkinson's disease	TRPM8				rs10490012	2	234508233	TRPM8	TRPM8	TRPM8	17452	DKFZp762E1312	80282	uc002vvj.1;uc002vvi.1;uc002vvh.1	Q7Z2W7-2;uc002vvi.1;uc002vvj.1;Q7Z2W7-3;Q3YFM7;uc002vvh.1	uc002vvj.1	4182	uc002vvi.1	5134	+	C/T	single	by-cluster,by-frequency	0.493694	0.0781928	intron	rs10490012,rs17864465
432	Maraganore	16252231	Perlegen custom 250K	443	443	886	198345	Association, Family-based	Genotyping, Two Stage Design, Family-based	X	X	All associations	journal website	9/9/2005	dballinger@perelegen.com	Parkinson's disease	rs17634489	RawUnadjustedPValuesTier2	0.040096	Parkinson's disease					rs17634489	5	13600209			DNAH5	144829	TRIO	596619			uc003jfc.1	144829	uc003jfd.1	144829	+	A/G	single	by-frequency	0.34762	0.230153	unknown
433	Maraganore	16252231	Perlegen custom 250K	443	443	886	198345	Association, Family-based	Genotyping, Two Stage Design, Family-based	X	X	All associations	journal website	9/9/2005	dballinger@perelegen.com	Parkinson's disease	rs17772532	RawUnadjustedPValuesTier2	0.040568	Parkinson's disease					rs17772532	13	70238650			KLHL1	658190	DACH1	671448			uc001viq.1	626965	uc001vip.1	658190	+	A/C	single	by-frequency	0.0828891	0.185941	unknown
434	Maraganore	16252231	Perlegen custom 250K	443	443	886	198345	Association, Family-based	Genotyping, Two Stage Design, Family-based	X	X	All associations	journal website	9/9/2005	dballinger@perelegen.com	Parkinson's disease	rs17252241	RawUnadjustedPValuesTier2	0.040777	Parkinson's disease					rs17252241	13	22081214			SGCG	571876	SACS	719752			uc001uok.1	86786	uc001uol.1	211266	+	C/G	single	by-frequency	0.149463	0.228894	unknown
435	Maraganore	16252231	Perlegen custom 250K	443	443	886	198345	Association, Family-based	Genotyping, Two Stage Design, Family-based	X	X	All associations	journal website	9/9/2005	dballinger@perelegen.com	Parkinson's disease	rs603839	RawUnadjustedPValuesTier2	0.041521	Parkinson's disease	ACTN2				rs603839	1	234908272		ACTN2	ACTN2	8158	HEATR1	73835		P35609;uc001hyf.1;uc001hyg.1	uc001hyf.1	8158	uc001hyg.1	8158	+	A/T	single	by-submitter	0.232569	0.249392	unknown	rs603839,rs3820566,rs16834181
436	Maraganore	16252231	Perlegen custom 250K	443	443	886	198345	Association, Family-based	Genotyping, Two Stage Design, Family-based	X	X	All associations	journal website	9/9/2005	dballinger@perelegen.com	Parkinson's disease	rs2372479	RawUnadjustedPValuesTier2	0.042075	Parkinson's disease	ABCA12				rs2372479	2	215650735	ABCA12	ABCA12	ABCA12	45680	ATIC	234345	uc002vew.1	NP_056472;uc002vev.1;uc002vew.1;NP_775099	uc002vev.1	45680	uc002vew.1	60661	+	G/T	single	by-cluster,by-frequency,by-submitter,by-2hit-2allele	0.447905	0.152753	intron
437	Maraganore	16252231	Perlegen custom 250K	443	443	886	198345	Association, Family-based	Genotyping, Two Stage Design, Family-based	X	X	All associations	journal website	9/9/2005	dballinger@perelegen.com	Parkinson's disease	rs11916959	RawUnadjustedPValuesTier2	0.042203	Parkinson's disease	SLC6A11				rs11916959	3	10958854		SLC6A11;SLC6A1	SLC6A11	3710	SLC6A1	50601		Q8N4K8;uc003bwa.1;P48066;uc003bvz.1	uc003bvz.1	3708	uc003bwa.1	50601	+	A/G	single	by-cluster	0	0	unknown
438	Maraganore	16252231	Perlegen custom 250K	443	443	886	198345	Association, Family-based	Genotyping, Two Stage Design, Family-based	X	X	All associations	journal website	9/9/2005	dballinger@perelegen.com	Parkinson's disease	rs1860460	RawUnadjustedPValuesTier2	0.04253	Parkinson's disease	JTV1,PMS2				rs1860460	7	6019812	JTV1	LOC728194;RSPH10B;JTV1;PMS2;EIF2AK1	JTV1	4405	PMS2	4549	uc003spo.1	Q8N5Q6;uc003spp.1;Q13155;Q9BQI3-2;uc003spn.1;P54278;uc003spq.1;Q5FBX2;uc003spo.1;uc003spr.1;uc003spi.1;uc003spl.1;Q5FBW9;uc003spm.1;uc003spg.1;Q9BQI3;uc003spk.1;uc003spj.1;uc003sph.1;Q5FBW8;Q8NE68;NP_055228	uc003spo.1	4405	uc003spk.1	4549	-	C/T	single	by-cluster,by-frequency,by-submitter,by-2hit-2allele	0.32338	0.238988	intron
439	Maraganore	16252231	Perlegen custom 250K	443	443	886	198345	Association, Family-based	Genotyping, Two Stage Design, Family-based	X	X	All associations	journal website	9/9/2005	dballinger@perelegen.com	Parkinson's disease	rs3891072	RawUnadjustedPValuesTier2	0.043849	Parkinson's disease	BRPF1,LOC151835				rs3891072	3	9744008	CPNE9	MTMR14;TADA3L;OGG1;CPNE9;BRPF1;CAMK1	CPNE9	2583	BRPF1	4425	uc003bsd.1	O15527-3;uc003bsu.1;uc003bsv.1;NP_058437;uc003bsy.1;NP_006345;uc003bst.1;uc003bsn.1;P55201;Q8NCE2-3;uc003bso.1;O15527-2;uc003bsq.1;uc003bsx.1;uc003bsl.1;uc003bsj.1;Q7Z6E0;uc003bsw.1;uc003brz.1;uc003bsa.1;uc003bsh.1;O15527-4;Q6FI83;uc003bse.1;Q8NCE2;uc003bsd.1;uc003bss.1;uc003bsc.1;O15527-5;uc003bsk.1;O15527-8;uc003bsi.1;O15527-6;Q14012;NP_705899;uc003bsb.1;uc003bsr.1;O75528;uc003bsp.1;O15527;uc00…	uc003bsd.1	2584	uc003bse.1	4425	+	A/T	single	by-cluster,by-frequency,by-2hit-2allele	0.42916	0.174361	intron
440	Maraganore	16252231	Perlegen custom 250K	443	443	886	198345	Association, Family-based	Genotyping, Two Stage Design, Family-based	X	X	All associations	journal website	9/9/2005	dballinger@perelegen.com	Parkinson's disease	rs2597338	RawUnadjustedPValuesTier2	0.044962	Parkinson's disease	KCNQ3				rs2597338	8	133487239	KCNQ3	KCNQ3	KCNQ3	74947	LRRC6	166389	uc003ytj.1	O43525;uc003ytj.1	uc003ytj.1	74947	uc003ytk.1	166389	-	C/T	single	by-frequency,by-2hit-2allele	0.504367	0.0356007	intron
441	Maraganore	16252231	Perlegen custom 250K	443	443	886	198345	Association, Family-based	Genotyping, Two Stage Design, Family-based	X	X	All associations	journal website	9/9/2005	dballinger@perelegen.com	Parkinson's disease	rs1299	RawUnadjustedPValuesTier2	0.045228	Parkinson's disease	PDXK				rs1299	21	44006492	PDXK	RRP1;PDXK;CSTB	PDXK	124	CSTB	11767	uc002zdm.1;uc002zdq.1;uc002zdn.1	uc002zdr.1;P56182;uc002zdq.1;uc002zds.1;uc002zdn.1;O00764-2;uc002zdm.1;O00764;O00764-3;uc002zdu.1;uc002zdt.1;uc002zdp.1;uc002zdo.1;P04080	uc002zdm.1	116	uc002zdn.1	116	-	A/G	single	by-cluster,by-frequency	0.429478	0.176882	untranslated	rs1299,rs3194250
442	Maraganore	16252231	Perlegen custom 250K	443	443	886	198345	Association, Family-based	Genotyping, Two Stage Design, Family-based	X	X	All associations	journal website	9/9/2005	dballinger@perelegen.com	Parkinson's disease	rs2510595	RawUnadjustedPValuesTier2	0.045751	Parkinson's disease	GUCY1A2				rs2510595	11	106368701	GUCY1A2	GUCY1A2	GUCY1A2	25680	CWF19L2	333591	uc001pjg.1	uc001pjg.1;P33402	uc001pjg.1	25680	uc001pjf.1	314365	-	C/T	single	by-cluster,by-frequency,by-submitter,by-2hit-2allele	0.480759	0.10199	intron	rs2510595,rs17653806
443	Maraganore	16252231	Perlegen custom 250K	443	443	886	198345	Association, Family-based	Genotyping, Two Stage Design, Family-based	X	X	All associations	journal website	9/9/2005	dballinger@perelegen.com	Parkinson's disease	rs10033516	RawUnadjustedPValuesTier2	0.045911	Parkinson's disease	CAMK2D				rs10033516	4	114903155		CAMK2D	CAMK2D	978	ARSJ	137733		uc003ibk.1;Q8N553;Q52PK4;uc003ibi.1;NP_742126;Q59G21;Q4G1A8;uc003ibn.1;uc003ibj.1;uc003ibo.1;Q13557;uc003ibm.1;uc003ibl.1	uc003ibi.1	978	uc003ibj.1	978	+	G/T	single	by-cluster,by-frequency	0.479867	0.0982908	locus
444	Maraganore	16252231	Perlegen custom 250K	443	443	886	198345	Association, Family-based	Genotyping, Two Stage Design, Family-based	X	X	All associations	journal website	9/9/2005	dballinger@perelegen.com	Parkinson's disease	rs2785662	RawUnadjustedPValuesTier2	0.0461	Parkinson's disease	LOC391105				rs2785662	1	155886767		FCRL4;FCRL3	FCRL3	27835	FCRL4	52273		uc001frb.1;Q96PJ5;uc001fra.1;uc001fqz.1;uc001fqw.1;uc001fqy.1;Q8N6S2;uc001fqx.1;uc001frc.1;Q96P31	uc001fqx.1	26127	uc001fqy.1	26127	+	C/T	single	by-frequency,by-submitter,by-2hit-2allele	0.348618	0.229727	unknown
445	Maraganore	16252231	Perlegen custom 250K	443	443	886	198345	Association, Family-based	Genotyping, Two Stage Design, Family-based	X	X	All associations	journal website	9/9/2005	dballinger@perelegen.com	Parkinson's disease	rs17145886	RawUnadjustedPValuesTier2	0.046171	Parkinson's disease					rs9392734	6	5918294		NRN1	NRN1	24939	F13A1	171015		uc003mwt.1;Q9NPD7;uc003mwu.1	uc003mwt.1	24937	uc003mwu.1	24937	+	C/T	single	by-cluster,by-frequency,by-2hit-2allele	0.426379	0.177173	locus	rs9392734,rs17145886
446	Maraganore	16252231	Perlegen custom 250K	443	443	886	198345	Association, Family-based	Genotyping, Two Stage Design, Family-based	X	X	All associations	journal website	9/9/2005	dballinger@perelegen.com	Parkinson's disease	rs10197380	RawUnadjustedPValuesTier2	0.046273	Parkinson's disease	NRXN1				rs10197380	2	50561680	NRXN1	NRXN1	NRXN1	133282	FSHR	1326546	uc002rxb.1;uc002rxc.1;uc002rwz.1	uc002rxb.1;uc002rxc.1;uc002rwz.1;Q9ULB1-2;Q9ULB1	uc002rwy.1	133282	uc002rxb.1	142577	+	A/G	single	by-cluster,by-frequency	0.277399	0.251062	intron	rs10197380,rs17476112
447	Maraganore	16252231	Perlegen custom 250K	443	443	886	198345	Association, Family-based	Genotyping, Two Stage Design, Family-based	X	X	All associations	journal website	9/9/2005	dballinger@perelegen.com	Parkinson's disease	rs7152708	RawUnadjustedPValuesTier2	0.04636	Parkinson's disease					rs7152708	14	58569616			DAAM1	155535	DACT1	384827			uc001xdy.1	155535	uc001xdz.1	155535	+	G/T	single	by-cluster,by-frequency	0.130926	0.219821	unknown	rs7152708,rs17255136
448	Maraganore	16252231	Perlegen custom 250K	443	443	886	198345	Association, Family-based	Genotyping, Two Stage Design, Family-based	X	X	All associations	journal website	9/9/2005	dballinger@perelegen.com	Parkinson's disease	rs12840996	RawUnadjustedPValuesTier2	0.046412	Parkinson's disease	MAGEB2				rs12840996	X	30135149		MAGEB2;MAGEB3;MAGEB1;MAGEB4	MAGEB2	8451	MAGEB3	23324		O15481;uc004dce.1;O15479;P43366;NP_002356;uc004dcb.1;uc004dcc.1;uc004dbz.1;uc004dcd.1;uc004dca.1	uc004dbz.1	8451	uc004dca.1	23324	+	G/T	single	unknown	0	0	unknown
449	Maraganore	16252231	Perlegen custom 250K	443	443	886	198345	Association, Family-based	Genotyping, Two Stage Design, Family-based	X	X	All associations	journal website	9/9/2005	dballinger@perelegen.com	Parkinson's disease	rs9544362	RawUnadjustedPValuesTier2	0.04666	Parkinson's disease					rs9544362	13	76216603			KCTD12	135701	CLN5	246192			uc001vjz.1	135709	uc001vka.1	137385	+	A/C	single	by-cluster,by-frequency,by-2hit-2allele	0.442817	0.159128	unknown
450	Maraganore	16252231	Perlegen custom 250K	443	443	886	198345	Association, Family-based	Genotyping, Two Stage Design, Family-based	X	X	All associations	journal website	9/9/2005	dballinger@perelegen.com	Parkinson's disease	rs7929171	RawUnadjustedPValuesTier2	0.046885	Parkinson's disease	OR52B4				rs7929171	11	4346163		OR52B4;TRIM21	OR52B4	62	TRIM21	16539		P19474;uc001lyy.1;Q8NGK2;uc001lyx.1	uc001lyx.1	62	uc001lyy.1	16539	+	C/G	single	by-cluster,by-frequency,by-2hit-2allele	0.439668	0.166038	locus	rs7929171,rs17286236
451	Maraganore	16252231	Perlegen custom 250K	443	443	886	198345	Association, Family-based	Genotyping, Two Stage Design, Family-based	X	X	All associations	journal website	9/9/2005	dballinger@perelegen.com	Parkinson's disease	rs9332390	RawUnadjustedPValuesTier2	0.047838	Parkinson's disease	FOXP2				rs9332390	7	113958381	FOXP2	FOXP2	FOXP2	116094	MDFIC	391063	uc003vgx.1;uc003vha.1;uc003vhd.1;uc003vgt.1;uc003vgv.1;uc003vgw.1;uc003vhb.1;uc003vgy.1;uc003vgz.1;uc003vgu.1;uc003vhc.1	uc003vgx.1;uc003vha.1;uc003vhd.1;NP_055306;uc003vgw.1;uc003vhb.1;uc003vgu.1;O15409-2;NP_683696;O15409;uc003vgt.1;uc003vgv.1;Q8N6B5;O15409-7;O15409-6;uc003vgy.1;uc003vgz.1;uc003vhc.1;O15409-5	uc003vgw.1	97887	uc003vgt.1	100615	+	A/G	single	by-cluster,by-frequency	0.497483	0.0465972	intron	rs9332390,rs10247257,rs17313801
452	Maraganore	16252231	Perlegen custom 250K	443	443	886	198345	Association, Family-based	Genotyping, Two Stage Design, Family-based	X	X	All associations	journal website	9/9/2005	dballinger@perelegen.com	Parkinson's disease	rs9393312	RawUnadjustedPValuesTier2	0.048072	Parkinson's disease	PWWP1				rs9393312	6	22671616		HDGFL1	HDGFL1	6040	PRL	265907		uc003nds.1;Q5TGJ6	uc003nds.1	6040	uc003ndq.1	260555	+	C/T	single	by-cluster,by-frequency,by-2hit-2allele	0.274592	0.248788	unknown
453	Maraganore	16252231	Perlegen custom 250K	443	443	886	198345	Association, Family-based	Genotyping, Two Stage Design, Family-based	X	X	All associations	journal website	9/9/2005	dballinger@perelegen.com	Parkinson's disease	rs2282048	RawUnadjustedPValuesTier2	0.04822	Parkinson's disease	FARP1				rs2282048	13	97695153	FARP1	FARP1	FARP1	404	RNF113B	67631	uc001vnj.1;uc001vni.1;uc001vnh.1	uc001vnj.1;NP_001001715;Q9Y4F1-2;uc001vni.1;uc001vnh.1;Q9Y4F1	uc001vni.1	406	uc001vnk.1	67631	+	A/G	single	by-cluster,by-frequency,by-submitter,by-2hit-2allele	0.488829	0.0804054	untranslated,intron	rs2282048,rs17550943
454	Maraganore	16252231	Perlegen custom 250K	443	443	886	198345	Association, Family-based	Genotyping, Two Stage Design, Family-based	X	X	All associations	journal website	9/9/2005	dballinger@perelegen.com	Parkinson's disease	rs1423717	RawUnadjustedPValuesTier2	0.048877	Parkinson's disease					rs1423717	16	22671154			HS3ST2	62206	LOC23117	215792			uc002dli.1	62206	uc002dlj.1	62206	+	C/T	single	by-submitter	0.35772	0.22746	unknown	rs1423717,rs17778428
455	Maraganore	16252231	Perlegen custom 250K	443	443	886	198345	Association, Family-based	Genotyping, Two Stage Design, Family-based	X	X	All associations	journal website	9/9/2005	dballinger@perelegen.com	Parkinson's disease	rs208507	RawUnadjustedPValuesTier2	0.048893	Parkinson's disease					rs208507	6	66996984			EGFL11	650566	BAI3	2405368			uc003peq.1	523145	uc003per.1	650566	-	C/T	single	by-cluster,by-frequency,by-submitter,by-2hit-2allele	0.220272	0.248226	unknown	rs208507,rs16897964
456	Spinola	16549820	Custom Sequenom 80K	322	273	595	83715	Association	Genotyping	X	X	FewSNPs		4/10/2006	tommaso.dragani@istitutotumori.mi.it	Lung cancer, smokers with versus smokers without	rs1862214	Text	0.0004	Lung cancer, smokers with versus smokers without	PDCD5,ANKRD27		X		rs1862214	19	37727689		ANKRD27;PDCD5	PDCD5	36254	ANKRD27	52057		uc002ntl.1;uc002ntn.1;Q86UC3;uc002ntm.1;O14737;uc002ntk.1	uc002ntl.1	36254	uc002ntm.1	36254
457	Herbert	16614226	Affy100K	n/a	n/a	694	86604	Association, Family-based	Genotyping, Family-based	X	X	Few SNPs		4/14/2006	aherbert@bu.edu,mfc@bu.edu	Obesity	rs11684454	Text	0.0015	BMI	FLJ10996				rs11684454	2	118479538	CCDC93	CCDC93	CCDC93	8629	INSIG2	82981	uc002tlj.1	Q567U6;uc002tlj.1	uc002tlj.1	8629	uc002tlk.1	82981	+	A/G	single	by-frequency,by-2hit-2allele	0.439001	0.163642	intron
458	Herbert	16614226	Affy100K	n/a	n/a	694	86604	Association, Family-based	Genotyping, Family-based	X	X	Few SNPs		4/14/2006	aherbert@bu.edu,mfc@bu.edu	Obesity	rs7566605	Table3	0.002	BMI	INSIG2				rs7566605	2	118552495		INSIG2	INSIG2	10024	CCDC93	64328		uc002tlk.1;uc002tll.1;Q8TBI8	uc002tlk.1	10024	uc002tll.1	24747	+	C/G	single	by-cluster,by-frequency,by-2hit-2allele	0.424916	0.181017	unknown
459	Arking	16648850	Affy100K	100	100	200	88500	Association	Genotyping	X	X	Few SNPs		4/30/2006	aravinda@jhmi.edu	Cardiac repolarization (QT interval)	rs10494366	Table2	1.00E-11	Cardiac repolarization (QT interval)	NOS1AP,CAPON				rs10494366	1	160352309	NOS1AP	NOS1AP	NOS1AP	46105	OLFML2B	92041	uc001gbv.1;uc001gbw.1	O75052;uc001gbv.1;uc001gbw.1	uc001gbv.1	46105	uc001gbw.1	46105	+	G/T	single	by-frequency,by-2hit-2allele	0.493903	0.054877	intron
460	Arking	16648850	Affy100K	100	100	200	88500	Association	Genotyping	X	X	Few SNPs		4/30/2006	aravinda@jhmi.edu	Cardiac repolarization (QT interval)	rs4657139	TableS5	1.00E-10	Cardiac repolarization (QT interval)	NOS1AP,CAPON				rs4657139	1	160296531		OLFML2B;NOS1AP	NOS1AP	9673	OLFML2B	36263		O75052;uc001gbv.1;Q6NX46;uc001gbw.1;uc001gbu.1	uc001gbv.1	9673	uc001gbw.1	9673	+	A/T	single	by-cluster,by-frequency,by-2hit-2allele	0.443912	0.157792	unknown
461	Arking	16648850	Affy100K	100	100	200	88500	Association	Genotyping	X	X	Few SNPs		4/30/2006	aravinda@jhmi.edu	Cardiac repolarization (QT interval)	rs1415268	TableS5	1.00E-06	Cardiac repolarization (QT interval) in females	NOS1AP,CAPON				rs1415268	1	160273075		OLFML2B;NOS1AP	OLFML2B	12807	NOS1AP	33129		Q86X11;O75052;uc001gbv.1;Q6NX46;uc001gbt.1;uc001gbw.1;uc001gbu.1	uc001gbu.1	12807	uc001gbv.1	33129	-	A/T	single	by-cluster,by-frequency,by-submitter,by-2hit-2allele	0.499682	0.0365223	unknown
462	Arking	16648850	Affy100K	100	100	200	88500	Association	Genotyping	X	X	Few SNPs		4/30/2006	aravinda@jhmi.edu	Cardiac repolarization (QT interval)	rs10512953	TableS3	2.75E-06	Cardiac repolarization (QT interval)	QTc_5.2				rs10512953	5	51538510			PELO	581020	ITGA1	581382			uc003jos.1	581020	uc003jot.1	581020	+	C/T	single	by-cluster,by-frequency	0.462483	0.13538	unknown
463	Arking	16648850	Affy100K	100	100	200	88500	Association	Genotyping	X	X	Few SNPs		4/30/2006	aravinda@jhmi.edu	Cardiac repolarization (QT interval)	rs1559578	TableS3	2.95E-06	Cardiac repolarization (QT interval)	QTc_5.3				rs1559578	5	51696439			PELO	423091	ITGA1	423453			uc003jos.1	423091	uc003jot.1	423091	-	A/G	single	by-cluster,by-frequency,by-2hit-2allele	0.469091	0.120413	unknown	rs1559578,rs17227831
464	Arking	16648850	Affy100K	100	100	200	88500	Association	Genotyping	X	X	Few SNPs		4/30/2006	aravinda@jhmi.edu	Cardiac repolarization (QT interval)	rs2160512	TableS3	1.45E-05	Cardiac repolarization (QT interval)	MGST1				rs2160512	12	16410287		MGST1	MGST1	1677	LMO3	182286		uc001rdi.1;uc001rdh.1;P10620;uc001rdg.1;uc001rdf.1	uc001rdf.1	1676	uc001rdg.1	1676	+	A/G	single	by-cluster,by-frequency,by-submitter,by-2hit-2allele	0.386131	0.209686	unknown	rs2160512,rs17667003
465	Arking	16648850	Affy100K	100	100	200	88500	Association	Genotyping	X	X	Few SNPs		4/30/2006	aravinda@jhmi.edu	Cardiac repolarization (QT interval)	rs1415263	TableS3	1.48E-05	Cardiac repolarization (QT interval)	NOS1AP,CAPON				rs1415263	1	160432667	NOS1AP	NOS1AP	NOS1AP	126463	OLFML2B	172399	uc001gbv.1;uc001gbw.1	O75052;uc001gbv.1;uc001gbw.1	uc001gbv.1	126463	uc001gbw.1	126463	+	C/T	single	by-cluster,by-frequency,by-submitter,by-2hit-2allele	0.496913	0.0391643	intron
466	Arking	16648850	Affy100K	100	100	200	88500	Association	Genotyping	X	X	Few SNPs		4/30/2006	aravinda@jhmi.edu	Cardiac repolarization (QT interval)	rs945713	TableS3	2.82E-05	Cardiac repolarization (QT interval)	NOS1AP,CAPON				rs945713	1	160402294	NOS1AP	NOS1AP	NOS1AP	96090	OLFML2B	142026	uc001gbv.1;uc001gbw.1	O75052;uc001gbv.1;uc001gbw.1	uc001gbv.1	96090	uc001gbw.1	96090	-	C/T	single	by-cluster,by-frequency,by-2hit-2allele	0.441401	0.160828	intron	rs945713,rs17423083
467	Arking	16648850	Affy100K	100	100	200	88500	Association	Genotyping	X	X	Few SNPs		4/30/2006	aravinda@jhmi.edu	Cardiac repolarization (QT interval)	rs10510086	TableS3	3.31E-05	Cardiac repolarization (QT interval)	FGFR2				rs10510086	10	122746264			BRWD2	87239	PPAPDC1A	406907			uc001lfc.1	87238	uc001lff.1	87239	+	A/C	single	by-cluster,by-frequency	0.238761	0.249747	unknown	rs10510086,rs17595681
468	Arking	16648850	Affy100K	100	100	200	88500	Association	Genotyping	X	X	Few SNPs		4/30/2006	aravinda@jhmi.edu	Cardiac repolarization (QT interval)	rs3800472	TableS3	4.27E-05	Cardiac repolarization (QT interval)	PACSIN1				rs3800472	6	34589070	PACSIN1	SPDEF;PACSIN1	PACSIN1	21906	SPDEF	24487	uc003ojo.1	uc003ojq.1;uc003ojp.1;O95238;Q9BY11;uc003ojo.1	uc003ojp.1	1571	uc003ojo.1	21908	-	C/T	single	by-cluster,by-frequency,by-2hit-2allele	0.555489	0.219321	intron	rs3800472,rs17641962
469	Arking	16648850	Affy100K	100	100	200	88500	Association	Genotyping	X	X	Few SNPs		4/30/2006	aravinda@jhmi.edu	Cardiac repolarization (QT interval)	rs26878	TableS3	4.68E-05	Cardiac repolarization (QT interval)	QTc_5.1				rs26878	5	4956383			ADAMTS16	237059	KIAA0947	519423			uc003jdf.1	128405	uc003jdg.1	131088	+	C/T	single	by-cluster,by-frequency,by-2hit-2allele	0.16484	0.235048	unknown	rs26878,rs1172807,rs1172828,rs17753333
470	Arking	16648850	Affy100K	100	100	200	88500	Association	Genotyping	X	X	Few SNPs		4/30/2006	aravinda@jhmi.edu	Cardiac repolarization (QT interval)	rs2282428	TableS3	5.75E-05	Cardiac repolarization (QT interval)	KCNK1				rs2282428	1	231852793	KCNK1	KCNK1	KCNK1	21814	SLC35F3	254508	uc001hvv.1;uc001hvw.1;uc001hvx.1	O00180;uc001hvw.1;uc001hvv.1;uc001hvx.1	uc001hvw.1	20818	uc001hvx.1	20818	+	C/T	single	by-cluster,by-frequency,by-2hit-2allele	0.451814	0.147551	intron	rs2282428,rs11565017,rs16859366
471	Arking	16648850	Affy100K	100	100	200	88500	Association	Genotyping	X	X	Few SNPs		4/30/2006	aravinda@jhmi.edu	Cardiac repolarization (QT interval)	rs10505932	TableS3	6.61E-05	Cardiac repolarization (QT interval)	SOX5				rs10505932	12	24129014	SOX5	SOX5	SOX5	135110	FLJ32894	482150	uc001rfy.1;uc001rfx.1	P35711-2;uc001rfy.1;P35711-4;uc001rfx.1	uc001rga.1	133793	uc001rfz.1	133882	+	G/T	single	by-cluster,by-frequency,by-2hit-2allele	0.495327	0.0481119	intron	rs10505932,rs17407638
472	Arking	16648850	Affy100K	100	100	200	88500	Association	Genotyping	X	X	Few SNPs		4/30/2006	aravinda@jhmi.edu	Cardiac repolarization (QT interval)	rs6683968	TableS5	1.00E-04	Cardiac repolarization (QT interval)	NOS1AP,CAPON				rs6683968	1	160458036	NOS1AP	NOS1AP	NOS1AP	146816	C1orf111	152394	uc001gbv.1;uc001gbw.1	O75052;uc001gbv.1;uc001gbw.1	uc001gbv.1	146818	uc001gbw.1	146818	+	G/T	single	by-cluster,by-frequency,by-2hit-2allele	0.487535	0.077957	intron
473	Arking	16648850	Affy100K	100	100	200	88500	Association	Genotyping	X	X	Few SNPs		4/30/2006	aravinda@jhmi.edu	Cardiac repolarization (QT interval)	rs7146384	TableS1	1.00E-04	Cardiac repolarization (QT interval)	QTc_14.1				rs7146384	14	47267409			MDGA2	385264	RPL10L	1076631		uc001wwj.1;uc001wwk.1;Q7Z553	uc001wwk.1	36497	uc001wwj.1	53706	+	A/G	single	by-cluster,by-frequency,by-2hit-2allele	0.469591	0.119498	unknown
474	Arking	16648850	Affy100K	100	100	200	88500	Association	Genotyping	X	X	Few SNPs		4/30/2006	aravinda@jhmi.edu	Cardiac repolarization (QT interval)	rs6585682	TableS3	0.000501187	Cardiac repolarization (QT interval)	FGFR2				rs6585682	10	122744599			BRWD2	85574	PPAPDC1A	405242			uc001lfc.1	85573	uc001lff.1	85574	+	C/T	single	by-cluster,by-frequency,by-2hit-2allele	0.45977	0.136002	unknown
475	Arking	16648850	Affy100K	100	100	200	88500	Association	Genotyping	X	X	Few SNPs		4/30/2006	aravinda@jhmi.edu	Cardiac repolarization (QT interval)	rs8013209	TableS4	0.000660693	Cardiac repolarization (QT interval)	AKAP6				rs8013209	14	32041350	AKAP6	AKAP6	AKAP6	173077	ARHGAP5	342667	uc001wrq.1	Q13023;uc001wrq.1	uc001wrq.1	173077	uc001wrr.1	273772	+	C/G	single	by-cluster,by-frequency,by-2hit-2allele	0.407666	0.194014	intron
476	Arking	16648850	Affy100K	100	100	200	88500	Association	Genotyping	X	X	Few SNPs		4/30/2006	aravinda@jhmi.edu	Cardiac repolarization (QT interval)	rs3804997	TableS4	0.001258925	Cardiac repolarization (QT interval)	ITPR1				rs3804997	3	4754057	ITPR1	ITPR1	ITPR1	110229	BHLHB2	242150	uc003bqc.1;uc003bqb.1	uc003bqa.1;uc003bqc.1;uc003bqb.1;Q14643-4;NP_002213;uc003bqd.1	uc003bqd.1	11820	uc003bqc.1	53988	+	C/G	single	by-cluster,by-frequency,by-2hit-2allele	0.475241	0.108474	intron	rs3804997,rs17728603
477	Arking	16648850	Affy100K	100	100	200	88500	Association	Genotyping	X	X	Few SNPs		4/30/2006	aravinda@jhmi.edu	Cardiac repolarization (QT interval)	rs523119	TableS4	0.002089296	Cardiac repolarization (QT interval)	SCN1A				rs523119	2	166565706	SCN1A	TTC21B;SCN1A	SCN1A	11790	TTC21B	47112	uc002udo.1;uc002udn.1	uc002udk.1;uc002udm.1;uc002udo.1;Q585T7;NP_079029;NP_008851;uc002udn.1;uc002udl.1;Q3LIE4	uc002udo.1	2913	uc002udn.1	11791	+	C/G	single	by-cluster,by-frequency,by-submitter,by-2hit-2allele	0.341586	0.23262	intron	rs523119,rs17791999
478	Arking	16648850	Affy100K	100	100	200	88500	Association	Genotyping	X	X	Few SNPs		4/30/2006	aravinda@jhmi.edu	Cardiac repolarization (QT interval)	rs2790345	TableS4	0.003090295	Cardiac repolarization (QT interval)	RYR2				rs2790345	1	236024716	RYR2	RYR2	RYR2	39195	ZP4	87617	uc001hyl.1	uc001hyl.1;NP_001026	uc001hyl.1	39195	uc001hym.1	87616	+	C/T	single	by-frequency,by-submitter,by-2hit-2allele	0.422468	0.180983	intron
479	Arking	16648850	Affy100K	100	100	200	88500	Association	Genotyping	X	X	Few SNPs		4/30/2006	aravinda@jhmi.edu	Cardiac repolarization (QT interval)	rs10488904	TableS4	0.003467369	Cardiac repolarization (QT interval)	ANK2				rs10488904	4	114329441	ANK2	ANK2	ANK2	139123	CAMK2D	263580	uc003ibe.1;uc003ibf.1;uc003ibc.1;uc003ibd.1	Q7Z3L5;uc003ibf.1;uc003ibe.1;NP_001139;uc003ibc.1;NP_066187;uc003ibd.1	uc003ibg.1	129680	uc003ibe.1	139123	-	A/T	single	by-cluster,by-frequency	0.358533	0.225212	intron	rs10488904,rs17628843
480	Arking	16648850	Affy100K	100	100	200	88500	Association	Genotyping	X	X	Few SNPs		4/30/2006	aravinda@jhmi.edu	Cardiac repolarization (QT interval)	rs1891246	TableS4	0.003548134	Cardiac repolarization (QT interval)	RYR2				rs1891246	1	236048469	RYR2	RYR2	RYR2	15442	ZP4	63864	uc001hyl.1	uc001hyl.1;NP_001026	uc001hyl.1	15442	uc001hym.1	63863	+	G/T	single	by-cluster,by-frequency,by-2hit-2allele	0.496792	0.039923	intron
481	Arking	16648850	Affy100K	100	100	200	88500	Association	Genotyping	X	X	Few SNPs		4/30/2006	aravinda@jhmi.edu	Cardiac repolarization (QT interval)	rs258717	TableS4	0.003630781	Cardiac repolarization (QT interval)	CACNA2D1				rs258717	7	81609421	CACNA2D1	CACNA2D1	CACNA2D1	192068	HGF	372033	uc003uhr.1	uc003uhr.1;Q17R45	uc003uhs.1	112214	uc003uhr.1	192068	+	A/G	single	by-submitter	0.201231	0.245197	intron	rs258717,rs11567244,rs17155910
482	Arking	16648850	Affy100K	100	100	200	88500	Association	Genotyping	X	X	Few SNPs		4/30/2006	aravinda@jhmi.edu	Cardiac repolarization (QT interval)	rs7341478	TableS4	0.005011872	Cardiac repolarization (QT interval)	CACNA2D1				rs7341478	7	81592385	CACNA2D1	CACNA2D1	CACNA2D1	175032	HGF	354997	uc003uhr.1	uc003uhr.1;Q17R45	uc003uhs.1	95178	uc003uhr.1	175032	+	A/G	single	by-cluster,by-frequency,by-2hit-2allele	0.444109	0.157549	intron	rs7341478,rs10333212,rs10486941,rs17832923
483	Arking	16648850	Affy100K	100	100	200	88500	Association	Genotyping	X	X	Few SNPs		4/30/2006	aravinda@jhmi.edu	Cardiac repolarization (QT interval)	rs3804999	TableS4	0.005495409	Cardiac repolarization (QT interval)	ITPR1				rs3804999	3	4755074	ITPR1	ITPR1	ITPR1	109212	BHLHB2	241133	uc003bqc.1;uc003bqb.1	uc003bqa.1;uc003bqc.1;uc003bqb.1;Q14643-4;NP_002213;uc003bqd.1	uc003bqd.1	10803	uc003bqc.1	55005	+	A/G	single	by-frequency,by-2hit-2allele	0.3542	0.22725	intron
484	Arking	16648850	Affy100K	100	100	200	88500	Association	Genotyping	X	X	Few SNPs		4/30/2006	aravinda@jhmi.edu	Cardiac repolarization (QT interval)	rs6467043	TableS4	0.005754399	Cardiac repolarization (QT interval)	GNAI1				rs6467043	7	79660339	GNAI1	GNAI1	GNAI1	26322	GNAT3	265583	uc003uhb.1	P63096;uc003uhb.1	uc003uhb.1	26322	uc003uhc.1	176487	+	C/T	single	by-cluster,by-frequency	0.0623424	0.165181	intron	rs6467043,rs10499848,rs17834066
485	Arking	16648850	Affy100K	100	100	200	88500	Association	Genotyping	X	X	Few SNPs		4/30/2006	aravinda@jhmi.edu	Cardiac repolarization (QT interval)	rs317342	TableS4	0.007585776	Cardiac repolarization (QT interval)	ACCN1				rs317342	17	29210162	ACCN1	ACCN1	ACCN1	297776	CCL2	396246	uc002hhu.1	uc002hhu.1;Q16515	uc002hhw.1	286685	uc002hhu.1	297776	-	C/T	single	by-cluster,by-frequency,by-2hit-2allele	0.499887	0.00750666	unknown	rs317342,rs17783623
486	Arking	16648850	Affy100K	100	100	200	88500	Association	Genotyping	X	X	Few SNPs		4/30/2006	aravinda@jhmi.edu	Cardiac repolarization (QT interval)	rs1012537	TableS3	0.007943282	Cardiac repolarization (QT interval)	MGST1				rs1012537	12	16434377		MGST1	MGST1	25767	LMO3	158196		uc001rdi.1;uc001rdh.1;P10620;uc001rdg.1;uc001rdf.1	uc001rdf.1	25766	uc001rdg.1	25766	+	C/T	single	by-frequency,by-submitter,by-2hit-2allele	0.446296	0.154815	unknown
487	Arking	16648850	Affy100K	100	100	200	88500	Association	Genotyping	X	X	Few SNPs		4/30/2006	aravinda@jhmi.edu	Cardiac repolarization (QT interval)	rs927070	TableS3	0.011481536	Cardiac repolarization (QT interval)	QTc_14.1				rs927070	14	47284733			MDGA2	402588	RPL10L	1093955		uc001wwk.1	uc001wwk.1	19173	uc001wwj.1	71030	+	A/G	single	by-cluster,by-frequency,by-submitter,by-2hit-2allele	0.464126	0.129035	unknown	rs927070,rs17761557
488	Arking	16648850	Affy100K	100	100	200	88500	Association	Genotyping	X	X	Few SNPs		4/30/2006	aravinda@jhmi.edu	Cardiac repolarization (QT interval)	rs4713808	TableS3	0.012022644	Cardiac repolarization (QT interval)	PACSIN1				rs4713808	6	34590993	PACSIN1	SPDEF;PACSIN1	PACSIN1	19983	SPDEF	22564	uc003ojp.1;uc003ojo.1	uc003ojq.1;uc003ojp.1;O95238;Q9BY11;uc003ojo.1	uc003ojp.1	352	uc003ojo.1	19985	+	C/T	single	by-cluster,by-frequency,by-2hit-2allele	0.468949	0.12067	intron	rs4713808,rs17698614
489	Arking	16648850	Affy100K	100	100	200	88500	Association	Genotyping	X	X	Few SNPs		4/30/2006	aravinda@jhmi.edu	Cardiac repolarization (QT interval)	rs790900	TableS4	0.017782794	Cardiac repolarization (QT interval)	RYR2				rs790900	1	236023932	RYR2	RYR2	RYR2	39979	ZP4	88401	uc001hyl.1	uc001hyl.1;NP_001026	uc001hyl.1	39979	uc001hym.1	88400	-	G/T	single	by-cluster,by-frequency,by-submitter,by-2hit-2allele	0.371148	0.218685	intron	rs790900,rs1796908,rs16835829
490	Arking	16648850	Affy100K	100	100	200	88500	Association	Genotyping	X	X	Few SNPs		4/30/2006	aravinda@jhmi.edu	Cardiac repolarization (QT interval)	rs6585687	TableS3	0.018197009	Cardiac repolarization (QT interval)	FGFR2				rs6585687	10	122789714			BRWD2	130689	FGFR2	438131			uc001lfc.1	130688	uc001lff.1	130689	+	C/T	single	by-cluster,by-frequency,by-2hit-2allele	0.485844	0.12053	unknown	rs6585687,rs17596743
491	Arking	16648850	Affy100K	100	100	200	88500	Association	Genotyping	X	X	Few SNPs		4/30/2006	aravinda@jhmi.edu	Cardiac repolarization (QT interval)	rs3904668	TableS3	0.020417379	Cardiac repolarization (QT interval)	PACSIN1				rs3904668	6	34571988	PACSIN1	SPDEF;PACSIN1	PACSIN1	30106	SPDEF	41569	uc003ojo.1	uc003ojq.1;uc003ojp.1;O95238;Q9BY11;uc003ojo.1	uc003ojp.1	18653	uc003ojo.1	30106	-	C/T	single	by-cluster,by-frequency,by-2hit-2allele	0.462889	0.131065	intron	rs3904668,rs17813646
492	Arking	16648850	Affy100K	100	100	200	88500	Association	Genotyping	X	X	Few SNPs		4/30/2006	aravinda@jhmi.edu	Cardiac repolarization (QT interval)	rs2961725	TableS3	0.023988329	Cardiac repolarization (QT interval)	QTc_5.3				rs2961725	5	51715936			PELO	403594	ITGA1	403956			uc003jos.1	403594	uc003jot.1	403594	-	C/T	single	by-submitter	0.47542	0.113151	unknown
493	Arking	16648850	Affy100K	100	100	200	88500	Association	Genotyping	X	X	Few SNPs		4/30/2006	aravinda@jhmi.edu	Cardiac repolarization (QT interval)	rs1909356	TableS3	0.025118864	Cardiac repolarization (QT interval)	SOX5				rs1909356	12	24138507	SOX5	SOX5	SOX5	144603	FLJ32894	472657	uc001rfy.1;uc001rfx.1	P35711-2;uc001rfy.1;P35711-4;uc001rfx.1	uc001rga.1	143286	uc001rfz.1	143375	-	A/C	single	by-cluster,by-frequency,by-submitter,by-2hit-2allele	0.496998	0.0386289	intron	rs1909356,rs17486432
494	Arking	16648850	Affy100K	100	100	200	88500	Association	Genotyping	X	X	Few SNPs		4/30/2006	aravinda@jhmi.edu	Cardiac repolarization (QT interval)	rs10842271	TableS3	0.047863009	Cardiac repolarization (QT interval)	SOX5				rs10842271	12	24125110	SOX5	SOX5	SOX5	131206	FLJ32894	486054	uc001rfy.1;uc001rfx.1	P35711-2;uc001rfy.1;P35711-4;uc001rfx.1	uc001rga.1	129889	uc001rfz.1	129978	+	C/T	single	by-frequency,by-2hit-2allele	0.498602	0.0264053	intron
495	Fung	17052657	Hap300,Infinium100K	270	271	541	408803	Association	In Silico Replication	X	N	All associations, All genotypes	https://queue.coriell.org/Q/	9/27/2006	singleta@mail.nih.gov	Parkinson's disease	rs9952724	RawUnadjustedPValues	1.5E-09	Parkinson's disease					rs9952724	18	44506813	KIAA0427	KIAA0427	KIAA0427	136769	SMAD7	193408	uc002ldd.1;uc002ldc.1	O43310;NP_055587;uc002lde.1;O43310-2;uc002ldd.1;uc002ldc.1	uc002lde.1	33759	uc002ldc.1	136769	+	A/C	single	by-cluster,by-frequency,by-2hit-2allele	0.378563	0.21441	intron
496	Fung	17052657	Hap300,Infinium100K	270	271	541	408803	Association	In Silico Replication	X	N	All associations, All genotypes	https://queue.coriell.org/Q/	9/27/2006	singleta@mail.nih.gov	Parkinson's disease	rs10963676	RawUnadjustedPValues	1.13E-08	Parkinson's disease					rs10963676	9	18612043	ADAMTSL1	ADAMTSL1	ADAMTSL1	62909	C9orf138	305849	uc003znb.1;uc003znd.1;uc003znc.1	NP_443098;uc003znb.1;NP_640329;uc003znd.1;uc003znc.1;NP_644669	uc003znb.1	59438	uc003znc.1	62909	+	G/T	single	by-frequency,by-2hit-2allele	0.336735	0.234472	intron
497	Fung	17052657	Hap300,Infinium100K	270	271	541	408803	Association	In Silico Replication	X	N	All associations, All genotypes	https://queue.coriell.org/Q/	9/27/2006	singleta@mail.nih.gov	Parkinson's disease	rs850084	RawUnadjustedPValues	3.47E-08	Parkinson's disease					rs850084	7	29738122			WIPF3	102743	PRR15	164686	uc003tai.1	uc003tah.1;uc003tai.1;uc003tag.1	uc003tai.1	10422	uc003tah.1	21909	+	A/C	single	by-cluster,by-frequency	0.208795	0.246581	locus	rs850084,rs1728559
498	Fung	17052657	Hap300,Infinium100K	270	271	541	408803	Association	In Silico Replication	X	N	All associations, All genotypes	https://queue.coriell.org/Q/	9/27/2006	singleta@mail.nih.gov	Parkinson's disease	rs557074	RawUnadjustedPValues	5.02E-08	Parkinson's disease					rs557074	6	7090190	RREB1	RREB1	RREB1	5714	SSR1	142612	uc003mxc.1;uc003mxd.1;uc003mxe.1;uc003mxb.1	NP_002946;uc003mxc.1;uc003mxd.1;NP_001003699;NP_001003698;uc003mxe.1;uc003mxb.1	uc003mxe.1	5714	uc003mxd.1	36327	-	A/C	single	by-frequency,by-2hit-2allele	0.413194	0.189387	intron
499	Fung	17052657	Hap300,Infinium100K	270	271	541	408803	Association	In Silico Replication	X	N	All associations, All genotypes	https://queue.coriell.org/Q/	9/27/2006	singleta@mail.nih.gov	Parkinson's disease	rs7846412	RawUnadjustedPValues	5.12E-08	Parkinson's disease					rs7846412	8	92113704	TMEM55A	TMEM55A;OTUD6B	TMEM55A	8520	OTUD6B	37895	uc003yes.1	Q8N4L2;Q8N6M0;uc003yet.1;uc003yeu.1;uc003yes.1	uc003yes.1	8520	uc003yet.1	35615	+	A/G	single	by-frequency	0.451638	0.147791	intron
500	Fung	17052657	Hap300,Infinium100K	270	271	541	408803	Association	In Silico Replication	X	N	All associations, All genotypes	https://queue.coriell.org/Q/	9/27/2006	singleta@mail.nih.gov	Parkinson's disease	rs2666781	RawUnadjustedPValues	5.83E-08	Parkinson's disease					rs2666781	10	22245682	DNAJC1	DNAJC1	DNAJC1	86974	MLLT10	173121	uc001irc.1;uc001ird.1	uc001irc.1;uc001ird.1;Q96KC8	uc001irc.1	86974	uc001ird.1	86974	+	A/C	single	by-cluster,by-frequency,by-2hit-2allele	0.422291	0.181151	intron
501	Fung	17052657	Hap300,Infinium100K	270	271	541	408803	Association	In Silico Replication	X	N	All associations, All genotypes	https://queue.coriell.org/Q/	9/27/2006	singleta@mail.nih.gov	Parkinson's disease	rs1504212	RawUnadjustedPValues	0.000000066	Parkinson's disease					rs1504212	5	53155712			ARL15	60658	NDUFS4	140788		uc003jpf.1	uc003jpf.1	53930	uc003jpg.1	60658	+	A/C	single	by-cluster,by-frequency,by-2hit-2allele	0.470227	0.118321	unknown
502	Fung	17052657	Hap300,Infinium100K	270	271	541	408803	Association	In Silico Replication	X	N	All associations, All genotypes	https://queue.coriell.org/Q/	9/27/2006	singleta@mail.nih.gov	Parkinson's disease	rs4746675	RawUnadjustedPValues	9.11E-08	Parkinson's disease					rs4746675	10	68622064	CTNNA3	CTNNA3	LRRTM3	91191	CTNNA3	503869	uc001jna.1;uc001jmw.1;uc001jmx.1	NP_037398;uc001jna.1;uc001jmx.1;Q9UI47-2;Q5SW22;uc001jmw.1	uc001jna.1	16147	uc001jmz.1	91191	+	A/C	single	by-cluster,by-frequency,by-2hit-2allele	0.458792	0.137498	intron	rs4746675,rs7393675
503	Fung	17052657	Hap300,Infinium100K	270	271	541	408803	Association	In Silico Replication	X	N	All associations, All genotypes	https://queue.coriell.org/Q/	9/27/2006	singleta@mail.nih.gov	Parkinson's disease	rs1468375	RawUnadjustedPValues	1.128E-07	Parkinson's disease					rs1468375	7	144665545			LOC402715	326516	TPK1	501466			uc003wet.1	326516	uc003weq.1	501466	-	G/T	single	by-frequency,by-2hit-2allele	0.367612	0.220607	unknown
504	Fung	17052657	Hap300,Infinium100K	270	271	541	408803	Association	In Silico Replication	X	N	All associations, All genotypes	https://queue.coriell.org/Q/	9/27/2006	singleta@mail.nih.gov	Parkinson's disease	rs12364577	RawUnadjustedPValues	0.000000121	Parkinson's disease					rs12364577	11	49663937			OR4C13	266613	OR4C12	295747			uc001nhb.1	266613	uc001nhc.1	295746	+	A/C	single	by-frequency	0.416863	0.186163	intron
505	Fung	17052657	Hap300,Infinium100K	270	271	541	408803	Association	In Silico Replication	X	N	All associations, All genotypes	https://queue.coriell.org/Q/	9/27/2006	singleta@mail.nih.gov	Parkinson's disease	rs12069733	RawUnadjustedPValues	1.374E-07	Parkinson's disease					rs12069733	1	43714095		KIAA0467;PTPRF;HYI	HYI	21590	KIAA0467	23204		uc001cjs.1;uc001cjl.1;NP_569707;NP_001012978;Q9BZR4;uc001cjn.1;uc001cjk.1;Q6ZT24;uc001cjm.1;NP_056099;uc001cjq.1;uc001cjr.1;Q86XY3;Q5T013;uc001cjj.1;Q9BZR3;uc001cjo.1;uc001cjp.1;NP_002831	uc001cjp.1	21590	uc001cjn.1	21874	+	A/G	single	by-frequency,by-2hit-2allele	0.495421	0.0476273	unknown
506	Fung	17052657	Hap300,Infinium100K	270	271	541	408803	Association	In Silico Replication	X	N	All associations, All genotypes	https://queue.coriell.org/Q/	9/27/2006	singleta@mail.nih.gov	Parkinson's disease	rs6460033	RawUnadjustedPValues	2.043E-07	Parkinson's disease					rs6460033	7	71901854			POM121	86017	NSUN5C	154914	uc003twd.1	uc003twg.1;uc003twf.1;uc003twh.1;uc003twd.1;uc003twe.1	uc003twd.1	34859	uc003twe.1	36161	+	A/C	single	by-cluster,by-frequency,by-2hit-2allele	0.499588	0.0143482	intron
507	Fung	17052657	Hap300,Infinium100K	270	271	541	408803	Association	In Silico Replication	X	N	All associations, All genotypes	https://queue.coriell.org/Q/	9/27/2006	singleta@mail.nih.gov	Parkinson's disease	rs10518765	RawUnadjustedPValues	3.017E-07	Parkinson's disease					rs10518765	15	52467924	UNC13C	UNC13C	UNC13C	240174	WDR72	628773	uc002ack.1;uc002acl.1	uc002ack.1;uc002acl.1;NP_001074003	uc002acl.1	28636	uc002acm.1	220907	+	A/C	single	by-cluster,by-frequency	0.132653	0.220748	intron	rs10518765,rs17818494
508	Fung	17052657	Hap300,Infinium100K	270	271	541	408803	Association	In Silico Replication	X	N	All associations, All genotypes	https://queue.coriell.org/Q/	9/27/2006	singleta@mail.nih.gov	Parkinson's disease	rs1280764	RawUnadjustedPValues	3.087E-07	Parkinson's disease					rs213462	X	82591111		POU3F4	POU3F4	58829	CYLC1	411714		P49335;uc004eeg.1	uc004eeg.1	58829	uc004eeh.1	411698	+	A/C	single	by-frequency	0.496291	0.0429022	unknown	rs213462,rs564668,rs1068919,rs1280764,rs1292601
509	Fung	17052657	Hap300,Infinium100K	270	271	541	408803	Association	In Silico Replication	X	N	All associations, All genotypes	https://queue.coriell.org/Q/	9/27/2006	singleta@mail.nih.gov	Parkinson's disease	rs13227860	RawUnadjustedPValues	0.000000314	Parkinson's disease					rs13227860	7	22120979		RAPGEF5	RAPGEF5	3454	CDCA7L	168948		NP_036426;uc003svg.1	uc003svg.1	3453	uc003svd.1	168948	+	A/G	single	by-cluster,by-frequency	0.370447	0.219072	unknown	rs13227860,rs17696365
510	Fung	17052657	Hap300,Infinium100K	270	271	541	408803	Association	In Silico Replication	X	N	All associations, All genotypes	https://queue.coriell.org/Q/	9/27/2006	singleta@mail.nih.gov	Parkinson's disease	rs6757197	RawUnadjustedPValues	7.363E-07	Parkinson's disease					rs6757197	2	159431752		DAPL1	DAPL1	51012	TANC1	101639		uc002uaf.1;NP_001017920	uc002uaf.1	51010	uc002uag.1	101639	+	G/T	single	by-cluster,by-frequency,by-2hit-2allele	0.44602	0.155164	unknown	rs6757197,rs9751662,rs11685042,rs17417987
511	Fung	17052657	Hap300,Infinium100K	270	271	541	408803	Association	In Silico Replication	X	N	All associations, All genotypes	https://queue.coriell.org/Q/	9/27/2006	singleta@mail.nih.gov	Parkinson's disease	rs2862909	RawUnadjustedPValues	7.748E-07	Parkinson's disease					rs2862909	13	23999167		PARP4	PARP4	14219	ATP12A	153527		uc001upo.1;uc001upn.1;Q5QNZ9;uc001upl.1;uc001upm.1	uc001upl.1	14219	uc001upm.1	39843	+	G/T	single	by-frequency,by-2hit-2allele	0.453115	0.145755	unknown
512	Fung	17052657	Hap300,Infinium100K	270	271	541	408803	Association	In Silico Replication	X	N	All associations, All genotypes	https://queue.coriell.org/Q/	9/27/2006	singleta@mail.nih.gov	Parkinson's disease	rs2242330	Table1	0.000001	Parkinson's disease	BRDG1				rs2242330	4	68129844	STAP1	UBE1L2;STAP1;CENPC1	STAP1	22804	UBE1L2	34229	uc003hde.1;uc003hdf.1	uc003hdd.1;Q9ULZ2;uc003hde.1;NP_001803;uc003hdh.1;NP_060697;uc003hdf.1;uc003hdg.1	uc003hde.1	22804	uc003hdf.1	22804	-	C/T	single	by-cluster,by-frequency	0.24553	0.24996	intron
513	Fung	17052657	Hap300,Infinium100K	270	271	541	408803	Association	In Silico Replication	X	N	All associations, All genotypes	https://queue.coriell.org/Q/	9/27/2006	singleta@mail.nih.gov	Parkinson's disease	rs2920228	RawUnadjustedPValues	0.000001119	Parkinson's disease					rs2920228	4	4314480		OTOP1;TMEM128;LYAR;ZNF509	LYAR	5858	TMEM128	13645		Q32MK9;NP_060286;uc003ghu.1;uc003ghs.1;Q5BJH2-2;uc003ghq.1;uc003ghr.1;Q5BJH2;uc003ght.1;NP_660334;uc003ghp.1;Q7RTM1;uc003ghv.1	uc003ght.1	5857	uc003ghr.1	13620	+	A/C	single	by-cluster,by-frequency,by-2hit-2allele	0.493407	0.0570365	unknown
514	Fung	17052657	Hap300,Infinium100K	270	271	541	408803	Association	In Silico Replication	X	N	All associations, All genotypes	https://queue.coriell.org/Q/	9/27/2006	singleta@mail.nih.gov	Parkinson's disease	rs4946463	RawUnadjustedPValues	1.1259E-06	Parkinson's disease					rs4946463	6	104938196			HACE1	344464	LIN28B	573419			uc003pqs.1	344464	uc003pqt.1	344464	+	A/C	single	by-frequency,by-2hit-2allele	0.417265	0.185802	unknown
515	Fung	17052657	Hap300,Infinium100K	270	271	541	408803	Association	In Silico Replication	X	N	All associations, All genotypes	https://queue.coriell.org/Q/	9/27/2006	singleta@mail.nih.gov	Parkinson's disease	rs6519442	RawUnadjustedPValues	1.7152E-06	Parkinson's disease					rs6519442	22	22143258			FLJ31568	68516	IGLL1	102055	uc002zxc.1	uc002zxc.1;Q8N402	uc002zxc.1	8986	uc002zwz.1	68516	+	G/T	single	by-cluster,by-frequency,by-2hit-2allele	0.245629	0.249962	coding-nonsynon	rs6519442,rs17543350
516	Fung	17052657	Hap300,Infinium100K	270	271	541	408803	Association	In Silico Replication	X	N	All associations, All genotypes	https://queue.coriell.org/Q/	9/27/2006	singleta@mail.nih.gov	Parkinson's disease	rs1480597	Table1	0.0000019	Parkinson's disease					rs1480597	10	44481115			CXCL12	280567	RASSF4	294109			uc001jbk.1	145362	uc001jbl.1	161622	-	A/G	single	by-cluster,by-frequency	0.131546	0.220156	unknown	rs1480597,rs17488552
517	Fung	17052657	Hap300,Infinium100K	270	271	541	408803	Association	In Silico Replication	X	N	All associations, All genotypes	https://queue.coriell.org/Q/	9/27/2006	singleta@mail.nih.gov	Parkinson's disease	rs10501570	Table1	0.000002	Parkinson's disease	DLG2				rs10501570	11	84095494	DLG2	DLG2	DLG2	216619	TMEM126B	921815	uc001pal.1;uc001pak.1;uc001paj.1	uc001pak.1;Q15700-2;uc001pal.1;uc001paj.1;NP_001355	uc001paj.1	216619	uc001pal.1	216619	+	C/T	single	by-frequency	0.146944	0.227771	intron
518	Fung	17052657	Hap300,Infinium100K	270	271	541	408803	Association	In Silico Replication	X	N	All associations, All genotypes	https://queue.coriell.org/Q/	9/27/2006	singleta@mail.nih.gov	Parkinson's disease	rs6826751	Table1	0.000002	Parkinson's disease	BRDG1				rs6826751	4	68116450	STAP1	CENPC1;UBE1L2;STAP1	STAP1	9410	CENPC1	22599	uc003hde.1;uc003hdf.1	uc003hdd.1;Q9ULZ2;uc003hde.1;NP_001803;NP_060697;uc003hdf.1;uc003hdg.1	uc003hde.1	9410	uc003hdf.1	9410	+	C/T	single	by-cluster,by-frequency	0.469933	0.122798	intron	rs6826751,rs17555450
519	Fung	17052657	Hap300,Infinium100K	270	271	541	408803	Association	In Silico Replication	X	N	All associations, All genotypes	https://queue.coriell.org/Q/	9/27/2006	singleta@mail.nih.gov	Parkinson's disease	rs12428128	RawUnadjustedPValues	2.4701E-06	Parkinson's disease					rs12428128	13	58969356			DIAPH3	168369	TDRD3	899766			uc001vhs.1	168367	uc001vht.1	168367	+	G/T	single	by-cluster,by-frequency	0.120842	0.214052	unknown
520	Fung	17052657	Hap300,Infinium100K	270	271	541	408803	Association	In Silico Replication	X	N	All associations, All genotypes	https://queue.coriell.org/Q/	9/27/2006	singleta@mail.nih.gov	Parkinson's disease	rs1377470	RawUnadjustedPValues	2.8909E-06	Parkinson's disease					rs1377470	11	76728362	PAK1	GDPD4;PAK1	PAK1	17654	GDPD4	52251	uc001oyh.1;uc001oyg.1;uc001oyi.1	Q6W3E5-2;uc001oyg.1;Q13153;uc001oyf.1;uc001oyh.1;Q13153-2;uc001oyi.1	uc001oyi.1	17653	uc001oyg.1	17655	+	A/C	single	by-frequency,by-2hit-2allele	0.36725	0.2208	intron
521	Fung	17052657	Hap300,Infinium100K	270	271	541	408803	Association	In Silico Replication	X	N	All associations, All genotypes	https://queue.coriell.org/Q/	9/27/2006	singleta@mail.nih.gov	Parkinson's disease	rs4888984	Table1	0.000003	Parkinson's disease					rs4888984	16	78066835			MAF	118896	WWOX	262771			uc002ffm.1	118896	uc002ffn.1	118896	+	C/T	single	by-frequency,by-2hit-2allele	0.386841	0.209223	unknown
522	Fung	17052657	Hap300,Infinium100K	270	271	541	408803	Association	In Silico Replication	X	N	All associations, All genotypes	https://queue.coriell.org/Q/	9/27/2006	singleta@mail.nih.gov	Parkinson's disease	rs2837170	RawUnadjustedPValues	3.1243E-06	Parkinson's disease					rs2837170	21	40052318	IGSF5	IGSF5	IGSF5	13115	B3GALT5	95633	uc002yyo.1	uc002yyo.1;NP_001073913;uc002yyn.1	uc002yyo.1	13115	uc002yyn.1	27841	+	A/C	single	by-cluster,by-frequency,by-submitter,by-2hit-2allele	0.338183	0.233931	intron
523	Fung	17052657	Hap300,Infinium100K	270	271	541	408803	Association	In Silico Replication	X	N	All associations, All genotypes	https://queue.coriell.org/Q/	9/27/2006	singleta@mail.nih.gov	Parkinson's disease	rs12827213	RawUnadjustedPValues	3.3493E-06	Parkinson's disease					rs7313479	12	60909364		FAM19A2;USP15	USP15	31089	FAM19A2	36546	uc001sqx.1;uc001sqy.1	Q9Y4E8;Q8N3H0;Q9Y4E8-2;uc001sqy.1;uc001sqw.1;uc001sqz.1;uc001sqx.1;uc001srb.1;uc001src.1;uc001sra.1;Q9H8G9	uc001sqz.1	13116	uc001sqx.1	29526	+	A/C	single	by-cluster,by-frequency,by-2hit-2allele	0.46092	0.134211	unknown	rs7313479,rs12827213,rs17527914
524	Fung	17052657	Hap300,Infinium100K	270	271	541	408803	Association	In Silico Replication	X	N	All associations, All genotypes	https://queue.coriell.org/Q/	9/27/2006	singleta@mail.nih.gov	Parkinson's disease	rs12854298	RawUnadjustedPValues	3.6502E-06	Parkinson's disease					rs12854298	X	13842587	GPM6B	GPM6B	GPM6B	24165	GEMIN8	92179	uc004cvx.1;uc004cwa.1	uc004cvx.1;Q59FD5;uc004cwa.1;Q13491-2	uc004cvx.1	24165	uc004cwa.1	24165	+	A/C	single	by-frequency,by-2hit-2allele	0.493343	0.057307	intron
525	Fung	17052657	Hap300,Infinium100K	270	271	541	408803	Association	In Silico Replication	X	N	All associations, All genotypes	https://queue.coriell.org/Q/	9/27/2006	singleta@mail.nih.gov	Parkinson's disease	rs281357	Table1	0.000004	Parkinson's disease	ULK2				rs281357	17	19683106	ULK2	ULK2	ULK2	28716	AKAP10	66237	uc002gwm.1;uc002gwn.1	NP_055498;Q8IYT8;uc002gwm.1;uc002gwn.1	uc002gwm.1	28716	uc002gwn.1	28716	+	C/T	single	by-cluster,by-frequency,by-2hit-2allele	0.221435	0.248363	intron
526	Fung	17052657	Hap300,Infinium100K	270	271	541	408803	Association	In Silico Replication	X	N	All associations, All genotypes	https://queue.coriell.org/Q/	9/27/2006	singleta@mail.nih.gov	Parkinson's disease	rs7218605	RawUnadjustedPValues	0.000004424	Parkinson's disease					rs7218605	17	74323398	USP36	PSCD1;TIMP2;USP36	USP36	18839	PSCD1	33427	uc002jwc.1;uc002jwa.1;uc002jvz.1	uc002jvy.1;P16035;NP_079366;uc002jwe.1;uc002jwc.1;Q8IXW9;uc002jvz.1;uc002jvw.1;uc002jwf.1;uc002jwd.1;Q15438-2;uc002jwa.1;uc002jwb.1	uc002jwb.1	1169	uc002jwc.1	7528	+	C/T	single	by-cluster,by-frequency,by-2hit-2allele	0.497375	0.0361366	intron
527	Fung	17052657	Hap300,Infinium100K	270	271	541	408803	Association	In Silico Replication	X	N	All associations, All genotypes	https://queue.coriell.org/Q/	9/27/2006	singleta@mail.nih.gov	Parkinson's disease	rs2827775	RawUnadjustedPValues	5.2643E-06	Parkinson's disease					rs2827775	21	23235364			NCAM2	1402279	MRPL39	2644476			uc002ylh.1	772759	uc002ylg.1	824646	+	C/T	single	by-frequency,by-submitter,by-2hit-2allele	0.497756	0.0334176	unknown
528	Fung	17052657	Hap300,Infinium100K	270	271	541	408803	Association	In Silico Replication	X	N	All associations, All genotypes	https://queue.coriell.org/Q/	9/27/2006	singleta@mail.nih.gov	Parkinson's disease	rs2045325	RawUnadjustedPValues	5.3134E-06	Parkinson's disease					rs2045325	15	95514770			SPATA8	384921	ARRDC4	790181			uc002buf.1	366430	uc002bue.1	384921	+	A/G	single	by-cluster,by-frequency,by-2hit-2allele	0.470656	0.130905	unknown	rs2045325,rs17563430
529	Fung	17052657	Hap300,Infinium100K	270	271	541	408803	Association	In Silico Replication	X	N	All associations, All genotypes	https://queue.coriell.org/Q/	9/27/2006	singleta@mail.nih.gov	Parkinson's disease	rs952076	RawUnadjustedPValues	0.000005315	Parkinson's disease					rs952076	X	13856877	GPM6B	GPM6B	GPM6B	9875	GEMIN8	77889	uc004cvx.1;uc004cwa.1	uc004cvx.1;Q59FD5;uc004cwa.1;Q13491-2	uc004cvx.1	9875	uc004cwa.1	9875	-	A/G	single	by-cluster,by-frequency,by-submitter,by-2hit-2allele	0.499148	0.0206173	intron	rs952076,rs17264455
530	Fung	17052657	Hap300,Infinium100K	270	271	541	408803	Association	In Silico Replication	X	N	All associations, All genotypes	https://queue.coriell.org/Q/	9/27/2006	singleta@mail.nih.gov	Parkinson's disease	rs4956263	RawUnadjustedPValues	5.3468E-06	Parkinson's disease					rs4956263	4	107811099			DKK2	251310	SCYE1	322079			uc003hyi.1	251308	uc003hyj.1	253327	+	G/T	single	by-frequency	0.158099	0.232496	unknown
531	Fung	17052657	Hap300,Infinium100K	270	271	541	408803	Association	In Silico Replication	X	N	All associations, All genotypes	https://queue.coriell.org/Q/	9/27/2006	singleta@mail.nih.gov	Parkinson's disease	rs7130051	RawUnadjustedPValues	5.6003E-06	Parkinson's disease					rs7130051	11	17536626		USH1C	USH1C	14087	ABCC8	81601		uc001mnh.1;uc001mne.1;Q6ZRI0;NP_005700;uc001mng.1;uc001mnf.1;Q7RTU8;Q9Y6N9-2;uc001mnd.1	uc001mne.1	14087	uc001mnf.1	14087	+	A/C	single	by-frequency,by-2hit-2allele	0.084525	0.187398	intron
532	Fung	17052657	Hap300,Infinium100K	270	271	541	408803	Association	In Silico Replication	X	N	All associations, All genotypes	https://queue.coriell.org/Q/	9/27/2006	singleta@mail.nih.gov	Parkinson's disease	rs2207578	RawUnadjustedPValues	5.7629E-06	Parkinson's disease					rs2207578	X	142465408		SPANXN3	SPANXN3	32435	SLITRK4	78202		uc004fbw.1;Q5MJ09	uc004fbw.1	32435	uc004fbx.1	78199	-	G/T	single	by-frequency,by-submitter,by-2hit-2allele	0.291385	0.246551	unknown
533	Fung	17052657	Hap300,Infinium100K	270	271	541	408803	Association	In Silico Replication	X	N	All associations, All genotypes	https://queue.coriell.org/Q/	9/27/2006	singleta@mail.nih.gov	Parkinson's disease	rs6939141	RawUnadjustedPValues	0.000005883	Parkinson's disease					rs6939141	6	143339200		HIVEP2	HIVEP2	31169	AIG1	84515	uc003qje.1	uc003qjd.1;uc003qje.1;P31629	uc003qje.1	9947	uc003qjd.1	31169	+	G/T	single	by-frequency	0.245873	0.249966	unknown
534	Fung	17052657	Hap300,Infinium100K	270	271	541	408803	Association	In Silico Replication	X	N	All associations, All genotypes	https://queue.coriell.org/Q/	9/27/2006	singleta@mail.nih.gov	Parkinson's disease	rs1887279	Table1	0.000006	Parkinson's disease	GLT252				rs1887279	1	182176783	GLT25D2	GLT25D2;RGL1	GLT25D2	5194	RGL1	12495	uc001gqq.1;uc001gqp.1;uc001gqr.1;uc001gqs.1	Q9NZL6;Q5SXQ3;uc001gqq.1;uc001gqp.1;Q5SXQ5;uc001gqr.1;uc001gqm.1;uc001gqo.1;uc001gqs.1;Q9NZL6-2;Q8IYK4	uc001gqp.1	5195	uc001gqq.1	5195	+	C/T	single	by-frequency,by-submitter,by-2hit-2allele	0.241214	0.249846	intron	rs1887279,rs16861786
535	Fung	17052657	Hap300,Infinium100K	270	271	541	408803	Association	In Silico Replication	X	N	All associations, All genotypes	https://queue.coriell.org/Q/	9/27/2006	singleta@mail.nih.gov	Parkinson's disease	rs2986574	Table1	0.000006	Parkinson's disease	GLT252				rs2986574	1	182173237	GLT25D2	GLT25D2;RGL1	GLT25D2	1648	RGL1	8949	uc001gqq.1;uc001gqp.1;uc001gqr.1;uc001gqs.1	Q9NZL6;Q5SXQ3;uc001gqq.1;uc001gqp.1;Q5SXQ5;uc001gqr.1;uc001gqm.1;uc001gqo.1;uc001gqs.1;Q9NZL6-2;Q8IYK4	uc001gqp.1	1649	uc001gqq.1	1649	+	A/G	single	by-frequency,by-submitter,by-2hit-2allele	0.232046	0.249354	untranslated	rs2986574,rs3814331
536	Fung	17052657	Hap300,Infinium100K	270	271	541	408803	Association	In Silico Replication	X	N	All associations, All genotypes	https://queue.coriell.org/Q/	9/27/2006	singleta@mail.nih.gov	Parkinson's disease	rs4862792	Table1	0.0000068	Parkinson's disease					rs4862792	4	188438344			FAT	556363	ZFP42	715574			uc003izf.1	556363	uc003ize.1	682965	+	G/T	single	by-frequency	0.239969	0.249799	unknown
537	Fung	17052657	Hap300,Infinium100K	270	271	541	408803	Association	In Silico Replication	X	N	All associations, All genotypes	https://queue.coriell.org/Q/	9/27/2006	singleta@mail.nih.gov	Parkinson's disease	rs3775866	Table1	0.0000078	Parkinson's disease	BRDG1				rs3775866	4	68126775	STAP1	UBE1L2;STAP1;CENPC1	STAP1	19735	CENPC1	32924	uc003hde.1;uc003hdf.1	uc003hdd.1;Q9ULZ2;uc003hde.1;NP_001803;uc003hdh.1;NP_060697;uc003hdf.1;uc003hdg.1	uc003hde.1	19735	uc003hdf.1	19735	+	A/G	single	by-cluster,by-frequency	0.335862	0.234793	intron
538	Fung	17052657	Hap300,Infinium100K	270	271	541	408803	Association	In Silico Replication	X	N	All associations, All genotypes	https://queue.coriell.org/Q/	9/27/2006	singleta@mail.nih.gov	Parkinson's disease	rs11090762	Table1	0.000008	Parkinson's disease					rs11090762	22	46133989			TBC1D22A	185603	CERK	621173			uc003bih.1	101722	uc003bib.1	185601	+	G/T	single	by-frequency,by-2hit-2allele	0.455999	0.141649	unknown
539	Fung	17052657	Hap300,Infinium100K	270	271	541	408803	Association	In Silico Replication	X	N	All associations, All genotypes	https://queue.coriell.org/Q/	9/27/2006	singleta@mail.nih.gov	Parkinson's disease	rs7097094	Table1	0.000008	Parkinson's disease					rs7097094	10	44530696			RASSF4	244528	C10orf10	261018			uc001jbk.1	95781	uc001jbl.1	112041	+	G/T	single	by-frequency,by-2hit-2allele	0.491655	0.064052	unknown
540	Fung	17052657	Hap300,Infinium100K	270	271	541	408803	Association	In Silico Replication	X	N	All associations, All genotypes	https://queue.coriell.org/Q/	9/27/2006	singleta@mail.nih.gov	Parkinson's disease	rs999473	Table1	0.000008	Parkinson's disease					rs999473	10	44502322			RASSF4	272902	C10orf10	289392			uc001jbk.1	124155	uc001jbl.1	140415	+	A/G	single	by-frequency,by-submitter,by-2hit-2allele	0.49875	0.0249687	unknown
541	Fung	17052657	Hap300,Infinium100K	270	271	541	408803	Association	In Silico Replication	X	N	All associations, All genotypes	https://queue.coriell.org/Q/	9/27/2006	singleta@mail.nih.gov	Parkinson's disease	rs4756052	RawUnadjustedPValues	8.0525E-06	Parkinson's disease					rs4756052	11	33809048		LMO2;FBXO3	LMO2	27650	FBXO3	56401		uc001muz.1;Q86X90;uc001mvb.1;P25791-2;uc001mvc.1;Q59GS0;uc001muy.1;uc001mve.1;NP_208385;uc001mva.1;P25791;uc001mvd.1;uc001mvf.1	uc001mvc.1	27650	uc001mvd.1	27650	+	A/G	single	by-frequency,by-2hit-2allele	0.150102	0.229173	unknown
542	Fung	17052657	Hap300,Infinium100K	270	271	541	408803	Association	In Silico Replication	X	N	All associations, All genotypes	https://queue.coriell.org/Q/	9/27/2006	singleta@mail.nih.gov	Parkinson's disease	rs2235617	Table1	0.0000088	Parkinson's disease	ZNF313				rs2235617	20	47988384	ZNF313	SNAI1;SLC9A8;ZNF313;SPATA2	ZNF313	2064	SPATA2	22909	uc002xuy.1;uc002xux.1	Q9Y508;Q9UM82;uc002xuz.1;uc002xuv.1;uc002xuy.1;uc002xux.1;uc002xuw.1;NP_056081;O95863	uc002xux.1	2064	uc002xuy.1	2064	-	C/G	single	by-cluster,by-frequency,by-submitter,by-2hit-2allele	0.423684	0.179816	intron	rs2235617,rs17724546
543	Fung	17052657	Hap300,Infinium100K	270	271	541	408803	Association	In Silico Replication	X	N	All associations, All genotypes	https://queue.coriell.org/Q/	9/27/2006	singleta@mail.nih.gov	Parkinson's disease	rs4828841	RawUnadjustedPValues	9.4506E-06	Parkinson's disease					rs4828841	X	22723710			DDX53	204297	ZNF645	521215			uc004daj.1	204297	uc004dai.1	521215	+	A/C	single	by-frequency,by-2hit-2allele	0.435613	0.167475	unknown
544	Fung	17052657	Hap300,Infinium100K	270	271	541	408803	Association	In Silico Replication	X	N	All associations, All genotypes	https://queue.coriell.org/Q/	9/27/2006	singleta@mail.nih.gov	Parkinson's disease	rs1912373	Table1	0.0000097	Parkinson's disease					rs1912373	11	56240441		OR5AR1;OR9G4;OR9G9;OR9G1	OR9G1	15086	OR9G9	15086		Q8NGP9;uc001njc.1;uc001nje.1;uc001njd.1;NP_001005284;NP_001013376	uc001njd.1	15084	uc001nje.1	26438	+	C/T	single	by-frequency,by-2hit-2allele	0.219422	0.248123	unknown	rs1912373,rs4528349,rs17437348
545	Fung	17052657	Hap300,Infinium100K	270	271	541	408803	Association	In Silico Replication	X	N	All associations, All genotypes	https://queue.coriell.org/Q/	9/27/2006	singleta@mail.nih.gov	Parkinson's disease	rs12185505	RawUnadjustedPValues	1.00932E-05	Parkinson's disease					rs12185505	19	16261823		AP1M1;KLF2	KLF2	34827	AP1M1	54674		uc002ndu.1;Q9Y5W3;Q9BXS5;uc002ndv.1;uc002ndw.1;Q59EK3	uc002ndw.1	34827	uc002ndu.1	54672	+	A/C	single	by-frequency	0.460154	0.135407	unknown
546	Fung	17052657	Hap300,Infinium100K	270	271	541	408803	Association	In Silico Replication	X	N	All associations, All genotypes	https://queue.coriell.org/Q/	9/27/2006	singleta@mail.nih.gov	Parkinson's disease	rs935181	RawUnadjustedPValues	0.0000109	Parkinson's disease					rs935181	6	161268059			MAP3K4	64752	PLG	173731			uc003qtn.1	64752	uc003qto.1	64752	-	A/G	single	by-cluster,by-frequency,by-2hit-2allele	0.318707	0.240373	unknown
547	Fung	17052657	Hap300,Infinium100K	270	271	541	408803	Association	In Silico Replication	X	N	All associations, All genotypes	https://queue.coriell.org/Q/	9/27/2006	singleta@mail.nih.gov	Parkinson's disease	rs4886286	RawUnadjustedPValues	1.09509E-05	Parkinson's disease					rs4886286	13	60363130			TDRD3	317118	PCDH20	518691		uc001vic.1	uc001vic.1	26005	uc001via.1	317118	+	A/C	single	by-frequency,by-2hit-2allele	0.460154	0.135407	unknown
548	Fung	17052657	Hap300,Infinium100K	270	271	541	408803	Association	In Silico Replication	X	N	All associations, All genotypes	https://queue.coriell.org/Q/	9/27/2006	singleta@mail.nih.gov	Parkinson's disease	rs2239461	RawUnadjustedPValues	1.16443E-05	Parkinson's disease					rs2239461	X	100519293	BTK	GLA;RPL36A;HNRPH2;TIMM8A;BTK	BTK	8545	RPL36A	13310	uc004ehg.1;uc004ehi.1	P83881;uc004ehg.1;uc004eho.1;uc004ehi.1;P06280;uc004ehl.1;uc004ehf.1;uc004ehj.1;uc004ehk.1;uc004ehm.1;uc004ehd.1;Q9P0L3;P55795;uc004ehn.1;uc004ehh.1;O60220;Q06187;uc004ehe.1;Q32ML5	uc004ehg.1	8545	uc004ehi.1	8545	-	A/G	single	by-cluster,by-frequency,by-2hit-2allele	0.497425	0.0357926	intron
549	Fung	17052657	Hap300,Infinium100K	270	271	541	408803	Association	In Silico Replication	X	N	All associations, All genotypes	https://queue.coriell.org/Q/	9/27/2006	singleta@mail.nih.gov	Parkinson's disease	rs13362504	RawUnadjustedPValues	1.18478E-05	Parkinson's disease					rs13362504	5	56014886			MAP3K1	131770	C5orf35	225973			uc003jqv.1	132329	uc003jqw.1	198535	+	A/C	single	by-cluster,by-frequency	0.428642	0.174892	unknown
550	Fung	17052657	Hap300,Infinium100K	270	271	541	408803	Association	In Silico Replication	X	N	All associations, All genotypes	https://queue.coriell.org/Q/	9/27/2006	singleta@mail.nih.gov	Parkinson's disease	rs2296713	Table1	0.000012	Parkinson's disease	GLT252				rs2296713	1	182176340	GLT25D2	GLT25D2;RGL1	GLT25D2	4751	RGL1	12052	uc001gqr.1;uc001gqq.1;uc001gqp.1;uc001gqs.1	Q9NZL6;Q5SXQ3;uc001gqq.1;uc001gqp.1;Q5SXQ5;uc001gqr.1;uc001gqm.1;uc001gqo.1;uc001gqs.1;Q9NZL6-2;Q8IYK4	uc001gqp.1	4752	uc001gqq.1	4752	+	A/G	single	by-cluster,by-frequency,by-submitter,by-2hit-2allele	0.215109	0.247553	coding-synon	rs2296713,rs16861784
551	Fung	17052657	Hap300,Infinium100K	270	271	541	408803	Association	In Silico Replication	X	N	All associations, All genotypes	https://queue.coriell.org/Q/	9/27/2006	singleta@mail.nih.gov	Parkinson's disease	rs3010040	Table1	0.000012	Parkinson's disease	GLT252				rs3010040	1	182174845	GLT25D2	GLT25D2;RGL1	GLT25D2	3256	RGL1	10557	uc001gqq.1;uc001gqp.1;uc001gqr.1;uc001gqs.1	Q9NZL6;Q5SXQ3;uc001gqq.1;uc001gqp.1;Q5SXQ5;uc001gqr.1;uc001gqm.1;uc001gqo.1;uc001gqs.1;Q9NZL6-2;Q8IYK4	uc001gqp.1	3257	uc001gqq.1	3257	+	C/T	single	by-frequency,by-submitter,by-2hit-2allele	0.222344	0.248466	intron	rs3010040,rs3762259
552	Fung	17052657	Hap300,Infinium100K	270	271	541	408803	Association	In Silico Replication	X	N	All associations, All genotypes	https://queue.coriell.org/Q/	9/27/2006	singleta@mail.nih.gov	Parkinson's disease	rs7796855	Table1	0.000012	Parkinson's disease					rs7796855	7	49627992			VWC2	155810	ZPBP	319592			uc003tot.1	155810	uc003tou.1	319592	+	A/C	single	by-frequency,by-2hit-2allele	0.489292	0.072383	unknown
553	Fung	17052657	Hap300,Infinium100K	270	271	541	408803	Association	In Silico Replication	X	N	All associations, All genotypes	https://queue.coriell.org/Q/	9/27/2006	singleta@mail.nih.gov	Parkinson's disease	rs243023	RawUnadjustedPValues	1.34609E-05	Parkinson's disease					rs243023	2	60437231			BCL11A	94574	PAPOLG	399655			uc002saa.1	94574	uc002sab.1	94574	-	A/G	single	by-submitter	0.0721875	0.175735	unknown	rs243023,rs17402481
554	Fung	17052657	Hap300,Infinium100K	270	271	541	408803	Association	In Silico Replication	X	N	All associations, All genotypes	https://queue.coriell.org/Q/	9/27/2006	singleta@mail.nih.gov	Parkinson's disease	rs6125829	Table1	0.000014	Parkinson's disease	ZNF313				rs6125829	20	48002336	ZNF313	SNAI1;ZNF313;SPATA2	ZNF313	1491	SNAI1	30597	uc002xuy.1;uc002xux.1	Q9Y508;Q9UM82;uc002xuz.1;uc002xuy.1;uc002xux.1;uc002xuw.1;O95863	uc002xux.1	1493	uc002xuy.1	1493	+	G/T	single	by-2hit-2allele	0	0	untranslated
555	Fung	17052657	Hap300,Infinium100K	270	271	541	408803	Association	In Silico Replication	X	N	All associations, All genotypes	https://queue.coriell.org/Q/	9/27/2006	singleta@mail.nih.gov	Parkinson's disease	rs2235616	RawUnadjustedPValues	1.40999E-05	Parkinson's disease					rs2235616	20	48002534	ZNF313	SNAI1;ZNF313;SPATA2	ZNF313	1293	SNAI1	30399	uc002xuy.1;uc002xux.1	Q9Y508;Q9UM82;uc002xuz.1;uc002xuy.1;uc002xux.1;uc002xuw.1;O95863	uc002xux.1	1295	uc002xuy.1	1295	-	C/T	single	by-cluster,by-frequency,by-submitter,by-2hit-2allele	0.43102	0.172429	untranslated	rs2235616,rs17724592
556	Fung	17052657	Hap300,Infinium100K	270	271	541	408803	Association	In Silico Replication	X	N	All associations, All genotypes	https://queue.coriell.org/Q/	9/27/2006	singleta@mail.nih.gov	Parkinson's disease	rs9312181	RawUnadjustedPValues	1.45741E-05	Parkinson's disease					rs9312181	4	68019174		CENPC1	CENPC1	1411	STAP1	87866		uc003hdd.1;NP_001803;uc003hdc.1	uc003hdd.1	1409	uc003hdc.1	2610	+	A/T	single	by-frequency,by-2hit-2allele	0.445019	0.156422	unknown
557	Fung	17052657	Hap300,Infinium100K	270	271	541	408803	Association	In Silico Replication	X	N	All associations, All genotypes	https://queue.coriell.org/Q/	9/27/2006	singleta@mail.nih.gov	Parkinson's disease	rs355477	Table1	0.000015	Parkinson's disease	BRDG1				rs355477	4	68079120	CENPC1	STAP1;CENPC1	CENPC1	14731	STAP1	27920	uc003hdd.1	uc003hdd.1;Q9ULZ2;uc003hde.1;NP_001803;uc003hdf.1	uc003hdd.1	14731	uc003hde.1	27920	+	C/G	single	by-submitter	0.432933	0.170398	intron	rs355477,rs987200,rs17555005
558	Fung	17052657	Hap300,Infinium100K	270	271	541	408803	Association	In Silico Replication	X	N	All associations, All genotypes	https://queue.coriell.org/Q/	9/27/2006	singleta@mail.nih.gov	Parkinson's disease	rs190255	RawUnadjustedPValues	1.56575E-05	Parkinson's disease					rs190255	4	68059303	CENPC1	CENPC1;STAP1	CENPC1	34548	STAP1	47737	uc003hdd.1	uc003hdd.1;Q9ULZ2;uc003hde.1;NP_001803;uc003hdc.1;uc003hdf.1	uc003hdd.1	34548	uc003hdc.1	42739	+	C/T	single	by-cluster,by-frequency,by-submitter,by-2hit-2allele	0.460384	0.13505	intron	rs190255,rs17624704
559	Fung	17052657	Hap300,Infinium100K	270	271	541	408803	Association	In Silico Replication	X	N	All associations, All genotypes	https://queue.coriell.org/Q/	9/27/2006	singleta@mail.nih.gov	Parkinson's disease	rs355461	Table1	0.000016	Parkinson's disease	BRDG1				rs355461	4	68063319	CENPC1	CENPC1;STAP1	CENPC1	30532	STAP1	43721	uc003hdd.1	uc003hdd.1;Q9ULZ2;uc003hde.1;NP_001803;uc003hdc.1;uc003hdf.1	uc003hdd.1	30532	uc003hde.1	43721	-	G/T	single	by-cluster,by-frequency,by-2hit-2allele	0.378496	0.21445	intron	rs355461,rs17554506
560	Fung	17052657	Hap300,Infinium100K	270	271	541	408803	Association	In Silico Replication	X	N	All associations, All genotypes	https://queue.coriell.org/Q/	9/27/2006	singleta@mail.nih.gov	Parkinson's disease	rs355506	Table1	0.000016	Parkinson's disease	BRDG1				rs355506	4	68068677	CENPC1	CENPC1;STAP1	CENPC1	25174	STAP1	38363	uc003hdd.1	uc003hdd.1;Q9ULZ2;uc003hde.1;NP_001803;uc003hdc.1;uc003hdf.1	uc003hdd.1	25174	uc003hde.1	38363	-	A/G	single	by-frequency,by-2hit-2allele	0.48	0.0979796	intron
561	Fung	17052657	Hap300,Infinium100K	270	271	541	408803	Association	In Silico Replication	X	N	All associations, All genotypes	https://queue.coriell.org/Q/	9/27/2006	singleta@mail.nih.gov	Parkinson's disease	rs6918975	RawUnadjustedPValues	1.61046E-05	Parkinson's disease					rs6918975	6	21925944			SOX4	219118	PRL	469514	uc003ndj.1	uc003ndj.1;uc003ndk.1	uc003ndk.1	27808	uc003ndl.1	80985	+	C/G	single	by-cluster,by-frequency,by-2hit-2allele	0.267855	0.249362	intron	rs6918975,rs13204457,rs17199040
562	Fung	17052657	Hap300,Infinium100K	270	271	541	408803	Association	In Silico Replication	X	N	All associations, All genotypes	https://queue.coriell.org/Q/	9/27/2006	singleta@mail.nih.gov	Parkinson's disease	rs12010628	RawUnadjustedPValues	1.64642E-05	Parkinson's disease					rs12010628	X	13486514		EGFL6	EGFL6	11147	MGC17403	94713		uc004cvi.1;uc004cvj.1;Q8IUX8;Q9NY67	uc004cvi.1	11147	uc004cvj.1	11147	+	G/T	single	by-frequency,by-2hit-2allele	0.498855	0.023896	unknown
563	Fung	17052657	Hap300,Infinium100K	270	271	541	408803	Association	In Silico Replication	X	N	All associations, All genotypes	https://queue.coriell.org/Q/	9/27/2006	singleta@mail.nih.gov	Parkinson's disease	rs722571	RawUnadjustedPValues	1.67539E-05	Parkinson's disease					rs722571	19	12672379	TNPO2	MAN2B1;BEST2;MORG1;TNPO2;DHPS;FBXW9;ASNA1;C19orf56;C19orf43	TNPO2	1363	FBXW9	3924	uc002muq.1;uc002mup.1;uc002muo.1	uc002muq.1;NP_037539;uc002mup.1;Q8NFU1;uc002muh.1;Q9Y284;Q5XUX1-3;uc002mud.1;uc002mus.1;uc002muo.1;uc002muw.1;uc002muf.1;uc002mug.1;uc002mul.1;uc002muj.1;uc002mub.1;Q9BQ61;uc002mur.1;uc002mux.1;uc002mun.1;uc002mum.1;P49366;uc002muv.1;P49366-2;O00754;Q05D48;uc002mut.1;uc002muc.1;uc002mui.1;Q9BRX9;uc002mue.1;O43681;Q6IN77;NP_038461;uc002muu.1;uc002muk.1	uc002mur.1	760	uc002muo.1	1365	-	A/G	single	by-cluster,by-frequency,by-submitter,by-2hit-2allele	0.483942	0.0881551	untranslated	rs722571,rs17639103
564	Fung	17052657	Hap300,Infinium100K	270	271	541	408803	Association	In Silico Replication	X	N	All associations, All genotypes	https://queue.coriell.org/Q/	9/27/2006	singleta@mail.nih.gov	Parkinson's disease	rs355464	Table1	0.000017	Parkinson's disease	BRDG1				rs355464	4	68061719	CENPC1	CENPC1;STAP1	CENPC1	32132	STAP1	45321	uc003hdd.1	uc003hdd.1;Q9ULZ2;uc003hde.1;NP_001803;uc003hdc.1;uc003hdf.1	uc003hdd.1	32132	uc003hdc.1	45155	-	A/G	single	by-cluster,by-frequency,by-2hit-2allele	0.421502	0.181898	intron	rs355464,rs17624816
565	Fung	17052657	Hap300,Infinium100K	270	271	541	408803	Association	In Silico Replication	X	N	All associations, All genotypes	https://queue.coriell.org/Q/	9/27/2006	singleta@mail.nih.gov	Parkinson's disease	rs348970	RawUnadjustedPValues	1.75463E-05	Parkinson's disease					rs348970	2	222652189			PAX3	120661	CCDC140	218920			uc002vmt.1	120661	uc002vmu.1	120661	+	C/T	single	by-cluster,by-frequency,by-submitter,by-2hit-2allele	0.462631	0.131484	unknown	rs348970,rs17336932
566	Fung	17052657	Hap300,Infinium100K	270	271	541	408803	Association	In Silico Replication	X	N	All associations, All genotypes	https://queue.coriell.org/Q/	9/27/2006	singleta@mail.nih.gov	Parkinson's disease	rs11946612	Table1	0.000018	Parkinson's disease	BRDG1				rs11946612	4	68018566		CENPC1	CENPC1	2019	STAP1	88474		uc003hdd.1;NP_001803;uc003hdc.1	uc003hdc.1	2002	uc003hdd.1	2017	+	C/T	single	by-cluster,by-frequency,by-2hit-2allele	0.378496	0.21445	unknown	rs11946612,rs17553561
567	Fung	17052657	Hap300,Infinium100K	270	271	541	408803	Association	In Silico Replication	X	N	All associations, All genotypes	https://queue.coriell.org/Q/	9/27/2006	singleta@mail.nih.gov	Parkinson's disease	rs1497430	Table1	0.000018	Parkinson's disease	BRDG1				rs1497430	4	68040409	CENPC1	CENPC1	CENPC1	19824	STAP1	66631	uc003hdd.1	uc003hdd.1;NP_001803;uc003hdc.1	uc003hdd.1	19826	uc003hdc.1	23845	+	A/G	single	by-frequency,by-2hit-2allele	0.4872	0.0789694	intron
568	Fung	17052657	Hap300,Infinium100K	270	271	541	408803	Association	In Silico Replication	X	N	All associations, All genotypes	https://queue.coriell.org/Q/	9/27/2006	singleta@mail.nih.gov	Parkinson's disease	rs4356177	RawUnadjustedPValues	0.000018716	Parkinson's disease					rs4356177	10	44483574			CXCL12	283026	RASSF4	291650			uc001jbk.1	142903	uc001jbl.1	159163	+	C/T	single	by-cluster,by-frequency,by-2hit-2allele	0.0958649	0.196831	unknown
569	Fung	17052657	Hap300,Infinium100K	270	271	541	408803	Association	In Silico Replication	X	N	All associations, All genotypes	https://queue.coriell.org/Q/	9/27/2006	singleta@mail.nih.gov	Parkinson's disease	rs7681618	RawUnadjustedPValues	1.95299E-05	Parkinson's disease					rs7681618	4	67997035		CENPC1	CENPC1	23550	STAP1	110005	uc003hdc.1	uc003hdd.1;NP_001803;uc003hdc.1	uc003hdc.1	19529	uc003hdd.1	23548	+	A/G	single	by-cluster,by-frequency,by-2hit-2allele	0.402347	0.198218	unknown	rs7681618,rs17623821
570	Fung	17052657	Hap300,Infinium100K	270	271	541	408803	Association	In Silico Replication	X	N	All associations, All genotypes	https://queue.coriell.org/Q/	9/27/2006	singleta@mail.nih.gov	Parkinson's disease	rs10053056	RawUnadjustedPValues	0.000019608	Parkinson's disease					rs10053056	5	96069176	CAST	ARTS-1;CAST	CAST	4925	ARTS-1	53094	uc003kmc.1;uc003kmf.1;uc003klw.1;uc003klx.1;uc003kma.1;uc003klz.1;uc003klt.1;uc003kmd.1;uc003kme.1;uc003kly.1;uc003klu.1;uc003kmb.1;uc003klv.1	NP_001035908;NP_001035911;NP_001035907;uc003kmj.1;Q7Z4K0;uc003klt.1;uc003kmd.1;P20810-2;NP_001035906;NP_775086;uc003kme.1;uc003klu.1;uc003klv.1;NP_775083;uc003kmk.1;uc003kmc.1;NP_057526;uc003kmf.1;uc003klw.1;NP_001741;NP_001035905;uc003klx.1;uc003kma.1;uc003klz.1;NP_001035910;Q15786;P20810-3;uc003kmg.1;uc003kmi.1;NP_775084;uc003kly.1;uc003kml.1;uc003kmh.1;uc003kmb.1	uc003kma.1	4925	uc003kmb.1	4925	+	C/T	single	by-frequency	0.499811	0.00970691	intron
571	Fung	17052657	Hap300,Infinium100K	270	271	541	408803	Association	In Silico Replication	X	N	All associations, All genotypes	https://queue.coriell.org/Q/	9/27/2006	singleta@mail.nih.gov	Parkinson's disease	rs562992	RawUnadjustedPValues	1.96834E-05	Parkinson's disease					rs562992	13	109706778	COL4A1	COL4A2;COL4A1	COL4A1	50719	COL4A2	50853	uc001vqw.1	uc001vqw.1;NP_001837;P02462;uc001vqx.1	uc001vqw.1	50681	uc001vqx.1	50853	-	A/C	single	by-frequency,by-2hit-2allele	0.210618	0.246879	intron
572	Fung	17052657	Hap300,Infinium100K	270	271	541	408803	Association	In Silico Replication	X	N	All associations, All genotypes	https://queue.coriell.org/Q/	9/27/2006	singleta@mail.nih.gov	Parkinson's disease	rs7924316	RawUnadjustedPValues	2.00803E-05	Parkinson's disease					rs7924316	11	2130023	INS-IGF2	IGF2;IGF2AS;TH;INS;INS-IGF2	IGF2	2614	IGF2AS	3553	uc001lvi.1;uc001lvm.1	Q0PWM2;uc001lvh.1;uc001lvi.1;uc001lvt.1;uc001lvr.1;NP_954987;uc001lvn.1;NP_001035835;P01308;uc001lvf.1;uc001lvk.1;uc001lvs.1;uc001lvl.1;NP_954986;uc001lvq.1;uc001lvo.1;NP_001035836;NP_000351;uc001lvj.1;uc001lvp.1;NP_057496;P01344;Q0PWM3;uc001lvm.1;uc001lvg.1	uc001lvh.1	2614	uc001lvk.1	3553	+	G/T	single	by-frequency,by-2hit-2allele	0.493306	0.0574627	unknown	rs7924316,rs17882818
573	Fung	17052657	Hap300,Infinium100K	270	271	541	408803	Association	In Silico Replication	X	N	All associations, All genotypes	https://queue.coriell.org/Q/	9/27/2006	singleta@mail.nih.gov	Parkinson's disease	rs5920117	RawUnadjustedPValues	2.05324E-05	Parkinson's disease					rs5920117	X	145364268			CXorf1	645208	SLITRK2	649218			uc004fch.1	645206	uc004fcc.1	649216	+	A/G	single	by-frequency,by-2hit-2allele	0.297521	0.245442	unknown
574	Fung	17052657	Hap300,Infinium100K	270	271	541	408803	Association	In Silico Replication	X	N	All associations, All genotypes	https://queue.coriell.org/Q/	9/27/2006	singleta@mail.nih.gov	Parkinson's disease	rs1056198	RawUnadjustedPValues	2.16317E-05	Parkinson's disease					rs1056198	20	47989636	ZNF313	SNAI1;SLC9A8;ZNF313;SPATA2	ZNF313	3316	SPATA2	24161	uc002xuy.1;uc002xux.1	Q9Y508;Q9UM82;uc002xuz.1;uc002xuv.1;uc002xuy.1;uc002xux.1;uc002xuw.1;NP_056081;O95863	uc002xux.1	3316	uc002xuy.1	3316	+	C/T	single	by-frequency,by-submitter	0.309861	0.242728	intron	rs1056198,rs3196798
575	Fung	17052657	Hap300,Infinium100K	270	271	541	408803	Association	In Silico Replication	X	N	All associations, All genotypes	https://queue.coriell.org/Q/	9/27/2006	singleta@mail.nih.gov	Parkinson's disease	rs11797005	RawUnadjustedPValues	2.38829E-05	Parkinson's disease					rs11797005	X	149316637		CXorf6	CXorf6	47740	MTM1	171089		uc004fee.1;NP_005482	uc004fee.1	47740	uc004fef.1	171089	+	A/C	single	by-cluster,by-frequency	0.281859	0.247962	unknown
576	Fung	17052657	Hap300,Infinium100K	270	271	541	408803	Association	In Silico Replication	X	N	All associations, All genotypes	https://queue.coriell.org/Q/	9/27/2006	singleta@mail.nih.gov	Parkinson's disease	rs229492	RawUnadjustedPValues	2.63249E-05	Parkinson's disease					rs229492	22	35890538		SSTR3;C1QTNF6;IL2RB	IL2RB	14630	C1QTNF6	15613		P32745;P14784;uc003aqt.1;uc003aqv.1;uc003ara.1;Q9BXI9;uc003aqw.1;uc003aqy.1;uc003arb.1;Q5H9G8;uc003aqz.1;Q6ICC2;uc003aqx.1	uc003aqv.1	14630	uc003aqw.1	15613	-	A/G	single	by-cluster,by-frequency,by-submitter,by-2hit-2allele	0.300198	0.244909	unknown	rs229492,rs17750495
577	Fung	17052657	Hap300,Infinium100K	270	271	541	408803	Association	In Silico Replication	X	N	All associations, All genotypes	https://queue.coriell.org/Q/	9/27/2006	singleta@mail.nih.gov	Parkinson's disease	rs9289143	RawUnadjustedPValues	2.72066E-05	Parkinson's disease					rs9289143	3	121401351	GPR156	GPR156	GPR156	32782	GSK3B	106148	uc003edq.1	Q8NFN8;uc003edq.1	uc003edq.1	32783	uc003edp.1	63031	+	A/C	single	by-frequency,by-2hit-2allele	0.165289	0.235211	intron
578	Fung	17052657	Hap300,Infinium100K	270	271	541	408803	Association	In Silico Replication	X	N	All associations, All genotypes	https://queue.coriell.org/Q/	9/27/2006	singleta@mail.nih.gov	Parkinson's disease	rs2543662	RawUnadjustedPValues	2.96454E-05	Parkinson's disease					rs2543662	2	24296775	ITSN2	ITSN2;FLJ30851	ITSN2	79	FLJ30851	28705	uc002rfg.1;uc002rff.1;uc002rfe.1	Q9NZM3-2;uc002rfc.1;Q86W67;NP_671494;Q9NZM3;uc002rew.1;uc002rfg.1;uc002rfd.1;uc002rff.1;uc002rfe.1;uc002rfh.1;uc002rfb.1	uc002rfg.1	79	uc002rfd.1	15447	+	A/C	single	by-cluster,by-frequency,by-submitter,by-2hit-2allele	0.464051	0.256023	untranslated,intron	rs2543662,rs17677691
579	Fung	17052657	Hap300,Infinium100K	270	271	541	408803	Association	In Silico Replication	X	N	All associations, All genotypes	https://queue.coriell.org/Q/	9/27/2006	singleta@mail.nih.gov	Parkinson's disease	rs7824519	RawUnadjustedPValues	2.98849E-05	Parkinson's disease					rs7824519	8	14267167	SGCZ	SGCZ	SGCZ	275423	DLC1	850401	uc003wwq.1	uc003wwq.1;NP_631906	uc003wwq.1	275424	uc003wwp.1	797000	+	G/T	single	by-cluster,by-frequency,by-2hit-2allele	0.407267	0.194337	intron
580	Fung	17052657	Hap300,Infinium100K	270	271	541	408803	Association	In Silico Replication	X	N	All associations, All genotypes	https://queue.coriell.org/Q/	9/27/2006	singleta@mail.nih.gov	Parkinson's disease	rs10203477	RawUnadjustedPValues	3.17683E-05	Parkinson's disease					rs10203477	2	60958489		REL	REL	3766	CCDC139	64118	uc002sal.1	Q04864;uc002sal.1;Q17RU2;uc002san.1;uc002sam.1	uc002sal.1	3464	uc002sam.1	3766	+	A/T	single	by-cluster,by-frequency,by-2hit-2allele	0.371386	0.218553	unknown
581	Fung	17052657	Hap300,Infinium100K	270	271	541	408803	Association	In Silico Replication	X	N	All associations, All genotypes	https://queue.coriell.org/Q/	9/27/2006	singleta@mail.nih.gov	Parkinson's disease	rs1487383	RawUnadjustedPValues	3.27489E-05	Parkinson's disease					rs1487383	4	68119846	STAP1	UBE1L2;STAP1;CENPC1	STAP1	12806	CENPC1	25995	uc003hdf.1;uc003hde.1	uc003hdd.1;Q9ULZ2;uc003hde.1;NP_001803;NP_060697;uc003hdf.1;uc003hdg.1	uc003hde.1	12806	uc003hdf.1	12806	-	A/G	single	by-submitter	0.564661	0.144946	intron	rs1487383,rs3775863,rs17555616
582	Fung	17052657	Hap300,Infinium100K	270	271	541	408803	Association	In Silico Replication	X	N	All associations, All genotypes	https://queue.coriell.org/Q/	9/27/2006	singleta@mail.nih.gov	Parkinson's disease	rs2940787	RawUnadjustedPValues	3.35503E-05	Parkinson's disease					rs2940787	2	28516837		PLB1;FOSL2	FOSL2	25819	PLB1	55648		uc002rmb.1;uc002rma.1;uc002rlz.1;P15408;NP_694566	uc002rma.1	25817	uc002rlz.1	45794	+	G/T	single	by-frequency,by-2hit-2allele	0.458157	0.138458	unknown
583	Fung	17052657	Hap300,Infinium100K	270	271	541	408803	Association	In Silico Replication	X	N	All associations, All genotypes	https://queue.coriell.org/Q/	9/27/2006	singleta@mail.nih.gov	Parkinson's disease	rs4396907	RawUnadjustedPValues	3.40457E-05	Parkinson's disease					rs4396907	3	83989494			CADM2	1868827	GBE1	2095854			uc003dqi.1	780751	uc003dqj.1	1101328	-	C/T	single	by-cluster,by-frequency,by-2hit-2allele	0.316543	0.240981	unknown
584	Fung	17052657	Hap300,Infinium100K	270	271	541	408803	Association	In Silico Replication	X	N	All associations, All genotypes	https://queue.coriell.org/Q/	9/27/2006	singleta@mail.nih.gov	Parkinson's disease	rs2470378	RawUnadjustedPValues	3.45798E-05	Parkinson's disease					rs2470378	12	69512747	PTPRR	PTPRR	PTPRR	78115	PTPRB	222856	uc001swi.1	uc001swi.1;Q15256	uc001swh.1	78115	uc001swi.1	88104	-	C/T	single	by-cluster,by-frequency,by-submitter,by-2hit-2allele	0.456809	0.140463	intron
585	Fung	17052657	Hap300,Infinium100K	270	271	541	408803	Association	In Silico Replication	X	N	All associations, All genotypes	https://queue.coriell.org/Q/	9/27/2006	singleta@mail.nih.gov	Parkinson's disease	rs2593693	RawUnadjustedPValues	3.46891E-05	Parkinson's disease					rs2593693	11	22324877	SLC17A6	SLC17A6	SLC17A6	8635	TMEM16E	66902	uc001mqk.1	uc001mqk.1;Q9P2U8	uc001mqk.1	8635	uc001mqi.1	66902	-	A/G	single	by-frequency,by-submitter,by-2hit-2allele	0.452663	0.146382	intron
586	Fung	17052657	Hap300,Infinium100K	270	271	541	408803	Association	In Silico Replication	X	N	All associations, All genotypes	https://queue.coriell.org/Q/	9/27/2006	singleta@mail.nih.gov	Parkinson's disease	rs2505513	RawUnadjustedPValues	3.49882E-05	Parkinson's disease					rs2505513	10	42953543		GALNACT-2;RASGEF1A;RET	GALNACT-2	396	RET	7740		uc001jap.1;Q8N6G5-2;uc001jan.1;uc001jal.1;Q8N9B8;P07949;uc001jam.1;Q8N6G5;uc001jao.1;NP_065681;uc001jak.1;NP_660356	uc001jam.1	396	uc001jan.1	396	-	C/G	single	by-frequency,by-submitter,by-2hit-2allele	0.477626	0.103376	locus
587	Fung	17052657	Hap300,Infinium100K	270	271	541	408803	Association	In Silico Replication	X	N	All associations, All genotypes	https://queue.coriell.org/Q/	9/27/2006	singleta@mail.nih.gov	Parkinson's disease	rs2118844	RawUnadjustedPValues	3.55984E-05	Parkinson's disease					rs2118844	2	134884070	MGAT5	TMEM163;MGAT5	MGAT5	38868	TMEM163	45959	uc002ttv.1	Q09328;uc002ttw.1;uc002ttx.1;Q8TC26;uc002ttv.1;uc002tty.1	uc002ttv.1	38868	uc002ttw.1	40820	-	C/T	single	by-cluster,by-frequency	0.450139	0.149815	intron	rs2118844,rs3791301
588	Fung	17052657	Hap300,Infinium100K	270	271	541	408803	Association	In Silico Replication	X	N	All associations, All genotypes	https://queue.coriell.org/Q/	9/27/2006	singleta@mail.nih.gov	Parkinson's disease	rs865569	RawUnadjustedPValues	3.66629E-05	Parkinson's disease					rs865569	12	93173234	PLXNC1	CCDC41;PLXNC1	PLXNC1	50121	CCDC41	52954	uc001tdc.1	uc001tdd.1;uc001tde.1;O60486;NP_001035858;uc001tdc.1;NP_057206	uc001tdc.1	50122	uc001tdd.1	52952	+	C/T	single	by-frequency,by-submitter,by-2hit-2allele	0.450139	0.149815	intron
589	Fung	17052657	Hap300,Infinium100K	270	271	541	408803	Association	In Silico Replication	X	N	All associations, All genotypes	https://queue.coriell.org/Q/	9/27/2006	singleta@mail.nih.gov	Parkinson's disease	rs752	RawUnadjustedPValues	3.69214E-05	Parkinson's disease					rs752	X	129432104		FAM45B;RBMX2	FAM45B	24515	RBMX2	57107		Q9Y388;uc004evt.1;uc004evu.1	uc004evu.1	6620	uc004evt.1	57106	-	C/T	single	by-cluster,by-frequency,by-submitter,by-2hit-2allele	0.367702	0.220559	unknown	rs752,rs17220372
590	Fung	17052657	Hap300,Infinium100K	270	271	541	408803	Association	In Silico Replication	X	N	All associations, All genotypes	https://queue.coriell.org/Q/	9/27/2006	singleta@mail.nih.gov	Parkinson's disease	rs4563785	RawUnadjustedPValues	3.84804E-05	Parkinson's disease					rs4563785	7	26315738	SNX10	SNX10	SNX10	17699	CBX3	96239	uc003sxx.1	uc003sxx.1;Q8IYT5	uc003sxx.1	17699	uc003sxy.1	89125	+	G/T	single	by-cluster,by-frequency,by-2hit-2allele	0.0353243	0.128118	intron	rs4563785,rs10383799,rs17797691
591	Fung	17052657	Hap300,Infinium100K	270	271	541	408803	Association	In Silico Replication	X	N	All associations, All genotypes	https://queue.coriell.org/Q/	9/27/2006	singleta@mail.nih.gov	Parkinson's disease	rs7194895	RawUnadjustedPValues	4.14801E-05	Parkinson's disease					rs7194895	16	55254592		MT1G;MT1E;MT1X;MT1F;MT1B;MT2A;MT1M;MT1H;MT1A	MT1G	3561	MT1F	3879		uc002ejx.1;uc002ejk.1;NP_789846;uc002ejq.1;uc002ejl.1;uc002ejz.1;NP_783320;uc002ejs.1;P04733;P02795;uc002ejp.1;uc002ejm.1;uc002ejo.1;Q86YX1;uc002ejv.1;uc002ejy.1;P80294;P07438;uc002eji.1;uc002ejt.1;P80297;uc002ejh.1;Q8TD51;uc002ejw.1;uc002ejn.1;P04732;uc002eju.1;uc002ejr.1;P13640-2;Q86YX5;uc002ejj.1	uc002eju.1	3561	uc002ejv.1	3561	+	G/T	single	by-cluster,by-frequency,by-2hit-2allele	0.431564	0.171857	unknown	rs7194895,rs17397145
592	Fung	17052657	Hap300,Infinium100K	270	271	541	408803	Association	In Silico Replication	X	N	All associations, All genotypes	https://queue.coriell.org/Q/	9/27/2006	singleta@mail.nih.gov	Parkinson's disease	rs10765288	RawUnadjustedPValues	0.000041525	Parkinson's disease					rs10765288	11	89633250		CHORDC1	CHORDC1	37396	NAALAD2	67832		uc001pdg.1;NP_036256	uc001pdg.1	37396	uc001pdf.1	67830	+	A/G	single	by-frequency,by-2hit-2allele	0.364275	0.222354	intron
593	Fung	17052657	Hap300,Infinium100K	270	271	541	408803	Association	In Silico Replication	X	N	All associations, All genotypes	https://queue.coriell.org/Q/	9/27/2006	singleta@mail.nih.gov	Parkinson's disease	rs7842021	RawUnadjustedPValues	4.16323E-05	Parkinson's disease					rs7842021	8	23135149	TNFRSF10A	CHMP7;TNFRSF10A;TNFRSF10D	TNFRSF10A	3435	CHMP7	21964	uc003xda.1	NP_003831;Q8WUX9;uc003xdc.1;uc003xda.1;uc003xde.1;O00220;uc003xdb.1;uc003xdd.1;uc003xcz.1	uc003xda.1	3435	uc003xdb.1	3529	+	A/G	single	by-cluster,by-frequency,by-2hit-2allele	0.472252	0.114473	intron
594	Fung	17052657	Hap300,Infinium100K	270	271	541	408803	Association	In Silico Replication	X	N	All associations, All genotypes	https://queue.coriell.org/Q/	9/27/2006	singleta@mail.nih.gov	Parkinson's disease	rs3922849	RawUnadjustedPValues	4.27014E-05	Parkinson's disease					rs3922849	16	80512678	PLCG2	PLCG2	PLCG2	36721	HSPC105	76074	uc002fgt.1	uc002fgt.1;NP_002652	uc002fgt.1	36722	uc002fgu.1	76073	+	C/T	single	by-cluster,by-frequency,by-2hit-2allele	0.494945	0.0605445	intron	rs3922849,rs17551715
595	Fung	17052657	Hap300,Infinium100K	270	271	541	408803	Association	In Silico Replication	X	N	All associations, All genotypes	https://queue.coriell.org/Q/	9/27/2006	singleta@mail.nih.gov	Parkinson's disease	rs1986841	RawUnadjustedPValues	4.28239E-05	Parkinson's disease					rs1986841	18	66280691			SOCS6	132277	RTTN	256749			uc002lkr.1	132277	uc002lkp.1	256749	-	C/T	single	by-frequency,by-2hit-2allele	0.499439	0.016737	unknown
596	Fung	17052657	Hap300,Infinium100K	270	271	541	408803	Association	In Silico Replication	X	N	All associations, All genotypes	https://queue.coriell.org/Q/	9/27/2006	singleta@mail.nih.gov	Parkinson's disease	rs842796	RawUnadjustedPValues	4.28489E-05	Parkinson's disease					rs842796	1	191169038			UCHL5	82484	RGS2	121012			uc001gsm.1	82483	uc001gsn.1	82483	-	A/G	single	by-cluster,by-frequency,by-submitter,by-2hit-2allele	0.490281	0.0769492	unknown
597	Fung	17052657	Hap300,Infinium100K	270	271	541	408803	Association	In Silico Replication	X	N	All associations, All genotypes	https://queue.coriell.org/Q/	9/27/2006	singleta@mail.nih.gov	Parkinson's disease	rs988421	Table1	0.000043	Parkinson's disease	NEGR1				rs988421	1	72322424	NEGR1	NEGR1	NEGR1	198441	ZRANB2	1003091	uc001dfv.1;uc001dfw.1	Q8N440;uc001dfw.1;Q7Z3B1;uc001dfv.1	uc001dfv.1	16778	uc001dfw.1	198569	-	A/G	single	by-frequency,by-2hit-2allele	0.400044	0.199967	intron
598	Fung	17052657	Hap300,Infinium100K	270	271	541	408803	Association	In Silico Replication	X	N	All associations, All genotypes	https://queue.coriell.org/Q/	9/27/2006	singleta@mail.nih.gov	Parkinson's disease	rs6449558	RawUnadjustedPValues	4.38174E-05	Parkinson's disease					rs6449558	5	61121309			FLJ37543	83190	KIF2A	516436		uc003jsw.1	uc003jsw.1	54057	uc003jst.1	83190	+	C/T	single	by-cluster,by-frequency,by-2hit-2allele	0.483524	0.0892563	unknown
599	Fung	17052657	Hap300,Infinium100K	270	271	541	408803	Association	In Silico Replication	X	N	All associations, All genotypes	https://queue.coriell.org/Q/	9/27/2006	singleta@mail.nih.gov	Parkinson's disease	rs242033	RawUnadjustedPValues	4.42042E-05	Parkinson's disease					rs242033	12	3656334	EFCAB4B	EFCAB4B	EFCAB4B	28965	PRMT8	82937	uc001qmj.1	uc001qmi.1;Q9BSW2;uc001qmj.1	uc001qmi.1	3315	uc001qmj.1	28965	-	G/T	single	by-frequency,by-submitter,by-2hit-2allele	0.489	0.0733423	intron
600	Fung	17052657	Hap300,Infinium100K	270	271	541	408803	Association	In Silico Replication	X	N	All associations, All genotypes	https://queue.coriell.org/Q/	9/27/2006	singleta@mail.nih.gov	Parkinson's disease	rs2310024	RawUnadjustedPValues	0.000044323	Parkinson's disease					rs2310024	9	73564014	TMEM2	TMEM2	TMEM2	9214	FAM108B1	103175	uc004aij.1	Q9UHN6;uc004aij.1	uc004aij.1	9214	uc004aik.1	61037	+	C/T	single	by-frequency,by-2hit-2allele	0.423033	0.180443	intron	rs2310024,rs13287634
601	Fung	17052657	Hap300,Infinium100K	270	271	541	408803	Association	In Silico Replication	X	N	All associations, All genotypes	https://queue.coriell.org/Q/	9/27/2006	singleta@mail.nih.gov	Parkinson's disease	rs11596728	RawUnadjustedPValues	0.000044481	Parkinson's disease					rs11596728	10	12685893	CAMK1D	CAMK1D	CAMK1D	222248	CCDC3	292737	uc001ilo.1;uc001iln.1	uc001ilo.1;uc001iln.1;Q8IU85;Q8IU85-2	uc001iln.1	222250	uc001ilo.1	225846	+	C/T	single	by-cluster,by-frequency	0.284888	0.247554	intron
602	Fung	17052657	Hap300,Infinium100K	270	271	541	408803	Association	In Silico Replication	X	N	All associations, All genotypes	https://queue.coriell.org/Q/	9/27/2006	singleta@mail.nih.gov	Parkinson's disease	rs847126	RawUnadjustedPValues	4.45793E-05	Parkinson's disease					rs847126	2	176645080		HOXD11;EVX2;HOXD10;HOXD12;HOXD8;HOXD13;HOXD9	EVX2	8000	HOXD13	20697		uc002ukm.1;uc002ukl.1;uc002ukp.1;uc002ukh.1;Q6NT10;uc002uke.1;NP_062458;NP_067015;P13378;Q8IXZ1;uc002uko.1;NP_067016;uc002ukk.1;uc002ukn.1;uc002ukf.1;uc002uki.1;NP_055028;Q0VAD8;NP_000514;uc002ukg.1;Q03828;uc002ukj.1	uc002uke.1	8000	uc002ukf.1	20697	-	C/T	single	by-cluster,by-frequency,by-2hit-2allele	0.462451	0.131774	unknown
603	Fung	17052657	Hap300,Infinium100K	270	271	541	408803	Association	In Silico Replication	X	N	All associations, All genotypes	https://queue.coriell.org/Q/	9/27/2006	singleta@mail.nih.gov	Parkinson's disease	rs790025	RawUnadjustedPValues	4.48841E-05	Parkinson's disease					rs790025	2	233011377		ALPP;ALPPL2;ALPI;ECEL1	ALPI	17699	ALPPL2	27708		uc002vsu.1;NP_004817;uc002vsv.1;uc002vst.1;NP_112603;P05187;uc002vss.1;uc002vsq.1;NP_001622;uc002vsr.1	uc002vst.1	17731	uc002vsu.1	17768	+	A/C	single	by-cluster,by-frequency	0.191381	0.248035	unknown	rs790025,rs17292929
604	Fung	17052657	Hap300,Infinium100K	270	271	541	408803	Association	In Silico Replication	X	N	All associations, All genotypes	https://queue.coriell.org/Q/	9/27/2006	singleta@mail.nih.gov	Parkinson's disease	rs13032261	RawUnadjustedPValues	4.53393E-05	Parkinson's disease					rs13032261	2	226976835			IRS1	331346	RHBDD1	432181			uc002vog.1	223813	uc002voh.1	331346	+	A/C	single	by-cluster,by-frequency,by-2hit-2allele	0.483262	0.0899384	unknown
605	Fung	17052657	Hap300,Infinium100K	270	271	541	408803	Association	In Silico Replication	X	N	All associations, All genotypes	https://queue.coriell.org/Q/	9/27/2006	singleta@mail.nih.gov	Parkinson's disease	rs462904	RawUnadjustedPValues	4.53642E-05	Parkinson's disease					rs462904	22	16906789		PEX26	PEX26	33915	TUBA8	66769		uc002zno.1;uc002zns.1;Q2M3N4;Q7Z412;uc002znn.1;uc002znr.1;uc002znq.1;Q6ICK5;uc002znl.1;uc002znp.1;uc002znt.1	uc002zno.1	6055	uc002znn.1	19464	+	G/T	single	by-cluster,by-frequency,by-submitter,by-2hit-2allele	0.411357	0.190955	unknown
606	Fung	17052657	Hap300,Infinium100K	270	271	541	408803	Association	In Silico Replication	X	N	All associations, All genotypes	https://queue.coriell.org/Q/	9/27/2006	singleta@mail.nih.gov	Parkinson's disease	rs10503541	RawUnadjustedPValues	4.56651E-05	Parkinson's disease					rs10503541	8	15153578		SGCZ	SGCZ	13415	TUSC3	288522		uc003wwq.1;NP_631906	uc003wwq.1	13415	uc003wwr.1	288522	+	A/C	single	by-cluster,by-frequency	0.377976	0.214761	unknown	rs10503541,rs17576014
607	Fung	17052657	Hap300,Infinium100K	270	271	541	408803	Association	In Silico Replication	X	N	All associations, All genotypes	https://queue.coriell.org/Q/	9/27/2006	singleta@mail.nih.gov	Parkinson's disease	rs987052	RawUnadjustedPValues	4.57567E-05	Parkinson's disease					rs987052	16	84879960			FOXF1	221673	MTHFSD	241323		uc002fjj.1	uc002fjj.1	42994	uc002fjk.1	198883	-	A/G	single	by-cluster,by-frequency,by-2hit-2allele	0.471108	0.116668	unknown
608	Fung	17052657	Hap300,Infinium100K	270	271	541	408803	Association	In Silico Replication	X	N	All associations, All genotypes	https://queue.coriell.org/Q/	9/27/2006	singleta@mail.nih.gov	Parkinson's disease	rs4574309	RawUnadjustedPValues	4.61804E-05	Parkinson's disease					rs4574309	3	83988108			CADM2	1870213	GBE1	2094468			uc003dqi.1	782137	uc003dqj.1	1102714	-	A/G	single	by-cluster,by-frequency,by-2hit-2allele	0.495563	0.046892	unknown
609	Fung	17052657	Hap300,Infinium100K	270	271	541	408803	Association	In Silico Replication	X	N	All associations, All genotypes	https://queue.coriell.org/Q/	9/27/2006	singleta@mail.nih.gov	Parkinson's disease	rs12680546	RawUnadjustedPValues	4.66977E-05	Parkinson's disease					rs12680546	8	136940921			KHDRBS3	211893	ZFAT1	1146458			uc003yuv.1	211891	uc003yuw.1	211891	+	A/G	single	by-cluster,by-frequency	0.252274	0.24999	unknown
610	Fung	17052657	Hap300,Infinium100K	270	271	541	408803	Association	In Silico Replication	X	N	All associations, All genotypes	https://queue.coriell.org/Q/	9/27/2006	singleta@mail.nih.gov	Parkinson's disease	rs2384812	RawUnadjustedPValues	4.76822E-05	Parkinson's disease					rs2384812	16	27760720	GSG1L	GSG1L	GSG1L	46259	KIAA0556	61530	uc002doy.1;uc002doz.1	uc002doy.1;uc002doz.1;Q8TB81;Q6UXU4	uc002doy.1	46259	uc002doz.1	51004	+	A/G	single	by-cluster,by-frequency,by-2hit-2allele	0.344796	0.23133	intron
611	Fung	17052657	Hap300,Infinium100K	270	271	541	408803	Association	In Silico Replication	X	N	All associations, All genotypes	https://queue.coriell.org/Q/	9/27/2006	singleta@mail.nih.gov	Parkinson's disease	rs2071777	RawUnadjustedPValues	4.91814E-05	Parkinson's disease					rs2071777	X	47308743	ARAF	SYN1;ARAF;TIMP1;CFP	ARAF	3222	SYN1	7501	uc004dib.1	P17600;NP_001645;uc004dih.1;P27918;uc004dic.1;P01033;uc004dif.1;uc004dib.1;uc004die.1;Q5H9B0;uc004dig.1;uc004did.1	uc004dic.1	842	uc004dib.1	3222	-	A/C	single	by-frequency,by-2hit-2allele	0.489599	0.0713614	intron
612	Fung	17052657	Hap300,Infinium100K	270	271	541	408803	Association	In Silico Replication	X	N	All associations, All genotypes	https://queue.coriell.org/Q/	9/27/2006	singleta@mail.nih.gov	Parkinson's disease	rs11620883	RawUnadjustedPValues	5.12373E-05	Parkinson's disease					rs11620883	14	68791533		GALNTL1;EXDL2	GALNTL1	5134	EXDL2	12708		uc001xku.1;NP_065743;uc001xkv.1;uc001xla.1;uc001xkt.1;Q8N428-2;Q9NVH0;uc001xkw.1;uc001xlb.1;uc001xky.1;uc001xkx.1;uc001xkz.1	uc001xla.1	5134	uc001xlb.1	5134	+	C/T	single	by-frequency,by-2hit-2allele	0.0871741	0.189704	unknown
613	Fung	17052657	Hap300,Infinium100K	270	271	541	408803	Association	In Silico Replication	X	N	All associations, All genotypes	https://queue.coriell.org/Q/	9/27/2006	singleta@mail.nih.gov	Parkinson's disease	rs12237612	RawUnadjustedPValues	5.16597E-05	Parkinson's disease					rs12237612	9	120738535			DBC1	230193	TLR4	1218950			uc004bkc.1	230193	uc004bkd.1	277183	+	C/T	single	by-frequency	0.273484	0.248895	unknown
614	Fung	17052657	Hap300,Infinium100K	270	271	541	408803	Association	In Silico Replication	X	N	All associations, All genotypes	https://queue.coriell.org/Q/	9/27/2006	singleta@mail.nih.gov	Parkinson's disease	rs6505798	RawUnadjustedPValues	5.26957E-05	Parkinson's disease					rs6505798	18	13298950	C18orf1	C18orf1	C18orf1	90156	CEP192	183901	uc002ksa.1;uc002ksb.1	O15165;Q5U646;uc002ksa.1;uc002ksb.1	uc002ksa.1	90156	uc002ksb.1	90156	+	A/G	single	by-cluster,by-frequency,by-2hit-2allele	0.498615	0.0262793	intron
615	Fung	17052657	Hap300,Infinium100K	270	271	541	408803	Association	In Silico Replication	X	N	All associations, All genotypes	https://queue.coriell.org/Q/	9/27/2006	singleta@mail.nih.gov	Parkinson's disease	rs9360664	RawUnadjustedPValues	0.000052757	Parkinson's disease					rs9360664	6	74098145		DPPA5;C6orf156;ECAT1	DPPA5	21362	ECAT1	30975		uc003pgs.1;uc003pgt.1;uc003pgp.1;uc003pgv.1;Q587J8;uc003pgq.1;NP_001020461;uc003pgr.1;Q4VXA5;uc003pgo.1;NP_001073976;uc003pgu.1	uc003pgs.1	21362	uc003pgo.1	21486	+	A/G	single	by-frequency,by-2hit-2allele	0.366528	0.221182	unknown
616	Fung	17052657	Hap300,Infinium100K	270	271	541	408803	Association	In Silico Replication	X	N	All associations, All genotypes	https://queue.coriell.org/Q/	9/27/2006	singleta@mail.nih.gov	Parkinson's disease	rs12929690	RawUnadjustedPValues	5.29541E-05	Parkinson's disease					rs12929690	16	81693979	CDH13	CDH13	CDH13	475901	HSBP1	705114	uc002fgx.1	P55290;uc002fgx.1	uc002fgx.1	475901	uc002fgy.1	705114	+	A/G	single	by-frequency	0.434992	0.16816	intron
617	Fung	17052657	Hap300,Infinium100K	270	271	541	408803	Association	In Silico Replication	X	N	All associations, All genotypes	https://queue.coriell.org/Q/	9/27/2006	singleta@mail.nih.gov	Parkinson's disease	rs7543509	RawUnadjustedPValues	5.33615E-05	Parkinson's disease					rs7543509	1	110853522		PROK1;KCNA10	KCNA10	7839	PROK1	52025		Q16322;uc001dzt.1;uc001dzs.1;P58294	uc001dzt.1	7839	uc001dzs.1	52023	+	A/G	single	by-cluster,by-frequency,by-2hit-2allele	0.282072	0.247934	unknown
618	Fung	17052657	Hap300,Infinium100K	270	271	541	408803	Association	In Silico Replication	X	N	All associations, All genotypes	https://queue.coriell.org/Q/	9/27/2006	singleta@mail.nih.gov	Parkinson's disease	rs10772497	RawUnadjustedPValues	5.43324E-05	Parkinson's disease					rs10772497	12	11692392		ETV6	ETV6	1662	PRB2	252624		uc001qzz.1;P41212	uc001qzz.1	1662	uc001qzy.1	83790	+	C/T	single	by-cluster,by-2hit-2allele	0	0	locus
619	Fung	17052657	Hap300,Infinium100K	270	271	541	408803	Association	In Silico Replication	X	N	All associations, All genotypes	https://queue.coriell.org/Q/	9/27/2006	singleta@mail.nih.gov	Parkinson's disease	rs2820304	RawUnadjustedPValues	5.57031E-05	Parkinson's disease					rs2820304	1	200185150		ELF3;TIMM17A;TMEM58;LMOD1;RNPEP	LMOD1	2811	TIMM17A	6120		Q99595;uc001gxa.1;Q9H4A4;uc001gxf.1;NP_004424;Q96DD7;uc001gxg.1;NP_036266;uc001gxc.1;uc001gxd.1;uc001gxe.1;uc001gxb.1	uc001gxb.1	2811	uc001gxc.1	6120	+	G/T	single	by-frequency,by-submitter,by-2hit-2allele	0.353838	0.227415	unknown
620	Fung	17052657	Hap300,Infinium100K	270	271	541	408803	Association	In Silico Replication	X	N	All associations, All genotypes	https://queue.coriell.org/Q/	9/27/2006	singleta@mail.nih.gov	Parkinson's disease	rs3748648	RawUnadjustedPValues	5.57972E-05	Parkinson's disease					rs3748648	8	62014020			CHD7	72003	RAB2A	317837			uc003xue.1	71999	uc003xuf.1	113493	+	C/T	single	by-cluster,by-frequency	0.372297	0.218044	locus	rs3748648,rs17359611
621	Fung	17052657	Hap300,Infinium100K	270	271	541	408803	Association	In Silico Replication	X	N	All associations, All genotypes	https://queue.coriell.org/Q/	9/27/2006	singleta@mail.nih.gov	Parkinson's disease	rs9436188	RawUnadjustedPValues	5.60934E-05	Parkinson's disease					rs9436188	1	60030519		HOOK1;FLJ10986	HOOK1	22601	FLJ10986	29533		Q96C11;uc001czj.1;uc001czo.1;uc001czk.1;uc001czm.1;uc001czp.1;Q5VSS1;Q9NV20;uc001czi.1;Q5VSS2;uc001czl.1;Q9UJC3;uc001czn.1	uc001czn.1	3430	uc001czo.1	22601	+	A/G	single	by-cluster,by-frequency,by-2hit-2allele	0.26919	0.249262	unknown
622	Fung	17052657	Hap300,Infinium100K	270	271	541	408803	Association	In Silico Replication	X	N	All associations, All genotypes	https://queue.coriell.org/Q/	9/27/2006	singleta@mail.nih.gov	Parkinson's disease	rs12412945	RawUnadjustedPValues	5.61638E-05	Parkinson's disease					rs12412945	10	54468113			MBL2	266647	DKK1	720691			uc001jjt.1	266647	uc001jjs.1	583075	+	C/T	single	by-frequency,by-2hit-2allele	0.255	0.24995	unknown
623	Fung	17052657	Hap300,Infinium100K	270	271	541	408803	Association	In Silico Replication	X	N	All associations, All genotypes	https://queue.coriell.org/Q/	9/27/2006	singleta@mail.nih.gov	Parkinson's disease	rs9932538	RawUnadjustedPValues	5.65723E-05	Parkinson's disease					rs9932538	16	19116070	SYT17	SYT17	SYT17	28932	LOC162073	75617	uc002dfy.1;uc002dfv.1;uc002dfw.1;uc002dfx.1	uc002dfx.1;uc002dfy.1;Q9BSW7;uc002dfv.1;uc002dfw.1	uc002dfy.1	24891	uc002dfx.1	25949	+	A/G	single	by-frequency	0.170657	0.237075	intron
624	Fung	17052657	Hap300,Infinium100K	270	271	541	408803	Association	In Silico Replication	X	N	All associations, All genotypes	https://queue.coriell.org/Q/	9/27/2006	singleta@mail.nih.gov	Parkinson's disease	rs9510997	RawUnadjustedPValues	5.66957E-05	Parkinson's disease					rs9510997	13	23490857			LOC387911	121732	PCOTH	126616	uc001upe.1;uc001upd.1;uc001upc.1	uc001upe.1;uc001upc.1;uc001upd.1	uc001upc.1	16309	uc001upd.1	39019	+	G/T	single	by-frequency,by-2hit-2allele	0.369546	0.219565	unknown
625	Fung	17052657	Hap300,Infinium100K	270	271	541	408803	Association	In Silico Replication	X	N	All associations, All genotypes	https://queue.coriell.org/Q/	9/27/2006	singleta@mail.nih.gov	Parkinson's disease	rs1882984	RawUnadjustedPValues	5.88302E-05	Parkinson's disease					rs1882984	X	49357256		PAGE1	PAGE1	9949	GAGE1	99351		O75459;uc004dom.1	uc004dom.1	9949	uc004doj.1	99351	+	G/T	single	by-frequency,by-2hit-2allele	0.188366	0.242283	unknown
626	Fung	17052657	Hap300,Infinium100K	270	271	541	408803	Association	In Silico Replication	X	N	All associations, All genotypes	https://queue.coriell.org/Q/	9/27/2006	singleta@mail.nih.gov	Parkinson's disease	rs2350001	RawUnadjustedPValues	5.96197E-05	Parkinson's disease					rs2350001	6	65685397			EGFL11	416129	PHF3	1203033			uc003peq.1	410492	uc003per.1	416129	-	C/T	single	by-cluster,by-frequency,by-submitter,by-2hit-2allele	0.498356	0.0286266	unknown
627	Fung	17052657	Hap300,Infinium100K	270	271	541	408803	Association	In Silico Replication	X	N	All associations, All genotypes	https://queue.coriell.org/Q/	9/27/2006	singleta@mail.nih.gov	Parkinson's disease	rs5977301	RawUnadjustedPValues	6.16819E-05	Parkinson's disease					rs5977301	X	129446148		FAM45B	FAM45B	10471	RBMX2	71151	uc004evu.1	uc004evu.1	uc004evu.1	7424	uc004evt.1	71150	+	A/C	single	by-cluster,by-frequency,by-2hit-2allele	0.348618	0.229727	unknown	rs5977301,rs6637739
628	Fung	17052657	Hap300,Infinium100K	270	271	541	408803	Association	In Silico Replication	X	N	All associations, All genotypes	https://queue.coriell.org/Q/	9/27/2006	singleta@mail.nih.gov	Parkinson's disease	rs10024401	RawUnadjustedPValues	6.17759E-05	Parkinson's disease					rs10024401	4	170314115	SH3RF1	SH3RF1	SH3RF1	62134	CBR4	146118	uc003isa.1	NP_065921;uc003isa.1	uc003isa.1	62134	uc003iry.1	146118	+	A/G	single	by-2hit-2allele	0	0	intron
629	Fung	17052657	Hap300,Infinium100K	270	271	541	408803	Association	In Silico Replication	X	N	All associations, All genotypes	https://queue.coriell.org/Q/	9/27/2006	singleta@mail.nih.gov	Parkinson's disease	rs6726160	RawUnadjustedPValues	6.36954E-05	Parkinson's disease					rs6726160	2	61018233		REL;CCDC139	CCDC139	4374	REL	14551		Q04864;uc002sal.1;uc002sao.1;Q17RU2;NP_653310;uc002san.1;uc002sam.1	uc002sao.1	4374	uc002sam.1	14551	+	G/T	single	by-cluster,by-frequency,by-2hit-2allele	0.376792	0.215462	locus	rs6726160,rs17371727
630	Fung	17052657	Hap300,Infinium100K	270	271	541	408803	Association	In Silico Replication	X	N	All associations, All genotypes	https://queue.coriell.org/Q/	9/27/2006	singleta@mail.nih.gov	Parkinson's disease	rs2887909	RawUnadjustedPValues	6.39591E-05	Parkinson's disease					rs2887909	12	53558451		MUCL1	MUCL1	20012	KIAA0748	71744		uc001sgk.1;Q96DR8	uc001sgk.1	20010	uc001sgl.1	71669	-	G/T	single	by-frequency,by-2hit-2allele	0.481685	0.0939248	unknown
631	Fung	17052657	Hap300,Infinium100K	270	271	541	408803	Association	In Silico Replication	X	N	All associations, All genotypes	https://queue.coriell.org/Q/	9/27/2006	singleta@mail.nih.gov	Parkinson's disease	rs11891861	RawUnadjustedPValues	6.49305E-05	Parkinson's disease					rs11891861	2	49010084		FSHR	FSHR	33072	LHCGR	173717		NP_000136;NP_852111;uc002rww.1;uc002rwx.1	uc002rww.1	33071	uc002rwx.1	33071	+	G/T	single	by-cluster,by-frequency,by-2hit-2allele	0.461936	0.140496	unknown	rs11891861,rs17499617
632	Fung	17052657	Hap300,Infinium100K	270	271	541	408803	Association	In Silico Replication	X	N	All associations, All genotypes	https://queue.coriell.org/Q/	9/27/2006	singleta@mail.nih.gov	Parkinson's disease	rs7554157	RawUnadjustedPValues	6.70811E-05	Parkinson's disease					rs7554157	1	191755792			CDC73	268113	B3GALT2	333445			uc001gtb.1	268113	uc001gtc.1	333445	+	C/T	single	by-cluster,by-frequency	0.495284	0.0483316	unknown
633	Fung	17052657	Hap300,Infinium100K	270	271	541	408803	Association	In Silico Replication	X	N	All associations, All genotypes	https://queue.coriell.org/Q/	9/27/2006	singleta@mail.nih.gov	Parkinson's disease	rs11250	RawUnadjustedPValues	6.78428E-05	Parkinson's disease					rs11250	4	68062810	CENPC1	CENPC1;STAP1	CENPC1	31041	STAP1	44230	uc003hdd.1	uc003hdd.1;Q9ULZ2;uc003hde.1;NP_001803;uc003hdc.1;uc003hdf.1	uc003hdd.1	31041	uc003hde.1	44230	-	C/T	single	by-frequency,by-2hit-2allele	0.424798	0.178734	coding-nonsynon	rs11250,rs3197405,rs17017002,rs17554462,rs17854082
634	Fung	17052657	Hap300,Infinium100K	270	271	541	408803	Association	In Silico Replication	X	N	All associations, All genotypes	https://queue.coriell.org/Q/	9/27/2006	singleta@mail.nih.gov	Parkinson's disease	rs546171	RawUnadjustedPValues	6.79135E-05	Parkinson's disease					rs546171	9	12869368		C9orf150	C9orf150	56310	TYRP1	169119		NP_981948;uc003zkw.1	uc003zkw.1	56309	uc003zkv.1	169111	+	A/C	single	by-submitter	0.197924	0.244516	unknown	rs546171,rs1326787
635	Fung	17052657	Hap300,Infinium100K	270	271	541	408803	Association	In Silico Replication	X	N	All associations, All genotypes	https://queue.coriell.org/Q/	9/27/2006	singleta@mail.nih.gov	Parkinson's disease	rs495337	RawUnadjustedPValues	6.91807E-05	Parkinson's disease					rs495337	20	47955737	SPATA2	SLC9A8;ZNF313;SPATA2	SPATA2	2400	SLC9A8	13558	uc002xuw.1	Q9Y508;Q9UM82;uc002xuv.1;uc002xuy.1;uc002xux.1;uc002xuw.1;NP_056081	uc002xuw.1	2402	uc002xuv.1	13558	-	C/T	single	by-frequency	0.331426	0.236368	coding-synon
636	Fung	17052657	Hap300,Infinium100K	270	271	541	408803	Association	In Silico Replication	X	N	All associations, All genotypes	https://queue.coriell.org/Q/	9/27/2006	singleta@mail.nih.gov	Parkinson's disease	rs720036	RawUnadjustedPValues	7.09194E-05	Parkinson's disease					rs720036	11	115446941			CADM1	566490	BUD13	677161			uc001ppm.1	310819	uc001ppf.1	566616	+	A/G	single	by-frequency,by-2hit-2allele	0.48625	0.0817666	unknown
637	Fung	17052657	Hap300,Infinium100K	270	271	541	408803	Association	In Silico Replication	X	N	All associations, All genotypes	https://queue.coriell.org/Q/	9/27/2006	singleta@mail.nih.gov	Parkinson's disease	rs960296	RawUnadjustedPValues	7.18398E-05	Parkinson's disease					rs960296	17	14105540		HS3ST3B1;CDRT15;COX10	CDRT15	24665	HS3ST3B1	39690		Q96T59;uc002gog.1;uc002gof.1;uc002goh.1;NP_001294;Q9Y662	uc002gog.1	24665	uc002goh.1	39690	-	A/C	single	by-frequency,by-submitter,by-2hit-2allele	0.352201	0.228156	unknown
638	Fung	17052657	Hap300,Infinium100K	270	271	541	408803	Association	In Silico Replication	X	N	All associations, All genotypes	https://queue.coriell.org/Q/	9/27/2006	singleta@mail.nih.gov	Parkinson's disease	rs11094290	RawUnadjustedPValues	7.20208E-05	Parkinson's disease					rs11094290	X	144841915			CXorf1	122855	SLITRK2	126865			uc004fch.1	122853	uc004fcc.1	126863	+	A/G	single	by-frequency,by-2hit-2allele	0.499073	0.0215111	unknown
639	Fung	17052657	Hap300,Infinium100K	270	271	541	408803	Association	In Silico Replication	X	N	All associations, All genotypes	https://queue.coriell.org/Q/	9/27/2006	singleta@mail.nih.gov	Parkinson's disease	rs1952578	RawUnadjustedPValues	7.22392E-05	Parkinson's disease					rs1952578	14	43944745			C14orf155	98552	C14orf28	491511			uc001wvn.1	98550	uc001wvo.1	491511	-	G/T	single	by-cluster,by-frequency,by-submitter,by-2hit-2allele	0.47094	0.121682	unknown	rs1952578,rs12891020,rs17627232
640	Fung	17052657	Hap300,Infinium100K	270	271	541	408803	Association	In Silico Replication	X	N	All associations, All genotypes	https://queue.coriell.org/Q/	9/27/2006	singleta@mail.nih.gov	Parkinson's disease	rs4434401	RawUnadjustedPValues	7.23151E-05	Parkinson's disease					rs4434401	5	96064781	CAST	ARTS-1;CAST	CAST	530	ARTS-1	57489	uc003kmc.1;uc003kmf.1;uc003klw.1;uc003klx.1;uc003kma.1;uc003klz.1;uc003klt.1;uc003kmd.1;uc003kme.1;uc003kly.1;uc003klu.1;uc003kmb.1;uc003klv.1	NP_001035908;NP_001035911;NP_001035907;uc003kmj.1;Q7Z4K0;uc003klt.1;uc003kmd.1;P20810-2;NP_001035906;NP_775086;uc003kme.1;uc003klu.1;uc003klv.1;NP_775083;uc003kmk.1;uc003kmc.1;NP_057526;uc003kmf.1;uc003klw.1;NP_001741;NP_001035905;uc003klx.1;uc003kma.1;uc003klz.1;NP_001035910;Q15786;P20810-3;uc003kmg.1;uc003kmi.1;NP_775084;uc003kly.1;uc003kml.1;uc003kmh.1;uc003kmb.1	uc003kma.1	530	uc003kmb.1	530	+	C/T	single	by-2hit-2allele	0	0	intron
641	Fung	17052657	Hap300,Infinium100K	270	271	541	408803	Association	In Silico Replication	X	N	All associations, All genotypes	https://queue.coriell.org/Q/	9/27/2006	singleta@mail.nih.gov	Parkinson's disease	rs6043422	RawUnadjustedPValues	7.24738E-05	Parkinson's disease					rs6043422	20	15597366	MACROD2	MACROD2	MACROD2	384473	C20orf23	603382	uc002woz.1;uc002wot.1;uc002wou.1	Q5W0V6;uc002wot.1;uc002wou.1;uc002wpb.1;NP_542407;uc002woz.1	uc002wpb.1	31134	uc002wpa.1	74218	+	A/G	single	by-cluster,by-frequency,by-2hit-2allele	0.464444	0.128505	intron
642	Fung	17052657	Hap300,Infinium100K	270	271	541	408803	Association	In Silico Replication	X	N	All associations, All genotypes	https://queue.coriell.org/Q/	9/27/2006	singleta@mail.nih.gov	Parkinson's disease	rs806606	RawUnadjustedPValues	0.000073214	Parkinson's disease					rs806606	6	86740498			SYNCRIP	330752	SNX14	380150			uc003pld.1	295328	uc003plb.1	295339	+	C/T	single	by-frequency	0.255	0.24995	unknown	rs806606,rs2786861
643	Fung	17052657	Hap300,Infinium100K	270	271	541	408803	Association	In Silico Replication	X	N	All associations, All genotypes	https://queue.coriell.org/Q/	9/27/2006	singleta@mail.nih.gov	Parkinson's disease	rs1279642	RawUnadjustedPValues	7.41087E-05	Parkinson's disease					rs525566	1	110177218			EPS8L3	69131	CSF1	77761			uc001dyq.1	69131	uc001dyr.1	69131	-	C/T	single	by-frequency	0.453922	0.144623	unknown	rs525566,rs1279642,rs9429765
644	Fung	17052657	Hap300,Infinium100K	270	271	541	408803	Association	In Silico Replication	X	N	All associations, All genotypes	https://queue.coriell.org/Q/	9/27/2006	singleta@mail.nih.gov	Parkinson's disease	rs2100820	RawUnadjustedPValues	7.47284E-05	Parkinson's disease					rs2100820	11	26255152		TMEM16C	TMEM16C	55101	MUC15	283275		Q9BYT9;uc001mqt.1	uc001mqt.1	54394	uc001mqu.1	226188	-	A/C	single	by-frequency,by-submitter	0.0605469	0.163118	unknown
645	Fung	17052657	Hap300,Infinium100K	270	271	541	408803	Association	In Silico Replication	X	N	All associations, All genotypes	https://queue.coriell.org/Q/	9/27/2006	singleta@mail.nih.gov	Parkinson's disease	rs4829186	RawUnadjustedPValues	7.57109E-05	Parkinson's disease					rs4829186	X	30442785		CXorf21	CXorf21	44076	GK	138675		Q9HAI6;uc004dcg.1	uc004dcg.1	44076	uc004dch.1	138675	+	A/G	single	by-cluster,by-frequency,by-2hit-2allele	0.443648	0.158115	unknown
646	Fung	17052657	Hap300,Infinium100K	270	271	541	408803	Association	In Silico Replication	X	N	All associations, All genotypes	https://queue.coriell.org/Q/	9/27/2006	singleta@mail.nih.gov	Parkinson's disease	rs10770125	RawUnadjustedPValues	7.57972E-05	Parkinson's disease					rs10770125	11	2125590	IGF2;IGF2AS;INS-IGF2	IGF2;IGF2AS;TH;INS;INS-IGF2	IGF2AS	880	INS-IGF2	1158	uc001lvh.1;uc001lvi.1;uc001lvk.1;uc001lvl.1;uc001lvm.1	Q0PWM2;uc001lvh.1;uc001lvi.1;uc001lvt.1;uc001lvr.1;NP_954987;uc001lvn.1;NP_001035835;P01308;uc001lvf.1;uc001lvk.1;uc001lvs.1;uc001lvl.1;NP_954986;uc001lvq.1;uc001lvo.1;NP_001035836;NP_000351;uc001lvj.1;uc001lvp.1;NP_057496;P01344;Q0PWM3;uc001lvm.1;uc001lvg.1	uc001lvk.1	880	uc001lvl.1	880	+	A/G	single	by-frequency,by-2hit-2allele	0.481666	0.0939729	untranslated	rs10770125,rs17881514
647	Fung	17052657	Hap300,Infinium100K	270	271	541	408803	Association	In Silico Replication	X	N	All associations, All genotypes	https://queue.coriell.org/Q/	9/27/2006	singleta@mail.nih.gov	Parkinson's disease	rs2852438	RawUnadjustedPValues	7.77544E-05	Parkinson's disease					rs2852438	11	113719912		RBM7;C11orf71;NNMT	NNMT	31464	C11orf71	55091		uc001pos.1;Q9Y580;uc001pov.1;uc001por.1;Q6IPW1;uc001pot.1;uc001pox.1;Q9NXX1;uc001pou.1;uc001pow.1;P40261	uc001por.1	31464	uc001pos.1	31464	+	A/G	single	by-cluster,by-frequency,by-submitter,by-2hit-2allele	0.121112	0.214214	unknown	rs2852438,rs17628902
648	Fung	17052657	Hap300,Infinium100K	270	271	541	408803	Association	In Silico Replication	X	N	All associations, All genotypes	https://queue.coriell.org/Q/	9/27/2006	singleta@mail.nih.gov	Parkinson's disease	rs6629282	RawUnadjustedPValues	8.19656E-05	Parkinson's disease					rs6629282	X	18527842	CDKL5	CDKL5;RS1	RS1	39888	CDKL5	53826	uc004cyn.1;uc004cym.1	O76039;uc004cyn.1;O15537;uc004cyo.1;uc004cym.1	uc004cyo.1	39886	uc004cym.1	53828	+	G/T	single	by-cluster,by-frequency,by-2hit-2allele	0.458792	0.137498	intron
649	Fung	17052657	Hap300,Infinium100K	270	271	541	408803	Association	In Silico Replication	X	N	All associations, All genotypes	https://queue.coriell.org/Q/	9/27/2006	singleta@mail.nih.gov	Parkinson's disease	rs5936630	RawUnadjustedPValues	8.34274E-05	Parkinson's disease					rs5936630	X	70671259	OGT	ACRC;OGT	OGT	1602	ACRC	43726	uc004eab.1;uc004eaa.1	uc004eab.1;uc004eae.1;uc004ead.1;Q96QF7;uc004dzw.1;O15294-3;uc004dzx.1;Q548W1;uc004dzy.1;uc004dzz.1;uc004eac.1;uc004eaa.1;O15294	uc004eaa.1	1602	uc004eab.1	1602	+	A/G	single	by-cluster,by-frequency,by-2hit-2allele	0.430359	0.173121	intron	rs5936630,rs6625799
650	Fung	17052657	Hap300,Infinium100K	270	271	541	408803	Association	In Silico Replication	X	N	All associations, All genotypes	https://queue.coriell.org/Q/	9/27/2006	singleta@mail.nih.gov	Parkinson's disease	rs609444	RawUnadjustedPValues	8.36798E-05	Parkinson's disease					rs609444	9	84537433			RASEF	249703	FRMD3	514693			uc004amo.1	249703	uc004amp.1	321961	+	G/T	single	by-frequency,by-2hit-2allele	0.48	0.0979796	unknown
651	Fung	17052657	Hap300,Infinium100K	270	271	541	408803	Association	In Silico Replication	X	N	All associations, All genotypes	https://queue.coriell.org/Q/	9/27/2006	singleta@mail.nih.gov	Parkinson's disease	rs1043225	RawUnadjustedPValues	8.38945E-05	Parkinson's disease					rs1043225	8	1940974	KBTBD11	ARHGEF10;KBTBD11;MYOM2	KBTBD11	1535	MYOM2	39590	uc003wpw.1	NP_055444;uc003wpw.1;uc003wpr.1;uc003wps.1;Q2KHR8;P54296;O94819;uc003wpx.1	uc003wpw.1	1535	uc003wpx.1	39680	+	A/C	single	by-cluster,by-frequency,by-submitter,by-2hit-2allele	0.228812	0.249101	untranslated	rs1043225,rs3173982,rs17750814
652	Fung	17052657	Hap300,Infinium100K	270	271	541	408803	Association	In Silico Replication	X	N	All associations, All genotypes	https://queue.coriell.org/Q/	9/27/2006	singleta@mail.nih.gov	Parkinson's disease	rs1962137	RawUnadjustedPValues	0.000087331	Parkinson's disease					rs1962137	11	89630557		CHORDC1	CHORDC1	34703	NAALAD2	65139		uc001pdg.1;NP_036256	uc001pdg.1	34703	uc001pdf.1	65137	+	G/T	single	by-frequency,by-submitter,by-2hit-2allele	0.467537	0.123198	intron
653	Fung	17052657	Hap300,Infinium100K	270	271	541	408803	Association	In Silico Replication	X	N	All associations, All genotypes	https://queue.coriell.org/Q/	9/27/2006	singleta@mail.nih.gov	Parkinson's disease	rs2303291	RawUnadjustedPValues	8.84257E-05	Parkinson's disease					rs2303291	2	24284688	ITSN2	ITSN2;FLJ30851	ITSN2	5449	FLJ30851	16618	uc002rff.1;uc002rfe.1	Q9NZM3-2;uc002rfc.1;Q86W67;NP_671494;Q9NZM3;uc002rew.1;uc002rfg.1;uc002rfd.1;uc002rff.1;uc002rfe.1;uc002rfh.1;uc002rfb.1	uc002rfd.1	3360	uc002rfe.1	5450	+	C/T	single	by-cluster,by-frequency	0.239006	0.249758	coding-nonsynon
654	Fung	17052657	Hap300,Infinium100K	270	271	541	408803	Association	In Silico Replication	X	N	All associations, All genotypes	https://queue.coriell.org/Q/	9/27/2006	singleta@mail.nih.gov	Parkinson's disease	rs13135430	RawUnadjustedPValues	8.89721E-05	Parkinson's disease					rs13135430	4	68093208	CENPC1	CENPC1;STAP1	CENPC1	643	STAP1	13832	uc003hdd.1	uc003hdd.1;Q9ULZ2;uc003hde.1;NP_001803;uc003hdf.1	uc003hdd.1	643	uc003hde.1	13832	+	C/T	single	by-cluster,by-frequency	0.301867	0.24456	intron	rs13135430,rs17625571
655	Fung	17052657	Hap300,Infinium100K	270	271	541	408803	Association	In Silico Replication	X	N	All associations, All genotypes	https://queue.coriell.org/Q/	9/27/2006	singleta@mail.nih.gov	Parkinson's disease	rs228907	RawUnadjustedPValues	8.98292E-05	Parkinson's disease					rs228907	22	35827539	TMPRSS6	KCTD17;TMPRSS6;IL2RB	TMPRSS6	2100	IL2RB	24288	uc003aqt.1;uc003aqs.1;uc003aqu.1	P14784;Q8IU80-2;uc003aqt.1;uc003aqv.1;Q8N5Z5;uc003aqs.1;NP_705837;Q8N5Z5-2;Q6ICC2;uc003aqp.1;uc003aqq.1;uc003aqr.1;uc003aqu.1	uc003aqs.1	2100	uc003aqu.1	2100	-	C/T	single	by-frequency,by-2hit-2allele	0.451172	0.148425	intron
656	Fung	17052657	Hap300,Infinium100K	270	271	541	408803	Association	In Silico Replication	X	N	All associations, All genotypes	https://queue.coriell.org/Q/	9/27/2006	singleta@mail.nih.gov	Parkinson's disease	rs2305324	RawUnadjustedPValues	9.06099E-05	Parkinson's disease					rs2305324	7	128428462	TNPO3	TNPO3;IRF5	TNPO3	46277	IRF5	51138	uc003vol.1;uc003vom.1	uc003voi.1;uc003vok.1;uc003vog.1;NP_002191;uc003vol.1;uc003von.1;NP_116032;Q9Y5L0-2;Q13568;uc003vom.1;Q1A7B4;uc003voj.1;uc003voh.1	uc003vol.1	46279	uc003vom.1	46279	+	C/G	single	by-frequency,by-submitter,by-2hit-2allele	0.424823	0.178709	coding-synon
657	Fung	17052657	Hap300,Infinium100K	270	271	541	408803	Association	In Silico Replication	X	N	All associations, All genotypes	https://queue.coriell.org/Q/	9/27/2006	singleta@mail.nih.gov	Parkinson's disease	rs2844573	RawUnadjustedPValues	9.14178E-05	Parkinson's disease					rs2844573	6	31443433		HLA-B	HLA-B	10519	HCP5	95504		uc003ntd.1;uc003ntg.1;uc003ntk.1;uc003ntj.1;uc003nth.1;P01889;Q29948;Q95HL9;Q96QC4;Q5SS59;uc003ntf.1;uc003nti.1;uc003ntc.1;uc003ntb.1	uc003ntf.1	10519	uc003nth.1	10519	-	G/T	single	by-frequency,by-2hit-2allele	0.307115	0.243388	locus	rs2844573,rs7767585,rs9266394
658	Fung	17052657	Hap300,Infinium100K	270	271	541	408803	Association	In Silico Replication	X	N	All associations, All genotypes	https://queue.coriell.org/Q/	9/27/2006	singleta@mail.nih.gov	Parkinson's disease	rs7583952	RawUnadjustedPValues	9.59336E-05	Parkinson's disease					rs7583952	2	171051606	MYO3B	MYO3B	MYO3B	167625	SP5	228500	uc002ugb.1;uc002ufx.1;uc002ufv.1;uc002ufw.1;uc002ufz.1;uc002ufy.1	uc002ugb.1;Q8WXR4;uc002ufx.1;Q8WXR4-4;uc002ufz.1;Q8WXR4-6;uc002ufv.1;uc002ufw.1;Q8WXR4-2;uc002ufy.1	uc002ufv.1	33124	uc002uga.1	104084	+	A/C	single	by-frequency	0.120842	0.214052	intron
659	Fung	17052657	Hap300,Infinium100K	270	271	541	408803	Association	In Silico Replication	X	N	All associations, All genotypes	https://queue.coriell.org/Q/	9/27/2006	singleta@mail.nih.gov	Parkinson's disease	rs41962	RawUnadjustedPValues	9.59805E-05	Parkinson's disease					rs41962	7	117763515			ANKRD7	93536	LSM8	143401			uc003vjh.1	93534	uc003vji.1	93534	+	A/C	single	by-frequency,by-2hit-2allele	0.454708	0.143508	unknown	rs41962,rs724459,rs9641596
660	Fung	17052657	Hap300,Infinium100K	270	271	541	408803	Association	In Silico Replication	X	N	All associations, All genotypes	https://queue.coriell.org/Q/	9/27/2006	singleta@mail.nih.gov	Parkinson's disease	rs1374065	RawUnadjustedPValues	9.61347E-05	Parkinson's disease					rs1374065	5	61099359			FLJ37543	61240	KIF2A	538386		uc003jsw.1	uc003jsw.1	32107	uc003jst.1	61240	-	C/G	single	by-cluster,by-frequency,by-submitter,by-2hit-2allele	0.503015	0.0288742	unknown
661	Fung	17052657	Hap300,Infinium100K	270	271	541	408803	Association	In Silico Replication	X	N	All associations, All genotypes	https://queue.coriell.org/Q/	9/27/2006	singleta@mail.nih.gov	Parkinson's disease	rs10017472	RawUnadjustedPValues	9.66354E-05	Parkinson's disease					rs10017472	4	170273898	SH3RF1	SH3RF1	SH3RF1	21917	CBR4	105901	uc003isa.1	NP_065921;uc003isa.1	uc003isa.1	21917	uc003iry.1	105901	+	A/G	single	by-frequency,by-2hit-2allele	0.493694	0.0557946	intron
662	Fung	17052657	Hap300,Infinium100K	270	271	541	408803	Association	In Silico Replication	X	N	All associations, All genotypes	https://queue.coriell.org/Q/	9/27/2006	singleta@mail.nih.gov	Parkinson's disease	rs10023601	RawUnadjustedPValues	9.66354E-05	Parkinson's disease					rs10023601	4	170289130	SH3RF1	SH3RF1	SH3RF1	37149	CBR4	121133	uc003isa.1	NP_065921;uc003isa.1	uc003isa.1	37149	uc003iry.1	121133	+	A/T	single	by-2hit-2allele	0	0	intron
663	Fung	17052657	Hap300,Infinium100K	270	271	541	408803	Association	In Silico Replication	X	N	All associations, All genotypes	https://queue.coriell.org/Q/	9/27/2006	singleta@mail.nih.gov	Parkinson's disease	rs1003483	RawUnadjustedPValues	9.67286E-05	Parkinson's disease					rs1003483	11	2124119	IGF2;IGF2AS	IGF2;IGF2AS;TH;INS;INS-IGF2	INS-IGF2	313	IGF2AS	2351	uc001lvh.1;uc001lvi.1;uc001lvk.1;uc001lvl.1	Q0PWM2;uc001lvh.1;uc001lvi.1;uc001lvt.1;uc001lvr.1;NP_954987;uc001lvn.1;NP_001035835;P01308;uc001lvf.1;uc001lvk.1;uc001lvs.1;uc001lvl.1;NP_954986;uc001lvq.1;uc001lvo.1;NP_001035836;NP_000351;uc001lvj.1;uc001lvp.1;NP_057496;P01344;Q0PWM3;uc001lvm.1;uc001lvg.1	uc001lvm.1	312	uc001lvk.1	2351	+	G/T	single	by-cluster,by-frequency,by-2hit-2allele	0.471845	0.115259	intron	rs1003483,rs17626068,rs17882901
664	Fung	17052657	Hap300,Infinium100K	270	271	541	408803	Association	In Silico Replication	X	N	All associations, All genotypes	https://queue.coriell.org/Q/	9/27/2006	singleta@mail.nih.gov	Parkinson's disease	rs11860440	RawUnadjustedPValues	9.69429E-05	Parkinson's disease					rs11860440	16	1697619	MAPK8IP3	HN1L;MAPK8IP3;CRAMP1L	MAPK8IP3	1398	HN1L	5546	uc002cmj.1;uc002cml.1;uc002cmk.1;uc002cmi.1	uc002cmh.1;uc002cmj.1;Q9H910-2;NP_001035529;Q9H910;uc002cmk.1;uc002cmi.1;uc002cmf.1;uc002cme.1;uc002cml.1;uc002cmg.1;Q68CV8;NP_055948;NP_065876	uc002cmi.1	1398	uc002cmj.1	1398	+	A/G	single	by-frequency,by-2hit-2allele	0.499896	0.00721079	intron
665	Fung	17052657	Hap300,Infinium100K	270	271	541	408803	Association	In Silico Replication	X	N	All associations, All genotypes	https://queue.coriell.org/Q/	9/27/2006	singleta@mail.nih.gov	Parkinson's disease	rs1034422	RawUnadjustedPValues	9.86013E-05	Parkinson's disease					rs1034422	X	129437210		FAM45B	FAM45B	19409	RBMX2	62213		uc004evu.1	uc004evu.1	1514	uc004evt.1	62212	-	A/T	single	by-frequency,by-submitter,by-2hit-2allele	0.348618	0.229727	unknown
666	Fung	17052657	Hap300,Infinium100K	270	271	541	408803	Association	In Silico Replication	X	N	All associations, All genotypes	https://queue.coriell.org/Q/	9/27/2006	singleta@mail.nih.gov	Parkinson's disease	rs5919700	RawUnadjustedPValues	9.86121E-05	Parkinson's disease					rs5919700	X	145388243			CXorf1	669183	SLITRK2	673193			uc004fch.1	669181	uc004fcc.1	673191	+	C/T	single	by-cluster,by-frequency,by-2hit-2allele	0.46577	0.126267	unknown	rs5919700,rs6525689
667	Fung	17052657	Hap300,Infinium100K	270	271	541	408803	Association	In Silico Replication	X	N	All associations, All genotypes	https://queue.coriell.org/Q/	9/27/2006	singleta@mail.nih.gov	Parkinson's disease	rs2305325	RawUnadjustedPValues	9.89701E-05	Parkinson's disease					rs2305325	7	128442076	TNPO3	TNPO3	TNPO3	40358	IRF5	64752	uc003vol.1;uc003vom.1	uc003vol.1;uc003von.1;Q9Y5L0-2;uc003vom.1	uc003vol.1	40358	uc003vom.1	40358	+	A/T	single	by-submitter	0.431266	0.175096	intron	rs2305325,rs17424095
668	Fung	17052657	Hap300,Infinium100K	270	271	541	408803	Association	In Silico Replication	X	N	All associations, All genotypes	https://queue.coriell.org/Q/	9/27/2006	singleta@mail.nih.gov	Parkinson's disease	rs2036773	RawUnadjustedPValues	9.94063E-05	Parkinson's disease					rs2036773	1	227462695		RAB4A;SPHAR	RAB4A	10806	SPHAR	44056		Q15513;uc001hth.1;NP_004569;uc001hti.1;uc001htk.1;uc001htj.1	uc001hth.1	10806	uc001hti.1	10806	-	G/T	single	by-frequency,by-2hit-2allele	0.466622	0.1248	unknown
669	Fung	17052657	Hap300,Infinium100K	270	271	541	408803	Association	In Silico Replication	X	N	All associations, All genotypes	https://queue.coriell.org/Q/	9/27/2006	singleta@mail.nih.gov	Parkinson's disease	rs7930843	RawUnadjustedPValues	0.000100574	Parkinson's disease					rs7930843	11	109456617		ZC3H12C	ZC3H12C	12679	RDX	148758		uc001pkr.1;uc001pkq.1	uc001pkq.1	55171	uc001pkr.1	55171	+	A/G	single	by-cluster,by-frequency,by-2hit-2allele	0.453115	0.145755	unknown
670	Fung	17052657	Hap300,Infinium100K	270	271	541	408803	Association	In Silico Replication	X	N	All associations, All genotypes	https://queue.coriell.org/Q/	9/27/2006	singleta@mail.nih.gov	Parkinson's disease	rs961402	RawUnadjustedPValues	0.000101376	Parkinson's disease					rs961402	4	142049702	RNF150	RNF150	RNF150	43528	TBC1D9	152781	uc003iio.1	NP_065775;uc003iio.1;Q9ULK6;uc003iip.1	uc003iip.1	1975	uc003iio.1	43528	+	A/C	single	by-cluster,by-frequency,by-submitter,by-2hit-2allele	0.498615	0.0262793	intron
671	Fung	17052657	Hap300,Infinium100K	270	271	541	408803	Association	In Silico Replication	X	N	All associations, All genotypes	https://queue.coriell.org/Q/	9/27/2006	singleta@mail.nih.gov	Parkinson's disease	rs3176581	RawUnadjustedPValues	0.000101489	Parkinson's disease					rs3176581	7	47975263	HUS1	HUS1;SUNC1;PKD1L1	HUS1	4956	SUNC1	18009	uc003tod.1;uc003toe.1;uc003toc.1	uc003tof.1;NP_689995;uc003tod.1;uc003tny.1;O60921;Q8TDX9;uc003toe.1;uc003toc.1;uc003tog.1;NP_001025190	uc003toe.1	4956	uc003tod.1	5756	-	C/T	single	by-frequency	0.314885	0.241433	intron	rs3176581,rs3752891,rs17660471
672	Fung	17052657	Hap300,Infinium100K	270	271	541	408803	Association	In Silico Replication	X	N	All associations, All genotypes	https://queue.coriell.org/Q/	9/27/2006	singleta@mail.nih.gov	Parkinson's disease	rs7701284	RawUnadjustedPValues	0.000101663	Parkinson's disease					rs7701284	5	145908423		TCERG1;GPR151;PPP2R2B	GPR151	32554	TCERG1	37162		uc003loj.1;NP_006697;NP_858062;uc003loc.1;NP_858064;Q8TDV0;uc003log.1;uc003loe.1;uc003lok.1;uc003loh.1;Q2NKN2;uc003lod.1;uc003loi.1;uc003lob.1;Q00005;uc003lof.1;NP_858063	uc003lod.1	32554	uc003lob.1	37161	+	A/G	single	by-cluster,by-frequency,by-2hit-2allele	0.226843	0.248925	unknown
673	Fung	17052657	Hap300,Infinium100K	270	271	541	408803	Association	In Silico Replication	X	N	All associations, All genotypes	https://queue.coriell.org/Q/	9/27/2006	singleta@mail.nih.gov	Parkinson's disease	rs4953396	RawUnadjustedPValues	0.000102698	Parkinson's disease					rs4953396	2	46590298		ATP6V1E2;RHOQ	ATP6V1E2	2193	RHOQ	33072		Q96A05;uc002rvb.1;uc002ruz.1;uc002ruy.1;uc002rva.1;P17081	uc002ruy.1	2191	uc002ruz.1	2191	+	A/C	single	by-cluster,by-frequency,by-2hit-2allele	0.301617	0.244613	unknown	rs4953396,rs17817022
674	Fung	17052657	Hap300,Infinium100K	270	271	541	408803	Association	In Silico Replication	X	N	All associations, All genotypes	https://queue.coriell.org/Q/	9/27/2006	singleta@mail.nih.gov	Parkinson's disease	rs4830190	RawUnadjustedPValues	0.000102745	Parkinson's disease					rs4830190	X	129450358		FAM45B	FAM45B	6261	RBMX2	75361	uc004evu.1	uc004evu.1	uc004evu.1	11634	uc004evt.1	75360	+	A/G	single	by-cluster,by-frequency,by-2hit-2allele	0.348618	0.229727	unknown
675	Fung	17052657	Hap300,Infinium100K	270	271	541	408803	Association	In Silico Replication	X	N	All associations, All genotypes	https://queue.coriell.org/Q/	9/27/2006	singleta@mail.nih.gov	Parkinson's disease	rs6489341	RawUnadjustedPValues	0.000106426	Parkinson's disease					rs6489341	12	1974729	DCP1B	DCP1B;CACNA1C	DCP1B	9209	CACNA1C	57995	uc001qjx.1	NP_000710;NP_689853;uc001qjy.1;uc001qjx.1;uc001qjz.1;uc001qjw.1	uc001qjx.1	9209	uc001qjy.1	24102	+	A/T	single	by-frequency,by-2hit-2allele	0.357254	0.225824	intron
676	Fung	17052657	Hap300,Infinium100K	270	271	541	408803	Association	In Silico Replication	X	N	All associations, All genotypes	https://queue.coriell.org/Q/	9/27/2006	singleta@mail.nih.gov	Parkinson's disease	rs10879957	RawUnadjustedPValues	0.000106535	Parkinson's disease					rs10879957	12	74350612			KRR1	158927	GLIPR1	168630			uc001sxt.1	158927	uc001sxs.1	168629	+	C/T	single	by-frequency,by-2hit-2allele	0.415341	0.187516	unknown
677	Fung	17052657	Hap300,Infinium100K	270	271	541	408803	Association	In Silico Replication	X	N	All associations, All genotypes	https://queue.coriell.org/Q/	9/27/2006	singleta@mail.nih.gov	Parkinson's disease	rs3748900	RawUnadjustedPValues	0.000106911	Parkinson's disease					rs3748900	2	134877225	MGAT5	TMEM163;MGAT5	MGAT5	45713	TMEM163	52804	uc002ttv.1	Q09328;uc002ttw.1;uc002ttx.1;Q8TC26;uc002ttv.1;uc002tty.1	uc002ttv.1	45713	uc002ttw.1	47665	+	A/G	single	by-frequency	0.479808	0.0984287	intron
678	Fung	17052657	Hap300,Infinium100K	270	271	541	408803	Association	In Silico Replication	X	N	All associations, All genotypes	https://queue.coriell.org/Q/	9/27/2006	singleta@mail.nih.gov	Parkinson's disease	rs4908443	RawUnadjustedPValues	0.000107751	Parkinson's disease					rs4908443	1	7102308	CAMTA1	CAMTA1	CAMTA1	334338	DNAJC11	417848	uc001aoi.1	Q9Y6Y1;uc001aoi.1	uc001aoh.1	247623	uc001aoi.1	334338	+	C/T	single	by-frequency,by-2hit-2allele	0.348351	0.229841	intron	rs4908443,rs9434472,rs12757870
679	Fung	17052657	Hap300,Infinium100K	270	271	541	408803	Association	In Silico Replication	X	N	All associations, All genotypes	https://queue.coriell.org/Q/	9/27/2006	singleta@mail.nih.gov	Parkinson's disease	rs11691934	RawUnadjustedPValues	0.000107855	Parkinson's disease					rs11691934	2	86018954		ST3GAL5	ST3GAL5	49286	POLR1A	88009		uc002sqr.1;uc002sqq.1;NP_003887	uc002sqr.1	46068	uc002sqq.1	49286	+	C/T	single	by-cluster,by-frequency,by-2hit-2allele	0.479208	0.132956	unknown	rs11691934,rs17520182
680	Fung	17052657	Hap300,Infinium100K	270	271	541	408803	Association	In Silico Replication	X	N	All associations, All genotypes	https://queue.coriell.org/Q/	9/27/2006	singleta@mail.nih.gov	Parkinson's disease	rs1022242	RawUnadjustedPValues	0.000110155	Parkinson's disease					rs1022242	12	69492622	PTPRR	PTPRR	PTPRR	57990	PTPRB	202731	uc001swi.1	uc001swi.1;Q15256;Q2TAJ3;uc001swh.1	uc001swh.1	57990	uc001swi.1	108229	-	C/T	single	by-cluster,by-frequency,by-2hit-2allele	0.465736	0.126326	intron
681	Fung	17052657	Hap300,Infinium100K	270	271	541	408803	Association	In Silico Replication	X	N	All associations, All genotypes	https://queue.coriell.org/Q/	9/27/2006	singleta@mail.nih.gov	Parkinson's disease	rs5910825	RawUnadjustedPValues	0.000110625	Parkinson's disease					rs5910825	X	119324332	FAM70A	ATP1B4;ZBTB33;FAM70A	FAM70A	5087	ZBTB33	48053	uc004esp.1;uc004eso.1	NP_060408;uc004esn.1;Q9UN42;uc004esp.1;Q86T24;uc004eso.1;uc004esq.1;uc004esr.1;Q9UN42-2;Q5JRV7	uc004eso.1	4984	uc004esp.1	4984	+	A/G	single	by-cluster,by-frequency,by-2hit-2allele	0.180352	0.240102	intron
682	Fung	17052657	Hap300,Infinium100K	270	271	541	408803	Association	In Silico Replication	X	N	All associations, All genotypes	https://queue.coriell.org/Q/	9/27/2006	singleta@mail.nih.gov	Parkinson's disease	rs7422095	RawUnadjustedPValues	0.000111859	Parkinson's disease					rs4556941	2	180335166	ZNF533	ZNF533	ZNF533	99146	KIAA1604	182682	uc002unn.1	uc002unn.1;Q569K4-3;uc002unm.1;Q569K4	uc002unm.1	16152	uc002unn.1	99146	+	G/T	single	by-frequency	0.0691948	0.172654	intron	rs4556941,rs7422095
683	Fung	17052657	Hap300,Infinium100K	270	271	541	408803	Association	In Silico Replication	X	N	All associations, All genotypes	https://queue.coriell.org/Q/	9/27/2006	singleta@mail.nih.gov	Parkinson's disease	rs3206635	RawUnadjustedPValues	0.000113897	Parkinson's disease					rs3206635	5	135544181	SMAD5	SMAD5;TRPC7	SMAD5	2140	TRPC7	32840	uc003lbk.1;uc003lbl.1;uc003lbj.1	uc003lbi.1;NP_005894;uc003lbm.1;uc003lbn.1;NP_001001419;uc003lbj.1;Q9HCX4;uc003lbk.1;NP_001001420;uc003lbl.1	uc003lbj.1	2140	uc003lbk.1	2140	+	A/G	single	by-cluster,by-frequency,by-2hit-2allele	0.473115	0.112782	untranslated	rs3206635,rs17169941
684	Fung	17052657	Hap300,Infinium100K	270	271	541	408803	Association	In Silico Replication	X	N	All associations, All genotypes	https://queue.coriell.org/Q/	9/27/2006	singleta@mail.nih.gov	Parkinson's disease	rs1508067	RawUnadjustedPValues	0.000114264	Parkinson's disease					rs1508067	4	40772940	APBB2	APBB2	APBB2	138305	UCHL1	180745	uc003gvm.1;uc003gvn.1	NP_775098;uc003gvm.1;uc003gvn.1;Q92870	uc003gvl.1	61768	uc003gvm.1	138305	+	A/C	single	by-cluster,by-frequency,by-submitter,by-2hit-2allele	0.268117	0.249343	intron	rs1508067,rs17660663
685	Fung	17052657	Hap300,Infinium100K	270	271	541	408803	Association	In Silico Replication	X	N	All associations, All genotypes	https://queue.coriell.org/Q/	9/27/2006	singleta@mail.nih.gov	Parkinson's disease	rs4403397	RawUnadjustedPValues	0.00011529	Parkinson's disease					rs4403397	8	74214757		RPESP	RPESP	46696	TERF1	92477		uc003xzf.1;Q8IVN8	uc003xzf.1	46696	uc003xzd.1	92476	+	A/G	single	by-cluster,by-frequency,by-2hit-2allele	0.360306	0.224349	unknown	rs4403397,rs17283307
686	Fung	17052657	Hap300,Infinium100K	270	271	541	408803	Association	In Silico Replication	X	N	All associations, All genotypes	https://queue.coriell.org/Q/	9/27/2006	singleta@mail.nih.gov	Parkinson's disease	rs910545	RawUnadjustedPValues	0.000116061	Parkinson's disease					rs910545	22	26276986			MN1	197279	PITPNB	300671			uc003adj.1	197278	uc003adi.1	233569	-	A/G	single	by-frequency,by-2hit-2allele	0.498047	0.0311889	unknown	rs910545,rs13055862
687	Fung	17052657	Hap300,Infinium100K	270	271	541	408803	Association	In Silico Replication	X	N	All associations, All genotypes	https://queue.coriell.org/Q/	9/27/2006	singleta@mail.nih.gov	Parkinson's disease	rs7366533	RawUnadjustedPValues	0.00011784	Parkinson's disease					rs4847386	1	93193495	FAM69A	FAM69A	FAM69A	6106	RPL5	113427	uc001dpc.1;uc001dpg.1	Q5T7M9;uc001dpc.1;Q6IRV2;uc001dpg.1	uc001dpc.1	6106	uc001dpg.1	6106	+	A/G	single	by-frequency,by-2hit-2allele	0.485978	0.0825496	intron	rs4847386,rs7366533
688	Fung	17052657	Hap300,Infinium100K	270	271	541	408803	Association	In Silico Replication	X	N	All associations, All genotypes	https://queue.coriell.org/Q/	9/27/2006	singleta@mail.nih.gov	Parkinson's disease	rs225340	RawUnadjustedPValues	0.000118522	Parkinson's disease					rs225340	21	42646016		ABCG1;TMPRSS3;TFF2;UBASH3A;TFF3;TFF1	TFF2	1840	TFF1	9445		P45844-7;uc002zbd.1;NP_997510;uc002zaz.1;P57075;uc002zbb.1;P45844-2;uc002zap.1;uc002zau.1;uc002zat.1;P45844;uc002zam.1;uc002zaq.1;uc002zar.1;NP_997513;uc002zbf.1;Q6ZNH3;uc002zao.1;P04155;uc002zbc.1;uc002zaw.1;uc002zay.1;Q03403;P45844-5;NP_058198;P57727-5;NP_003217;P57075-2;uc002zan.1;uc002zax.1;P57727-3;uc002zba.1;uc002zav.1;P57727;P57727-2;uc002zas.1;uc002zbe.1	uc002zaw.1	1840	uc002zax.1	9443	-	A/G	single	by-cluster,by-frequency,by-2hit-2allele	0.496303	0.0428344	locus	rs225340,rs1797435,rs3829961
689	Fung	17052657	Hap300,Infinium100K	270	271	541	408803	Association	In Silico Replication	X	N	All associations, All genotypes	https://queue.coriell.org/Q/	9/27/2006	singleta@mail.nih.gov	Parkinson's disease	rs12205556	RawUnadjustedPValues	0.000119322	Parkinson's disease					rs12205556	6	91773280			MAP3K7	419652	BACH2	710098			uc003pnz.1	419652	uc003poa.1	419652	+	C/T	single	by-frequency,by-2hit-2allele	0.437318	0.165565	unknown
690	Fung	17052657	Hap300,Infinium100K	270	271	541	408803	Association	In Silico Replication	X	N	All associations, All genotypes	https://queue.coriell.org/Q/	9/27/2006	singleta@mail.nih.gov	Parkinson's disease	rs3903470	RawUnadjustedPValues	0.000119561	Parkinson's disease					rs3903470	3	24483025	THRB	THRB	THRB	28292	NR1D2	486784	uc003cde.1;uc003cdd.1;uc003ccy.1;uc003cdb.1;uc003cdc.1;uc003ccz.1	uc003cde.1;Q3KP35;uc003cdd.1;Q6WGL2;uc003ccy.1;uc003cdb.1;P10828;uc003cdc.1;uc003ccz.1	uc003cdb.1	28237	uc003cdc.1	28237	-	A/G	single	by-frequency,by-2hit-2allele	0.460224	0.1353	intron
691	Fung	17052657	Hap300,Infinium100K	270	271	541	408803	Association	In Silico Replication	X	N	All associations, All genotypes	https://queue.coriell.org/Q/	9/27/2006	singleta@mail.nih.gov	Parkinson's disease	rs7901829	RawUnadjustedPValues	0.000119679	Parkinson's disease					rs7901829	10	14113207	FRMD4A	FRMD4A	FRMD4A	299665	PRPF18	400334	uc001ims.1	uc001imt.1;uc001imv.1;uc001imu.1;Q5T376;NP_060497;Q5T378;uc001ims.1	uc001imu.1	23041	uc001imv.1	51744	+	G/T	single	by-frequency,by-2hit-2allele	0.34875	0.22967	intron
692	Fung	17052657	Hap300,Infinium100K	270	271	541	408803	Association	In Silico Replication	X	N	All associations, All genotypes	https://queue.coriell.org/Q/	9/27/2006	singleta@mail.nih.gov	Parkinson's disease	rs1369801	RawUnadjustedPValues	0.000120094	Parkinson's disease					rs1369801	4	28905943			PCDH7	1425191	STIM2	2271036			uc003gsj.1	1425191	uc003gsk.1	1425191	-	A/G	single	by-frequency,by-submitter	0.215133	0.247557	unknown
693	Fung	17052657	Hap300,Infinium100K	270	271	541	408803	Association	In Silico Replication	X	N	All associations, All genotypes	https://queue.coriell.org/Q/	9/27/2006	singleta@mail.nih.gov	Parkinson's disease	rs10482211	RawUnadjustedPValues	0.00012061	Parkinson's disease					rs10482211	X	150584000	PASD1	FATE1;PASD1;PRRG3	PASD1	11865	PRRG3	33434	uc004fev.1	uc004fev.1;NP_076987;uc004fex.1;Q969F0;uc004few.1;NP_775764	uc004fev.1	11865	uc004few.1	33434	+	A/C	single	by-frequency,by-2hit-2allele	0.433043	0.17028	intron
694	Fung	17052657	Hap300,Infinium100K	270	271	541	408803	Association	In Silico Replication	X	N	All associations, All genotypes	https://queue.coriell.org/Q/	9/27/2006	singleta@mail.nih.gov	Parkinson's disease	rs3740808	RawUnadjustedPValues	0.00012182	Parkinson's disease					rs3740808	11	89531857	NAALAD2	CHORDC1;NAALAD2	NAALAD2	24328	CHORDC1	42407	uc001pdf.1;uc001pde.1;uc001pdd.1	uc001pdf.1;uc001pde.1;uc001pdd.1;uc001pdg.1;Q8IUX3;NP_036256;Q9Y3Q0	uc001pdd.1	296	uc001pde.1	5160	+	A/T	single	by-cluster,by-frequency,by-2hit-2allele	0.480803	0.0960737	intron
695	Fung	17052657	Hap300,Infinium100K	270	271	541	408803	Association	In Silico Replication	X	N	All associations, All genotypes	https://queue.coriell.org/Q/	9/27/2006	singleta@mail.nih.gov	Parkinson's disease	rs5971905	RawUnadjustedPValues	0.000122025	Parkinson's disease					rs5971905	X	29325577	IL1RAPL1	IL1RAPL1	IL1RAPL1	559172	MAGEB2	818023	uc004dby.1	Q9NZN1;uc004dby.1	uc004dby.1	559182	uc004dbz.1	818023	+	A/G	single	by-cluster,by-frequency,by-2hit-2allele	0.499815	0.00961361	intron	rs5971905,rs7066936
696	Fung	17052657	Hap300,Infinium100K	270	271	541	408803	Association	In Silico Replication	X	N	All associations, All genotypes	https://queue.coriell.org/Q/	9/27/2006	singleta@mail.nih.gov	Parkinson's disease	rs1520475	RawUnadjustedPValues	0.000122294	Parkinson's disease					rs1520475	2	188309503			TFPI	182039	CALCRL	288237			uc002upy.1	182039	uc002upz.1	182039	-	A/G	single	by-cluster,by-frequency,by-2hit-2allele	0.471335	0.116236	unknown
697	Fung	17052657	Hap300,Infinium100K	270	271	541	408803	Association	In Silico Replication	X	N	All associations, All genotypes	https://queue.coriell.org/Q/	9/27/2006	singleta@mail.nih.gov	Parkinson's disease	rs9818995	RawUnadjustedPValues	0.000123522	Parkinson's disease					rs9818995	3	84306747			CADM2	1551574	GBE1	2413107			uc003dqi.1	463498	uc003dqj.1	784075	+	A/C	single	by-frequency,by-2hit-2allele	0.0871741	0.189704	unknown
698	Fung	17052657	Hap300,Infinium100K	270	271	541	408803	Association	In Silico Replication	X	N	All associations, All genotypes	https://queue.coriell.org/Q/	9/27/2006	singleta@mail.nih.gov	Parkinson's disease	rs10916407	RawUnadjustedPValues	0.000124348	Parkinson's disease					rs10916407	1	227216444			RAB4A	257057	RHOU	267412			uc001htg.1	96867	uc001hth.1	257057	+	A/G	single	by-cluster,by-frequency,by-2hit-2allele	0.505155	0.0456813	unknown
699	Fung	17052657	Hap300,Infinium100K	270	271	541	408803	Association	In Silico Replication	X	N	All associations, All genotypes	https://queue.coriell.org/Q/	9/27/2006	singleta@mail.nih.gov	Parkinson's disease	rs4658673	RawUnadjustedPValues	0.00012447	Parkinson's disease					rs4658673	1	243108935		FAM36A;HNRNPU	HNRNPU	14485	FAM36A	33955		NP_004492;Q9BQ09;uc001iau.1;uc001ibb.1;uc001iaw.1;uc001iba.1;NP_114032;Q5RI15;Q7Z4Q5;uc001ias.1;uc001iat.1;uc001iaz.1;uc001iav.1;uc001iax.1;uc001iay.1;uc001iar.1	uc001iaz.1	14485	uc001iba.1	14485	+	A/G	single	by-cluster,by-frequency	0.295719	0.258485	unknown	rs4658673,rs17287769
700	Fung	17052657	Hap300,Infinium100K	270	271	541	408803	Association	In Silico Replication	X	N	All associations, All genotypes	https://queue.coriell.org/Q/	9/27/2006	singleta@mail.nih.gov	Parkinson's disease	rs12610908	RawUnadjustedPValues	0.000124906	Parkinson's disease					rs12610908	19	34474570			UQCRFS1	78616	POP4	314470	uc002nse.1	uc002nse.1	uc002nse.1	4813	uc002nsd.1	78616	+	A/G	single	by-cluster,by-frequency	0.367115	0.220871	intron
701	Fung	17052657	Hap300,Infinium100K	270	271	541	408803	Association	In Silico Replication	X	N	All associations, All genotypes	https://queue.coriell.org/Q/	9/27/2006	singleta@mail.nih.gov	Parkinson's disease	rs1901069	RawUnadjustedPValues	0.000125141	Parkinson's disease					rs1901069	9	117784366			PAPPA	171525	ASTN2	442961		uc004bjm.1	uc004bjm.1	57168	uc004bjn.1	171525	-	G/T	single	by-cluster,by-frequency,by-2hit-2allele	0.460568	0.138732	unknown	rs1901069,rs17220254
702	Fung	17052657	Hap300,Infinium100K	270	271	541	408803	Association	In Silico Replication	X	N	All associations, All genotypes	https://queue.coriell.org/Q/	9/27/2006	singleta@mail.nih.gov	Parkinson's disease	rs106415	RawUnadjustedPValues	0.000126359	Parkinson's disease					rs106415	5	6845839		POLS	POLS	35678	SRD5A1	123166		Q5XG87;uc003jdx.1	uc003jdx.1	35678	uc003jdw.1	123164	-	A/G	single	by-cluster,by-frequency,by-2hit-2allele	0.478903	0.105967	unknown	rs106415,rs16877930
703	Fung	17052657	Hap300,Infinium100K	270	271	541	408803	Association	In Silico Replication	X	N	All associations, All genotypes	https://queue.coriell.org/Q/	9/27/2006	singleta@mail.nih.gov	Parkinson's disease	rs6596287	RawUnadjustedPValues	0.000126621	Parkinson's disease					rs6596287	5	135507247	SMAD5	SMAD5	SMAD5	10813	TRPC7	69774	uc003lbk.1;uc003lbl.1;uc003lbj.1	uc003lbi.1;NP_005894;uc003lbm.1;NP_001001419;uc003lbj.1;uc003lbk.1;NP_001001420;uc003lbl.1	uc003lbi.1	8769	uc003lbj.1	10813	+	A/C	single	by-cluster,by-frequency,by-2hit-2allele	0.484179	0.0875238	intron
704	Fung	17052657	Hap300,Infinium100K	270	271	541	408803	Association	In Silico Replication	X	N	All associations, All genotypes	https://queue.coriell.org/Q/	9/27/2006	singleta@mail.nih.gov	Parkinson's disease	rs7951781	RawUnadjustedPValues	0.000126623	Parkinson's disease					rs7951781	11	89495537		NAALAD2	NAALAD2	11992	CHORDC1	78727		uc001pdf.1;uc001pde.1;uc001pdd.1;Q8IUX3;Q9Y3Q0	uc001pdd.1	11992	uc001pde.1	11992	+	A/C	single	by-frequency,by-2hit-2allele	0.499815	0.00961361	unknown
705	Fung	17052657	Hap300,Infinium100K	270	271	541	408803	Association	In Silico Replication	X	N	All associations, All genotypes	https://queue.coriell.org/Q/	9/27/2006	singleta@mail.nih.gov	Parkinson's disease	rs4129068	RawUnadjustedPValues	0.000126674	Parkinson's disease					rs4129068	2	227002726			IRS1	305455	RHBDD1	406290			uc002vog.1	249704	uc002voh.1	305455	-	A/G	single	by-cluster,by-frequency,by-2hit-2allele	0.166089	0.235497	unknown	rs4129068,rs17642294
706	Fung	17052657	Hap300,Infinium100K	270	271	541	408803	Association	In Silico Replication	X	N	All associations, All genotypes	https://queue.coriell.org/Q/	9/27/2006	singleta@mail.nih.gov	Parkinson's disease	rs10452607	RawUnadjustedPValues	0.000127477	Parkinson's disease					rs10452607	6	42298424		GUCA1A;TRERF1;GUCA1B;MRPS10	MRPS10	4843	TRERF1	5418		P82664;NP_002089;uc003osd.1;uc003osc.1;uc003osb.1;uc003ory.1;Q96PN7;uc003orx.1;uc003osa.1;Q96PN7-2;Q96PN7-3;Q05GC8;uc003ose.1;P43080;uc003orz.1	uc003osa.1	4843	uc003osb.1	5417	+	A/G	single	by-frequency,by-2hit-2allele	0.424592	0.178934	unknown
707	Fung	17052657	Hap300,Infinium100K	270	271	541	408803	Association	In Silico Replication	X	N	All associations, All genotypes	https://queue.coriell.org/Q/	9/27/2006	singleta@mail.nih.gov	Parkinson's disease	rs3802266	RawUnadjustedPValues	0.000127478	Parkinson's disease					rs3802266	8	124054889	ZHX2	DERL1;ZHX2	ZHX2	1047	DERL1	39879	uc003ypk.1	NP_077271;uc003ypk.1;Q9Y6X8;uc003ypn.1;Q9BUN8;uc003ypm.1;uc003ypl.1	uc003ypk.1	1047	uc003ypl.1	39879	+	A/G	single	by-cluster,by-frequency,by-2hit-2allele	0.486023	0.0824195	untranslated
708	Fung	17052657	Hap300,Infinium100K	270	271	541	408803	Association	In Silico Replication	X	N	All associations, All genotypes	https://queue.coriell.org/Q/	9/27/2006	singleta@mail.nih.gov	Parkinson's disease	rs33153	RawUnadjustedPValues	0.000127749	Parkinson's disease					rs33153	12	30875105			CAPRIN2	76390	TSPAN11	95999		uc001rjo.1	uc001rjo.1	28193	uc001rjh.1	76390	-	G/T	single	by-frequency,by-2hit-2allele	0.404527	0.196524	unknown	rs33153,rs612610
709	Fung	17052657	Hap300,Infinium100K	270	271	541	408803	Association	In Silico Replication	X	N	All associations, All genotypes	https://queue.coriell.org/Q/	9/27/2006	singleta@mail.nih.gov	Parkinson's disease	rs11127827	RawUnadjustedPValues	0.00012854	Parkinson's disease					rs11127827	3	83997448			CADM2	1860873	GBE1	2103808			uc003dqi.1	772797	uc003dqj.1	1093374	+	A/G	single	by-frequency,by-2hit-2allele	0.30309	0.244298	unknown
710	Fung	17052657	Hap300,Infinium100K	270	271	541	408803	Association	In Silico Replication	X	N	All associations, All genotypes	https://queue.coriell.org/Q/	9/27/2006	singleta@mail.nih.gov	Parkinson's disease	rs9371705	RawUnadjustedPValues	0.000128644	Parkinson's disease					rs9371705	6	153896858			LOC389435	251272	RGS17	402776			uc003qpm.1	402776	uc003qpn.1	505277	+	G/T	single	by-cluster,by-frequency,by-2hit-2allele	0.46504	0.127506	unknown
711	Fung	17052657	Hap300,Infinium100K	270	271	541	408803	Association	In Silico Replication	X	N	All associations, All genotypes	https://queue.coriell.org/Q/	9/27/2006	singleta@mail.nih.gov	Parkinson's disease	rs1203638	RawUnadjustedPValues	0.000128989	Parkinson's disease					rs1203638	1	13994479	PRDM2	PRDM2	PRDM2	7323	PDPN	177442	uc001avg.1;uc001avi.1	uc001avg.1;uc001avi.1;Q13029-2;uc001avl.1;Q13029;Q5VUM0;uc001avj.1;uc001avh.1;Q5THJ1;uc001avk.1	uc001avh.1	7321	uc001avj.1	7321	-	A/C	single	by-frequency	0.291385	0.246551	intron	rs1203638,rs2235521
712	Fung	17052657	Hap300,Infinium100K	270	271	541	408803	Association	In Silico Replication	X	N	All associations, All genotypes	https://queue.coriell.org/Q/	9/27/2006	singleta@mail.nih.gov	Parkinson's disease	rs10472074	RawUnadjustedPValues	0.000129028	Parkinson's disease					rs10472074	5	58142850	RAB3C	RAB3C	RAB3C	40312	PDE4D	157772	uc003jrp.1	Q96E17;uc003jrq.1;uc003jrp.1	uc003jrp.1	40313	uc003jrq.1	46035	+	C/T	single	by-2hit-2allele	0	0	intron
713	Fung	17052657	Hap300,Infinium100K	270	271	541	408803	Association	In Silico Replication	X	N	All associations, All genotypes	https://queue.coriell.org/Q/	9/27/2006	singleta@mail.nih.gov	Parkinson's disease	rs7728528	RawUnadjustedPValues	0.000129028	Parkinson's disease					rs7728528	5	58142052	RAB3C	RAB3C	RAB3C	41110	PDE4D	158570	uc003jrp.1	Q96E17;uc003jrq.1;uc003jrp.1	uc003jrp.1	41111	uc003jrq.1	46833	+	G/T	single	by-frequency,by-2hit-2allele	0.352429	0.228053	intron
714	Fung	17052657	Hap300,Infinium100K	270	271	541	408803	Association	In Silico Replication	X	N	All associations, All genotypes	https://queue.coriell.org/Q/	9/27/2006	singleta@mail.nih.gov	Parkinson's disease	rs1334109	RawUnadjustedPValues	0.000129338	Parkinson's disease					rs1334109	20	56088766			C20orf85	70622	RAB22A	229410			uc002xyv.1	70622	uc002xyw.1	150827	+	G/T	single	by-cluster,by-frequency,by-2hit-2allele	0.179223	0.239772	unknown	rs1334109,rs6026018
715	Fung	17052657	Hap300,Infinium100K	270	271	541	408803	Association	In Silico Replication	X	N	All associations, All genotypes	https://queue.coriell.org/Q/	9/27/2006	singleta@mail.nih.gov	Parkinson's disease	rs10848600	RawUnadjustedPValues	0.000131545	Parkinson's disease					rs10848600	12	1954189	DCP1B	DCP1B;CACNA2D4	DCP1B	28713	CACNA2D4	56058	uc001qjx.1	uc001qjq.1;uc001qjr.1;NP_689853;NP_001005766;uc001qjy.1;uc001qjp.1;NP_001005737;uc001qjx.1;uc001qjw.1;NP_758952	uc001qjy.1	3562	uc001qjx.1	28715	+	A/G	single	by-frequency,by-2hit-2allele	0.358966	0.225003	intron
716	Fung	17052657	Hap300,Infinium100K	270	271	541	408803	Association	In Silico Replication	X	N	All associations, All genotypes	https://queue.coriell.org/Q/	9/27/2006	singleta@mail.nih.gov	Parkinson's disease	rs7757788	RawUnadjustedPValues	0.000132777	Parkinson's disease					rs7757788	6	42294283		GUCA1A;TRERF1;GUCA1B;MRPS10	MRPS10	702	TRERF1	9559		P82664;NP_002089;uc003osd.1;uc003osc.1;uc003osb.1;uc003ory.1;Q96PN7;uc003orx.1;uc003osa.1;Q96PN7-2;Q96PN7-3;Q05GC8;uc003ose.1;P43080;uc003orz.1	uc003osa.1	702	uc003osb.1	9558	+	C/T	single	by-cluster,by-frequency,by-2hit-2allele	0.343579	0.231825	locus
717	Fung	17052657	Hap300,Infinium100K	270	271	541	408803	Association	In Silico Replication	X	N	All associations, All genotypes	https://queue.coriell.org/Q/	9/27/2006	singleta@mail.nih.gov	Parkinson's disease	rs9471810	RawUnadjustedPValues	0.000132777	Parkinson's disease					rs9471810	6	42293690		GUCA1A;TRERF1;GUCA1B;MRPS10	MRPS10	109	TRERF1	10152		P82664;NP_002089;uc003osd.1;uc003osc.1;uc003osb.1;uc003ory.1;Q96PN7;uc003orx.1;uc003osa.1;Q96PN7-2;Q96PN7-3;Q05GC8;uc003ose.1;P43080;uc003orz.1	uc003osa.1	109	uc003osb.1	10151	+	A/T	single	by-frequency,by-2hit-2allele	0.498491	0.027431	locus
718	Fung	17052657	Hap300,Infinium100K	270	271	541	408803	Association	In Silico Replication	X	N	All associations, All genotypes	https://queue.coriell.org/Q/	9/27/2006	singleta@mail.nih.gov	Parkinson's disease	rs10438933	RawUnadjustedPValues	0.000133544	Parkinson's disease					rs10438933	18	27527127		B4GALT6	B4GALT6	8501	MCART2	66529		uc002kwz.1;NP_004766	uc002kwz.1	8501	uc002kxa.1	66529	+	A/G	single	by-cluster,by-frequency,by-2hit-2allele	0.173073	0.23787	unknown
719	Fung	17052657	Hap300,Infinium100K	270	271	541	408803	Association	In Silico Replication	X	N	All associations, All genotypes	https://queue.coriell.org/Q/	9/27/2006	singleta@mail.nih.gov	Parkinson's disease	rs7550055	RawUnadjustedPValues	0.000133701	Parkinson's disease					rs7550055	1	157045388		OR6N1;OR6K6;OR6N2;MNDA	MNDA	22403	OR6N2	31339		uc001fsy.1;uc001fsx.1;NP_001005184;Q8NGY6;Q8NGY5;P41218;uc001fsz.1;uc001fsw.1	uc001fsz.1	22403	uc001fsy.1	31339	+	G/T	single	by-cluster,by-frequency,by-2hit-2allele	0.495218	0.0486615	locus
720	Fung	17052657	Hap300,Infinium100K	270	271	541	408803	Association	In Silico Replication	X	N	All associations, All genotypes	https://queue.coriell.org/Q/	9/27/2006	singleta@mail.nih.gov	Parkinson's disease	rs10901827	RawUnadjustedPValues	0.000134585	Parkinson's disease					rs10901827	10	126495959	KIAA0157	LOC399818;KIAA0157	KIAA0157	15616	LOC399818	25530	uc001lib.1	Q5VUW1;uc001lib.1;uc001lia.1;uc001lhy.1;uc001lhz.1;uc001lhu.1;NP_115558;NP_997719	uc001lib.1	15578	uc001lhy.1	25530	+	G/T	single	by-frequency,by-2hit-2allele	0.222344	0.248466	intron
721	Fung	17052657	Hap300,Infinium100K	270	271	541	408803	Association	In Silico Replication	X	N	All associations, All genotypes	https://queue.coriell.org/Q/	9/27/2006	singleta@mail.nih.gov	Parkinson's disease	rs10512950	RawUnadjustedPValues	0.000136887	Parkinson's disease					rs10512950	5	51567667			PELO	551863	ITGA1	552225			uc003jos.1	551863	uc003jot.1	551863	+	A/G	single	by-cluster,by-frequency,by-2hit-2allele	0.396978	0.204192	unknown
722	Fung	17052657	Hap300,Infinium100K	270	271	541	408803	Association	In Silico Replication	X	N	All associations, All genotypes	https://queue.coriell.org/Q/	9/27/2006	singleta@mail.nih.gov	Parkinson's disease	rs231720	RawUnadjustedPValues	0.000138404	Parkinson's disease					rs231720	X	49515396		PAGE4	PAGE4	30088	PAGE1	168089		uc004doq.1;uc004don.1;uc004doo.1;Q4G0G0;P51795;uc004dop.1;uc004dor.1;O60829	uc004doo.1	14277	uc004dop.1	16807	-	A/G	single	by-submitter	0.0555102	0.157079	unknown	rs231720,rs17328098
723	Fung	17052657	Hap300,Infinium100K	270	271	541	408803	Association	In Silico Replication	X	N	All associations, All genotypes	https://queue.coriell.org/Q/	9/27/2006	singleta@mail.nih.gov	Parkinson's disease	rs10734123	RawUnadjustedPValues	0.000138585	Parkinson's disease					rs10734123	11	89508403	NAALAD2	NAALAD2	NAALAD2	874	CHORDC1	65861	uc001pdf.1;uc001pde.1;uc001pdd.1	uc001pdf.1;uc001pde.1;uc001pdd.1;Q8IUX3;Q9Y3Q0	uc001pdd.1	874	uc001pde.1	874	+	A/G	single	by-cluster,by-frequency,by-2hit-2allele	0.502205	0.0363637	coding-synon
724	Fung	17052657	Hap300,Infinium100K	270	271	541	408803	Association	In Silico Replication	X	N	All associations, All genotypes	https://queue.coriell.org/Q/	9/27/2006	singleta@mail.nih.gov	Parkinson's disease	rs2186748	RawUnadjustedPValues	0.000138585	Parkinson's disease					rs2186748	11	89520117	NAALAD2	CHORDC1;NAALAD2	NAALAD2	12588	CHORDC1	54147	uc001pdf.1;uc001pde.1;uc001pdd.1	uc001pdf.1;uc001pde.1;uc001pdd.1;uc001pdg.1;Q8IUX3;NP_036256;Q9Y3Q0	uc001pdd.1	12036	uc001pde.1	12588	+	C/T	single	by-frequency,by-submitter,by-2hit-2allele	0.499994	0.00179855	intron
725	Fung	17052657	Hap300,Infinium100K	270	271	541	408803	Association	In Silico Replication	X	N	All associations, All genotypes	https://queue.coriell.org/Q/	9/27/2006	singleta@mail.nih.gov	Parkinson's disease	rs7109578	RawUnadjustedPValues	0.000138585	Parkinson's disease					rs7109578	11	89508340	NAALAD2	NAALAD2	NAALAD2	811	CHORDC1	65924	uc001pdf.1;uc001pde.1;uc001pdd.1	uc001pdf.1;uc001pde.1;uc001pdd.1;Q8IUX3;Q9Y3Q0	uc001pdd.1	811	uc001pde.1	811	+	A/G	single	by-2hit-2allele	0	0	intron
726	Fung	17052657	Hap300,Infinium100K	270	271	541	408803	Association	In Silico Replication	X	N	All associations, All genotypes	https://queue.coriell.org/Q/	9/27/2006	singleta@mail.nih.gov	Parkinson's disease	rs2167273	RawUnadjustedPValues	0.000138735	Parkinson's disease					rs2167273	7	128476649	TNPO3	TNPO3	TNPO3	5785	TSPAN33	95298	uc003vol.1;uc003vom.1	uc003vol.1;uc003von.1;Q9Y5L0-2;uc003vom.1	uc003vol.1	5785	uc003vom.1	5785	+	C/T	single	by-cluster,by-frequency,by-submitter,by-2hit-2allele	0.425473	0.178071	intron
727	Fung	17052657	Hap300,Infinium100K	270	271	541	408803	Association	In Silico Replication	X	N	All associations, All genotypes	https://queue.coriell.org/Q/	9/27/2006	singleta@mail.nih.gov	Parkinson's disease	rs6596293	RawUnadjustedPValues	0.000138962	Parkinson's disease					rs6596293	5	135544606	SMAD5	TRPC7;SMAD5	SMAD5	1715	TRPC7	32415	uc003lbk.1;uc003lbl.1;uc003lbj.1	uc003lbi.1;NP_005894;uc003lbm.1;uc003lbn.1;NP_001001419;uc003lbj.1;Q9HCX4;uc003lbk.1;NP_001001420;uc003lbl.1	uc003lbj.1	1715	uc003lbk.1	1715	+	A/G	single	by-cluster,by-frequency,by-2hit-2allele	0.476074	0.106726	untranslated
728	Fung	17052657	Hap300,Infinium100K	270	271	541	408803	Association	In Silico Replication	X	N	All associations, All genotypes	https://queue.coriell.org/Q/	9/27/2006	singleta@mail.nih.gov	Parkinson's disease	rs919477	RawUnadjustedPValues	0.000140535	Parkinson's disease					rs919477	1	157039469		OR6N1;OR6K6;OR6N2;MNDA	OR6N2	25420	MNDA	28322		uc001fsy.1;uc001fsx.1;NP_001005184;Q8NGY6;Q8NGY5;P41218;uc001fsz.1;uc001fsw.1	uc001fsy.1	25420	uc001fsz.1	28322	-	A/G	single	by-frequency,by-2hit-2allele	0.431191	0.172249	unknown
729	Fung	17052657	Hap300,Infinium100K	270	271	541	408803	Association	In Silico Replication	X	N	All associations, All genotypes	https://queue.coriell.org/Q/	9/27/2006	singleta@mail.nih.gov	Parkinson's disease	rs10518039	RawUnadjustedPValues	0.000141688	Parkinson's disease					rs10518039	4	170314364	SH3RF1	SH3RF1	SH3RF1	62383	CBR4	146367	uc003isa.1	NP_065921;uc003isa.1	uc003isa.1	62383	uc003iry.1	146367	+	A/G	single	by-cluster,by-frequency,by-2hit-2allele	0.391768	0.205917	coding-synon
730	Fung	17052657	Hap300,Infinium100K	270	271	541	408803	Association	In Silico Replication	X	N	All associations, All genotypes	https://queue.coriell.org/Q/	9/27/2006	singleta@mail.nih.gov	Parkinson's disease	rs4422155	RawUnadjustedPValues	0.000142033	Parkinson's disease					rs4422155	2	86276530		PTCD3;MRPL35;REEP1;IMMT	IMMT	126	MRPL35	3560		uc002srb.1;Q05DN3;uc002sqw.1;NP_006830;uc002sqy.1;uc002sre.1;Q96EY7;uc002srf.1;uc002srd.1;uc002srh.1;uc002srg.1;uc002src.1;Q16891-2;Q16891;Q9H902;Q16891-3;uc002sqx.1;NP_663619;Q9NWL0;uc002sqz.1;uc002sra.1;Q9NZE8	uc002sqz.1	422	uc002sra.1	422	+	C/T	single	by-frequency,by-2hit-2allele	0.42	0.183303	locus
731	Fung	17052657	Hap300,Infinium100K	270	271	541	408803	Association	In Silico Replication	X	N	All associations, All genotypes	https://queue.coriell.org/Q/	9/27/2006	singleta@mail.nih.gov	Parkinson's disease	rs7606187	RawUnadjustedPValues	0.00014209	Parkinson's disease					rs7606187	2	44169431			PPM1B	80072	LRPPRC	92783			uc002rts.1	80072	uc002rtt.1	80072	+	C/T	single	by-frequency,by-2hit-2allele	0.240376	0.249815	unknown
732	Fung	17052657	Hap300,Infinium100K	270	271	541	408803	Association	In Silico Replication	X	N	All associations, All genotypes	https://queue.coriell.org/Q/	9/27/2006	singleta@mail.nih.gov	Parkinson's disease	rs11721300	RawUnadjustedPValues	0.000142252	Parkinson's disease					rs11721300	3	78636191			ROBO1	92888	ROBO2	856840			uc003dqb.1	92888	uc003dqc.1	92888	+	G/T	single	by-cluster,by-frequency,by-2hit-2allele	0.468474	0.121528	unknown	rs11721300,rs17299395
733	Fung	17052657	Hap300,Infinium100K	270	271	541	408803	Association	In Silico Replication	X	N	All associations, All genotypes	https://queue.coriell.org/Q/	9/27/2006	singleta@mail.nih.gov	Parkinson's disease	rs4872078	RawUnadjustedPValues	0.000143016	Parkinson's disease					rs4872078	8	23115225	TNFRSF10A	CHMP7;TNFRSF10A;TNFRSF10D	TNFRSF10A	10310	TNFRSF10D	37740	uc003xda.1	NP_003831;Q8WUX9;uc003xdc.1;uc003xda.1;uc003xde.1;O00220;uc003xdb.1;uc003xdd.1;uc003xcz.1	uc003xda.1	10311	uc003xdb.1	23453	+	G/T	single	by-cluster,by-frequency,by-2hit-2allele	0.494091	0.0540323	intron
734	Fung	17052657	Hap300,Infinium100K	270	271	541	408803	Association	In Silico Replication	X	N	All associations, All genotypes	https://queue.coriell.org/Q/	9/27/2006	singleta@mail.nih.gov	Parkinson's disease	rs1547374	RawUnadjustedPValues	0.000143704	Parkinson's disease					rs1547374	21	42651964		TMPRSS3;TFF2;UBASH3A;TFF3;TFF1	TFF1	3497	TFF2	7788		uc002zbd.1;uc002zaz.1;P57075;uc002zbb.1;uc002zau.1;uc002zbf.1;Q6ZNH3;P04155;uc002zbc.1;uc002zaw.1;uc002zay.1;Q03403;P57727-5;NP_003217;P57075-2;uc002zax.1;P57727-3;uc002zba.1;uc002zav.1;P57727;P57727-2;uc002zbe.1	uc002zax.1	3495	uc002zaw.1	7788	+	A/G	single	by-cluster,by-frequency,by-submitter,by-2hit-2allele	0.459831	0.135908	unknown
735	Fung	17052657	Hap300,Infinium100K	270	271	541	408803	Association	In Silico Replication	X	N	All associations, All genotypes	https://queue.coriell.org/Q/	9/27/2006	singleta@mail.nih.gov	Parkinson's disease	rs10747874	RawUnadjustedPValues	0.000145691	Parkinson's disease					rs10747874	12	59144947			SLC16A7	683273	FAM19A2	1243362			uc001sqs.1	683272	uc001sqt.1	683272	+	G/T	single	by-cluster,by-frequency,by-2hit-2allele	0.488224	0.0758237	unknown
736	Fung	17052657	Hap300,Infinium100K	270	271	541	408803	Association	In Silico Replication	X	N	All associations, All genotypes	https://queue.coriell.org/Q/	9/27/2006	singleta@mail.nih.gov	Parkinson's disease	rs9471809	RawUnadjustedPValues	0.000145736	Parkinson's disease					rs9471809	6	42293542	MRPS10	GUCA1A;TRERF1;GUCA1B;MRPS10	MRPS10	39	TRERF1	10300	uc003osa.1	P82664;NP_002089;uc003osd.1;uc003osc.1;uc003osb.1;uc003ory.1;Q96PN7;uc003orx.1;uc003osa.1;Q96PN7-2;Q96PN7-3;Q05GC8;uc003ose.1;P43080;uc003orz.1	uc003osa.1	39	uc003osb.1	10299	+	A/C	single	by-frequency,by-2hit-2allele	0.472219	0.114536	coding-synon
737	Fung	17052657	Hap300,Infinium100K	270	271	541	408803	Association	In Silico Replication	X	N	All associations, All genotypes	https://queue.coriell.org/Q/	9/27/2006	singleta@mail.nih.gov	Parkinson's disease	rs10877431	RawUnadjustedPValues	0.000145889	Parkinson's disease					rs10877431	12	59132466			SLC16A7	670792	FAM19A2	1255843			uc001sqs.1	670791	uc001sqt.1	670791	+	A/G	single	by-frequency,by-2hit-2allele	0.489498	0.0716987	unknown
738	Fung	17052657	Hap300,Infinium100K	270	271	541	408803	Association	In Silico Replication	X	N	All associations, All genotypes	https://queue.coriell.org/Q/	9/27/2006	singleta@mail.nih.gov	Parkinson's disease	rs7026302	RawUnadjustedPValues	0.000148923	Parkinson's disease					rs7026302	9	132818296		QRFP;FIBCD1;LAMC3	FIBCD1	14238	LAMC3	56028		uc004caa.1;uc004bzy.1;uc004bzz.1;NP_116232;NP_006050;P83859	uc004bzz.1	14238	uc004caa.1	56028	+	A/G	single	by-frequency,by-2hit-2allele	0.192132	0.24321	unknown
739	Fung	17052657	Hap300,Infinium100K	270	271	541	408803	Association	In Silico Replication	X	N	All associations, All genotypes	https://queue.coriell.org/Q/	9/27/2006	singleta@mail.nih.gov	Parkinson's disease	rs9822040	RawUnadjustedPValues	0.000149662	Parkinson's disease					rs9822040	3	127410451		ALDH1L1	ALDH1L1	28276	SLC41A3	124627	uc003eiq.1;uc003eir.1	Q49A47;uc003eim.1;uc003eio.1;uc003eiq.1;uc003eir.1;O75891;Q9UFA9;uc003eip.1	uc003eiq.1	1250	uc003eir.1	1250	+	A/G	single	by-frequency,by-2hit-2allele	0.481685	0.0939248	unknown
740	Fung	17052657	Hap300,Infinium100K	270	271	541	408803	Association	In Silico Replication	X	N	All associations, All genotypes	https://queue.coriell.org/Q/	9/27/2006	singleta@mail.nih.gov	Parkinson's disease	rs6706689	RawUnadjustedPValues	0.000150068	Parkinson's disease					rs6706689	2	61024549	CCDC139	REL;CCDC139	CCDC139	1942	REL	20867	uc002sao.1	Q04864;uc002sao.1;Q17RU2;NP_653310;uc002san.1;uc002sam.1	uc002sao.1	1942	uc002sam.1	20867	+	A/G	single	by-frequency	0.368948	0.21989	intron
741	Fung	17052657	Hap300,Infinium100K	270	271	541	408803	Association	In Silico Replication	X	N	All associations, All genotypes	https://queue.coriell.org/Q/	9/27/2006	singleta@mail.nih.gov	Parkinson's disease	rs2836392	RawUnadjustedPValues	0.000152132	Parkinson's disease					rs2836392	21	38727745	ERG	ERG	ERG	52075	KCNJ15	132131	uc002yxb.1;uc002yxc.1;uc002ywz.1;uc002yxa.1	uc002yxb.1;Q6XXX4;Q6XXX5;uc002ywz.1;uc002yxc.1;Q8IXK9;P11308;uc002yxa.1	uc002yxc.1	33879	uc002yxa.1	52075	+	A/G	single	by-submitter	0.329338	0.237077	intron	rs2836392,rs17285120
742	Fung	17052657	Hap300,Infinium100K	270	271	541	408803	Association	In Silico Replication	X	N	All associations, All genotypes	https://queue.coriell.org/Q/	9/27/2006	singleta@mail.nih.gov	Parkinson's disease	rs1554397	RawUnadjustedPValues	0.000152155	Parkinson's disease					rs1554397	3	185063444	PARL	PARL;ABCC5;YEATS2;MAP6D1	PARL	21943	MAP6D1	37385	uc003fme.1;uc003fmd.1	NP_061092;uc003fly.1;uc003fme.1;uc003fmc.1;Q9ULM3;uc003fmf.1;uc003fmd.1;O15440;uc003fma.1;Q9H9H5;NP_001032728;uc003fmb.1;uc003fmg.1	uc003fmd.1	21943	uc003fme.1	21943	-	C/T	single	by-cluster,by-frequency,by-2hit-2allele	0.288283	0.247051	intron
743	Fung	17052657	Hap300,Infinium100K	270	271	541	408803	Association	In Silico Replication	X	N	All associations, All genotypes	https://queue.coriell.org/Q/	9/27/2006	singleta@mail.nih.gov	Parkinson's disease	rs1043226	RawUnadjustedPValues	0.000152192	Parkinson's disease					rs1043226	8	1941166	KBTBD11	ARHGEF10;KBTBD11;MYOM2	KBTBD11	1343	MYOM2	39398	uc003wpw.1	NP_055444;uc003wpw.1;uc003wpr.1;uc003wps.1;Q2KHR8;P54296;O94819;uc003wpx.1	uc003wpw.1	1343	uc003wpx.1	39488	+	A/T	single	by-cluster,by-frequency,by-submitter,by-2hit-2allele	0.226728	0.248914	untranslated	rs1043226,rs3173981,rs17683581
744	Fung	17052657	Hap300,Infinium100K	270	271	541	408803	Association	In Silico Replication	X	N	All associations, All genotypes	https://queue.coriell.org/Q/	9/27/2006	singleta@mail.nih.gov	Parkinson's disease	rs1667029	RawUnadjustedPValues	0.000153883	Parkinson's disease					rs1667029	2	2929296			TSSC1	242453	TTC15	433156	uc002qxh.1	uc002qxh.1	uc002qxh.1	51470	uc002qxi.1	242453	+	C/T	single	by-cluster,by-frequency,by-submitter,by-2hit-2allele	0.602723	0.124068	unknown
745	Fung	17052657	Hap300,Infinium100K	270	271	541	408803	Association	In Silico Replication	X	N	All associations, All genotypes	https://queue.coriell.org/Q/	9/27/2006	singleta@mail.nih.gov	Parkinson's disease	rs5966709	RawUnadjustedPValues	0.000154808	Parkinson's disease					rs5966709	X	99731162	TNMD	TNMD;TSPAN6;SRPX2	TNMD	4717	TSPAN6	39288	uc004efy.1;uc004efz.1	uc004efy.1;uc004efz.1;Q6PIH9;O43657;uc004egb.1;O60687;NP_071427;uc004ega.1	uc004efy.1	4677	uc004efz.1	4677	+	G/T	single	by-cluster,by-frequency,by-2hit-2allele	0.442298	0.159755	intron	rs5966709,rs6523387
746	Fung	17052657	Hap300,Infinium100K	270	271	541	408803	Association	In Silico Replication	X	N	All associations, All genotypes	https://queue.coriell.org/Q/	9/27/2006	singleta@mail.nih.gov	Parkinson's disease	rs1267658	RawUnadjustedPValues	0.000156264	Parkinson's disease					rs1267658	15	81011209	CPEB1	RPS17;CPEB1	CPEB1	2204	RPS17	4946	uc002biv.1;uc002bir.1;uc002bip.1;uc002biq.1;uc002bis.1;uc002bit.1;uc002biu.1	uc002biv.1;uc002bhn.1;uc002bih.1;uc002bir.1;uc002bip.1;uc002bio.1;Q9BZB8;uc002bit.1;uc002biu.1;Q9BZB8-2;Q9BZB8-3;NP_001073003;Q9BZB8-4;uc002bin.1;uc002biq.1;uc002bhm.1;uc002bij.1;uc002bis.1;P08708;Q9H5Y0;uc002bii.1;uc002bim.1	uc002bip.1	2204	uc002biq.1	2204	-	A/G	single	by-frequency,by-2hit-2allele	0.46281	0.131194	intron	rs1267658,rs17299104
747	Fung	17052657	Hap300,Infinium100K	270	271	541	408803	Association	In Silico Replication	X	N	All associations, All genotypes	https://queue.coriell.org/Q/	9/27/2006	singleta@mail.nih.gov	Parkinson's disease	rs7503709	RawUnadjustedPValues	0.000156659	Parkinson's disease					rs7503709	17	21369345			KCNJ12	105573	MAP2K3	210203		uc002gyw.1;uc002gyx.1	uc002gyw.1	7122	uc002gyx.1	7123	+	C/T	single	by-cluster,by-frequency,by-2hit-2allele	0.497375	0.0361366	unknown
748	Fung	17052657	Hap300,Infinium100K	270	271	541	408803	Association	In Silico Replication	X	N	All associations, All genotypes	https://queue.coriell.org/Q/	9/27/2006	singleta@mail.nih.gov	Parkinson's disease	rs2672893	RawUnadjustedPValues	0.000156794	Parkinson's disease					rs2672893	17	76442458	KIAA1303	KIAA1303	KIAA1303	112310	CHMP6	137831	uc002jyt.1	uc002jys.1;uc002jyt.1;Q8N122;Q8N122-2	uc002jys.1	30441	uc002jyu.1	95372	-	C/T	single	by-cluster,by-frequency,by-2hit-2allele	0.42954	0.17397	intron
749	Fung	17052657	Hap300,Infinium100K	270	271	541	408803	Association	In Silico Replication	X	N	All associations, All genotypes	https://queue.coriell.org/Q/	9/27/2006	singleta@mail.nih.gov	Parkinson's disease	rs4828037	RawUnadjustedPValues	0.000159075	Parkinson's disease					rs4828037	X	99732340	TNMD	TNMD;SRPX2;TSPAN6	TNMD	5895	TSPAN6	38110	uc004efy.1;uc004efz.1	uc004efy.1;uc004efz.1;Q6PIH9;O43657;uc004egb.1;O60687;NP_071427;uc004ega.1	uc004efy.1	5855	uc004efz.1	5855	+	C/T	single	by-cluster,by-frequency,by-2hit-2allele	0.453591	0.145088	intron	rs4828037,rs17323262
750	Fung	17052657	Hap300,Infinium100K	270	271	541	408803	Association	In Silico Replication	X	N	All associations, All genotypes	https://queue.coriell.org/Q/	9/27/2006	singleta@mail.nih.gov	Parkinson's disease	rs2077786	RawUnadjustedPValues	0.00015964	Parkinson's disease					rs2077786	5	61088880		FLJ37543	FLJ37543	50761	KIF2A	548865		uc003jsv.1;Q8N1U8;uc003jsw.1;uc003jst.1	uc003jsw.1	21628	uc003jst.1	50761	-	A/G	single	by-frequency,by-2hit-2allele	0.496984	0.0387176	unknown
751	Fung	17052657	Hap300,Infinium100K	270	271	541	408803	Association	In Silico Replication	X	N	All associations, All genotypes	https://queue.coriell.org/Q/	9/27/2006	singleta@mail.nih.gov	Parkinson's disease	rs1892887	RawUnadjustedPValues	0.000160374	Parkinson's disease					rs1892887	11	89507520		NAALAD2	NAALAD2	9	CHORDC1	66744		uc001pdf.1;uc001pde.1;uc001pdd.1;Q8IUX3;Q9Y3Q0	uc001pdd.1	9	uc001pde.1	9	-	A/G	single	by-frequency,by-submitter,by-2hit-2allele	0.499769	0.0107502	locus
752	Fung	17052657	Hap300,Infinium100K	270	271	541	408803	Association	In Silico Replication	X	N	All associations, All genotypes	https://queue.coriell.org/Q/	9/27/2006	singleta@mail.nih.gov	Parkinson's disease	rs7503922	RawUnadjustedPValues	0.000161118	Parkinson's disease					rs7503922	17	26666061	NF1	OMG;EVI2A;EVI2B;NF1	EVI2B	805	EVI2A	2740	uc002hgg.1;uc002hgh.1;uc002hgi.1	NP_001003927;uc002hgl.1;uc002hgm.1;P21359-2;NP_055025;uc002hgi.1;Q59FX3;uc002hgg.1;uc002hgk.1;P23515;P21359;uc002hgh.1;Q9BRW1;uc002hgj.1	uc002hgk.1	844	uc002hgl.1	2739	+	A/C	single	by-cluster,by-frequency,by-2hit-2allele	0.4696	0.119481	locus,intron	rs7503922,rs17879441
753	Fung	17052657	Hap300,Infinium100K	270	271	541	408803	Association	In Silico Replication	X	N	All associations, All genotypes	https://queue.coriell.org/Q/	9/27/2006	singleta@mail.nih.gov	Parkinson's disease	rs1397053	RawUnadjustedPValues	0.000161363	Parkinson's disease					rs1397053	11	56267270	OR9G4	OR9G4;OR9G9;OR9G1	OR9G4	390	OR9G1	41915	uc001nje.1	uc001njg.1;uc001nje.1;uc001njd.1;NP_001005284;uc001njh.1;Q3C1V7;NP_001013376;uc001njf.1	uc001nje.1	391	uc001njd.1	41913	+	C/T	single	by-cluster,by-frequency,by-2hit-2allele	0.226147	0.248859	coding-synon
754	Fung	17052657	Hap300,Infinium100K	270	271	541	408803	Association	In Silico Replication	X	N	All associations, All genotypes	https://queue.coriell.org/Q/	9/27/2006	singleta@mail.nih.gov	Parkinson's disease	rs3826300	RawUnadjustedPValues	0.000161367	Parkinson's disease					rs3826300	17	53645333	MKS1	MKS1;OR4D2;LPO;EPX;MPO;OR4D1	MKS1	6332	EPX	8551	uc002ivr.1;uc002ivs.1	NP_036506;uc002ivr.1;P11678;uc002ivo.1;uc002ivs.1;P58180;uc002ivn.1;uc002ivq.1;Q9NXB0;uc002ivt.1;uc002ivm.1;uc002ivu.1;P05164;uc002ivp.1;P22079	uc002ivr.1	6332	uc002ivs.1	6332	-	A/G	single	by-cluster,by-frequency,by-2hit-2allele	0.497349	0.0363111	intron
755	Fung	17052657	Hap300,Infinium100K	270	271	541	408803	Association	In Silico Replication	X	N	All associations, All genotypes	https://queue.coriell.org/Q/	9/27/2006	singleta@mail.nih.gov	Parkinson's disease	rs9865049	RawUnadjustedPValues	0.000162945	Parkinson's disease					rs9865049	3	84091178			CADM2	1767143	GBE1	2197538			uc003dqi.1	679067	uc003dqj.1	999644	+	C/T	single	by-frequency	0.224995	0.248746	unknown
[truncated: 55,656 more rows]
