# Supplementary material for: An Open Access Database of Genome-wide Association Results
Source: BMC Med Genet. 2009 Jan 22;10:6. doi: 10.1186/1471-2350-10-6 (PMC2639349; doi:10.1186/1471-2350-10-6)
Supplement: Additional file 4 — Microsoft Access 2007 database of 56,411 GWAS genotype-phenotype associations and annotation. The database of significant GWAS associations and additional gene and SNP annotations used in this paper. Data fields are similar to Additional file 2 and are described in detail in Additional file 3. [file 1471-2350-10-6-S4.zip]

Archive with 1 entries (1 files):
- TableS2_AccessDatabase_JohnsonOdonnell.accdb
