# Supplementary material for: An Open Access Database of Genome-wide Association Results
Source: BMC Med Genet. 2009 Jan 22;10:6. doi: 10.1186/1471-2350-10-6 (PMC2639349; doi:10.1186/1471-2350-10-6)
Supplement: Additional file 5 — GOminer gene ontology analysis results for GWAS in disease sub-categories. GO categories significantly enriched among significant disease groupings of GWAS results. Studies included in disease groups are identified in Additional file 3. [file 1471-2350-10-6-S5.xls]

## Sheet: GeneOntologyEnrichmentByDisease
Top gene Ontology category by GWAS disease subsets	RefSeq genes in Category	RefSeq genes observed in GWAS	GO category enrichment	P-value for enrichment	FDR
ALS (n=518 genes observed in GWAS)
GO:0007156_homophilic_cell_adhesion	134	27	7.22311	3.73616e-16	0
GO:0016337_cell-cell_adhesion	245	33	4.82851	4.29714e-14	0
GO:0007155_cell_adhesion	650	53	2.92299	1.13947e-12	0
GO:0022610_biological_adhesion	650	53	2.92299	1.13947e-12	0
GO:0006811_ion_transport	682	40	2.10252	6.29515e-06	0.0004
GO:0007417_central_nervous_system_development	196	17	3.10927	3.43814e-05	0.002
GO:0007399_nervous_system_development	617	34	1.97542	0.00011279	0.008857
GO:0007154_cell_communication	3346	122	1.30707	0.000320788	0.02375
GO:0007194_negative_regulation_of_adenylate_cyclase_activity	14	4	10.2423	0.000476858	0.02525
GO:0031280_negative_regulation_of_cyclase_activity	14	4	10.2423	0.000476858	0.02525
GO:0051350_negative_regulation_of_lyase_activity	14	4	10.2423	0.000476858	0.02525
GO:0006817_phosphate_transport	83	9	3.88713	0.000490711	0.023615
GO:0007268_synaptic_transmission	247	17	2.46727	0.00056413	0.024857
GO:0007165_signal_transduction	3032	111	1.31238	0.0006122	0.024133
GO:0019226_transmission_of_nerve_impulse	278	18	2.3211	0.000803522	0.027222
GO:0030198_extracellular_matrix_organization_and_biogenesis	43	6	5.00205	0.00114868	0.037421
GO:0015698_inorganic_anion_transport	136	11	2.89947	0.0014728	0.0447
Alzheimer's disease (n=511 genes observed in GWAS)
GO:0007155_cell_adhesion	650	45	2.38745	4.31764e-08	0
GO:0022610_biological_adhesion	650	45	2.38745	4.31764e-08	0
GO:0007399_nervous_system_development	617	35	1.95622	0.000109063	0.021667
Cancer (n=131 genes observed in GWAS)
none reach significance
Cardiovascular disease (n=1131 genes observed in GWAS)
GO:0007155_cell_adhesion	650	88	2.08178	1.98797e-11	0
GO:0022610_biological_adhesion	650	88	2.08178	1.98797e-11	0
GO:0016337_cell-cell_adhesion	245	42	2.63602	5.77878e-09	0
GO:0006811_ion_transport	682	81	1.82628	6.33241e-08	0
GO:0007156_homophilic_cell_adhesion	134	27	3.09831	1.08593e-07	0
GO:0007268_synaptic_transmission	247	37	2.30341	1.52268e-06	0
GO:0019226_transmission_of_nerve_impulse	278	39	2.15718	4.15305e-06	0.000143
GO:0006816_calcium_ion_transport	90	16	2.73365	0.000200778	0.01975
GO:0007269_neurotransmitter_secretion	28	8	4.39337	0.000298092	0.024556
GO:0045055_regulated_secretory_pathway	35	9	3.95403	0.000301821	0.0226
GO:0030001_metal_ion_transport	362	40	1.69909	0.000676366	0.048545
Crohn's (n=1018 genes observed in GWAS)
GO:0007154_cell_communication	3346	243	1.25775	1.1589e-05	0.012
GO:0051056_regulation_of_small_GTPase_mediated_signal_transduction	161	24	2.58166	1.68068e-05	0.008
GO:0007242_intracellular_signaling_cascade	1210	103	1.47423	2.79017e-05	0.008
GO:0007155_cell_adhesion	650	62	1.65193	5.75178e-05	0.0088
GO:0022610_biological_adhesion	650	62	1.65193	5.75178e-05	0.0088
GO:0007264_small_GTPase_mediated_signal_transduction	368	40	1.88246	8.20945e-05	0.010167
GO:0007165_signal_transduction	3032	217	1.23949	0.000122229	0.011714
GO:0007265_Ras_protein_signal_transduction	177	22	2.1526	0.000547642	0.0475
Addiction (n=101 genes observed in GWAS)
none reach significance
Hypertension (n=911 genes observed in GWAS)
GO:0006811_ion_transport	682	69	1.92768	8.39089e-08	0
GO:0006810_transport	2128	157	1.40572	1.90845e-06	0.0005
GO:0030001_metal_ion_transport	362	41	2.15797	2.59704e-06	0.000333
GO:0019226_transmission_of_nerve_impulse	278	34	2.33026	3.52523e-06	0.00025
GO:0051234_establishment_of_localization	2189	159	1.38396	4.11316e-06	0.0002
GO:0007268_synaptic_transmission	247	31	2.39131	5.57034e-06	0.000167
GO:0051179_localization	2493	174	1.32983	1.44398e-05	0.001143
GO:0015672_monovalent_inorganic_cation_transport	282	31	2.09451	7.66722e-05	0.00525
GO:0007155_cell_adhesion	650	57	1.67083	8.48891e-05	0.0053
GO:0022610_biological_adhesion	650	57	1.67083	8.48891e-05	0.0053
GO:0006812_cation_transport	436	42	1.83541	9.9305e-05	0.005455
GO:0007267_cell-cell_signaling	582	52	1.70236	0.000109222	0.0055
GO:0006817_phosphate_transport	83	13	2.98425	0.000359108	0.020769
GO:0007215_glutamate_signaling_pathway	20	6	5.71599	0.000419801	0.022786
GO:0043687_post-translational_protein_modification	1171	87	1.41558	0.000476006	0.0228
GO:0006816_calcium_ion_transport	90	13	2.75215	0.000797093	0.0375
GO:0006793_phosphorus_metabolic_process	791	62	1.49343	0.000889746	0.035889
GO:0006796_phosphate_metabolic_process	791	62	1.49343	0.000889746	0.035889
GO:0006464_protein_modification_process	1399	99	1.3483	0.00101546	0.038579
GO:0006814_sodium_ion_transport	106	14	2.51647	0.00125474	0.049
Lipids (n=693 genes observed in GWAS)
GO:0051056_regulation_of_small_GTPase_mediated_signal_transduction	161	19	2.94881	2.313e-05	0.021
GO:0046578_regulation_of_Ras_protein_signal_transduction	122	16	3.27702	2.76541e-05	0.0115
GO:0008038_neuron_recognition	11	5	11.3579	3.80116e-05	0.010333
GO:0035023_regulation_of_Rho_protein_signal_transduction	64	11	4.29469	4.08703e-05	0.00825
GO:0007264_small_GTPase_mediated_signal_transduction	368	31	2.10491	7.37765e-05	0.011
GO:0007411_axon_guidance	58	10	4.30815	8.87986e-05	0.0095
GO:0009966_regulation_of_signal_transduction	408	33	2.02103	9.55782e-05	0.008714
GO:0007409_axonogenesis	112	14	3.12341	0.000147006	0.012875
GO:0007266_Rho_protein_signal_transduction	89	12	3.36907	0.000211295	0.015778
GO:0048667_neuron_morphogenesis_during_differentiation	116	14	3.01571	0.00021408	0.013091
GO:0048812_neurite_morphogenesis	116	14	3.01571	0.00021408	0.013091
GO:0031175_neurite_development	131	15	2.86114	0.000231921	0.013583
GO:0007155_cell_adhesion	650	44	1.69145	0.000421693	0.019643
GO:0022610_biological_adhesion	650	44	1.69145	0.000421693	0.019643
GO:0000904_cellular_morphogenesis_during_differentiation	125	14	2.79858	0.00046678	0.022
GO:0032940_secretion_by_cell	238	21	2.20476	0.000578654	0.025812
GO:0007265_Ras_protein_signal_transduction	177	17	2.39991	0.000738266	0.032176
GO:0030182_neuron_differentiation	193	18	2.33042	0.000738304	0.030389
GO:0048699_generation_of_neurons	211	19	2.25004	0.000816372	0.030421
GO:0048666_neuron_development	148	15	2.53249	0.00085847	0.0303
GO:0007242_intracellular_signaling_cascade	1210	70	1.44555	0.000934067	0.030143
GO:0016477_cell_migration	198	18	2.27157	0.000994697	0.033545
GO:0030030_cell_projection_organization_and_biogenesis	169	16	2.36566	0.00121985	0.03508
GO:0032990_cell_part_morphogenesis	169	16	2.36566	0.00121985	0.03508
GO:0048858_cell_projection_morphogenesis	169	16	2.36566	0.00121985	0.03508
GO:0008037_cell_recognition	31	6	4.83625	0.00124835	0.034231
GO:0050770_regulation_of_axonogenesis	22	5	5.67893	0.00150355	0.039704
GO:0022008_neurogenesis	224	19	2.11946	0.00165705	0.038966
GO:0019226_transmission_of_nerve_impulse	278	22	1.97741	0.00181322	0.038742
GO:0046903_secretion	278	22	1.97741	0.00181322	0.038742
GO:0007268_synaptic_transmission	247	20	2.02326	0.00220237	0.047875
GO:0007417_central_nervous_system_development	196	17	2.16726	0.00225656	0.047152
GO:0045055_regulated_secretory_pathway	35	6	4.28353	0.00240403	0.048794
Parkinson's disease (n=433 genes observed in GWAS)
GO:0035023_regulation_of_Rho_protein_signal_transduction	64	9	5.94456	1.79693e-05	0.016
Rheumatoid Arthritis (n=908 genes observed in GWAS)
GO:0002504_antigen_processing_and_presentation_of_peptide_or_polysaccharide_antigen_via_MHC_class_II	17	10	11.2624	1.9608e-09	0
GO:0019882_antigen_processing_and_presentation	49	14	5.47032	1.19746e-07	0
GO:0015914_phospholipid_transport	13	6	8.83666	2.47994e-05	0.003333
Type II Diabetes (n=1016 genes observed in GWAS)
GO:0007155_cell_adhesion	650	70	1.89571	1.29732e-07	0
GO:0022610_biological_adhesion	650	70	1.89571	1.29732e-07	0
GO:0007010_cytoskeleton_organization_and_biogenesis	404	44	1.91716	2.34417e-05	0.008
GO:0051056_regulation_of_small_GTPase_mediated_signal_transduction	161	23	2.51471	3.87866e-05	0.0085
GO:0007268_synaptic_transmission	247	30	2.13801	6.64802e-05	0.0096
GO:0019226_transmission_of_nerve_impulse	278	32	2.02624	0.000108358	0.011167
GO:0009966_regulation_of_signal_transduction	408	40	1.72578	0.000510811	0.046
GO:0015914_phospholipid_transport	13	5	6.77038	0.000511747	0.043444
GO:0046578_regulation_of_Ras_protein_signal_transduction	122	17	2.45288	0.000518825	0.0398
Weight/BMI (n=740 genes observed in GWAS)
GO:0007155_cell_adhesion	650	84	2.95377	7.14338e-20	0
GO:0022610_biological_adhesion	650	84	2.95377	7.14338e-20	0
GO:0016337_cell-cell_adhesion	245	37	3.45181	3.2194e-11	0
GO:0007156_homophilic_cell_adhesion	134	22	3.75257	7.49459e-08	0
GO:0051056_regulation_of_small_GTPase_mediated_signal_transduction	161	21	2.98129	7.00979e-06	0.0016
GO:0006811_ion_transport	682	55	1.84327	7.22134e-06	0.001333
GO:0007268_synaptic_transmission	247	26	2.40596	3.02466e-05	0.003571
GO:0006817_phosphate_transport	83	13	3.57995	5.88963e-05	0.005222
GO:0019226_transmission_of_nerve_impulse	278	27	2.21989	8.71102e-05	0.0069
GO:0007399_nervous_system_development	617	47	1.7411	0.000138652	0.009364
GO:0015698_inorganic_anion_transport	136	16	2.68901	0.000290282	0.01875
GO:0007157_heterophilic_cell_adhesion	25	6	5.48558	0.000592104	0.030714
GO:0006820_anion_transport	162	17	2.39853	0.000729085	0.037867
GO:0009966_regulation_of_signal_transduction	408	32	1.79267	0.000999402	0.045167
GO:0051179_localization	2493	138	1.26523	0.00110978	0.047105
GO:0031667_response_to_nutrient_levels	28	6	4.89784	0.00112662	0.04525
