# Supplementary material for: An Open Access Database of Genome-wide Association Results
Source: BMC Med Genet. 2009 Jan 22;10:6. doi: 10.1186/1471-2350-10-6 (PMC2639349; doi:10.1186/1471-2350-10-6)
Supplement: Additional file 6 — Formatted files for more than 400 GWAS analyses that can be used to upload and browse results in UCSC Genome Browser using Genome Graphs. This archive file contains Genome Graph files for all GWAS associations contained in Additional files 2 and 4. The files within the archive can be used to visualize GWAS associations described here using UCSC Genome Graphs at regional, chromosomal and whole genome levels. A file "README.txt" describes file naming conventions. The file "JohnsonODonnell_ALLgwas_graph.txt" contains a single Genome Graph file containing all associations. [file 1471-2350-10-6-S6.zip]

Archive with 404 entries (404 files):
- Arking_18179894_Autism
- Baum_17486107_Bipolar disorder
- Benjamin_17903293_Alanine aminotransferase
- Benjamin_17903293_Alkaline phosphatase
- Benjamin_17903293_ANP
- Benjamin_17903293_Bilirubin
- Benjamin_17903293_BNP
- Benjamin_17903293_Correlated phenotypes - IL-6, CRP, Fibrinogen
- Benjamin_17903293_C-reactive protein
- Benjamin_17903293_Gamma-glutamyl transferase
- Benjamin_17903293_Intracellular adhesion molecule-1
- Benjamin_17903293_Liver function test
- Benjamin_17903293_MCP1
- Benjamin_17903293_Myeloperoxidase
- Benjamin_17903293_Osteoprotegerin
- Benjamin_17903293_Plasma CD40 ligand
- Benjamin_17903293_Plasma Vitamin D
- Benjamin_17903293_Plasma vitamin K
- Benjamin_17903293_Serum CD40 ligand
- Benjamin_17903293_TNFa
- Benjamin_17903293_TNFR-2
- Benjamin_17903293_Vitamin D, Vitamin K phylloquinone, Vitamin K % undercaboxylated osteocalcin
- Benjamin_17903293_Vitamin K % undercarboxylated osteocalcin
- Berrettini_18227835_Nicotine dependence, cigarettes per day
- Bierut_17158188_Nicotine dependence
- Bierut_17158188_Nicotine dependence, gender-differentiated
- Broad DGI Webtables_17463246_2 hour glucose
- Broad DGI Webtables_17463246_2 hour Insulin
- Broad DGI Webtables_17463246_ApoAI
- Broad DGI Webtables_17463246_ApoAII
- Broad DGI Webtables_17463246_ApoB
- Broad DGI Webtables_17463246_BMI Type II Diabetes Mellitus Cases
- Broad DGI Webtables_17463246_BMI Type II Diabetes Mellitus Controls
- Broad DGI Webtables_17463246_Diastolic Blood Pressure
- Broad DGI Webtables_17463246_Fasting glucose
- Broad DGI Webtables_17463246_Fasting insulin
- Broad DGI Webtables_17463246_Fat mass
- Broad DGI Webtables_17463246_HDL cholesterol
- Broad DGI Webtables_17463246_Height in Type II Diabetes Mellitus Cases
- Broad DGI Webtables_17463246_Height in Type II Diabetes Mellitus Controls
- Broad DGI Webtables_17463246_HOMA-IR
- Broad DGI Webtables_17463246_Hypertension
- Broad DGI Webtables_17463246_Insulinogenic index
- Broad DGI Webtables_17463246_LDL cholesterol
- Broad DGI Webtables_17463246_Systolic Blood Pressure
- Broad DGI Webtables_17463246_Total cholesterol
- Broad DGI Webtables_17463246_Triglycerides
- Broad DGI Webtables_17463246_Type II Diabetes Mellitus
- Broad DGI Webtables_17463246_Waist circumference in Type II Diabetes Mellitus Cases
- Broad DGI Webtables_17463246_Waist circumference in Type II Diabetes Mellitus Controls
- Broad DGI Webtables_17463246_Weight in Type II Diabetes Mellitus Cases
- Broad DGI Webtables_17463246_Weight in Type II Diabetes Mellitus Controls
- Broderick_17934461_Colorectal cancer
- Buch_17632509_Gallstone disease
- Butcher_18067574_General cognitive ability
- Capon_17587057_Psoriasis
- Cervino_17911428_SLE
- Coon_17474819_Sporadic late onset Alzheimer's disease
- Cronin_18057069_Amyotrophic Lateral Sclerosis (ALS)
- DeWan_17053108_Wet neovascular age-related macular degeneration (AMD)
- Duerr_17068223_Crohn's disease
- Duggan_18073375_Prostate cancer
- Dunckley_17671248_Amyotrophic Lateral Sclerosis (ALS), gender differentiated
- Dunckley_17671248_Bulbar Onset Amyotrophic Lateral Sclerosis (ALS)
- Dunckley_17671248_Early Onset Amyotrophic Lateral Sclerosis (ALS)
- Dunckley_17671248_Sporadic Amyotrophic Lateral Sclerosis (ALS)
- Easton_17529967_Breast cancer
- Eeles_18264097_Prostate cancer
- Fellay_17641165_HIV-1 time to progression
- Fellay_17641165_HIV-1 viral load at set point
- Fellay_17641165_HLA-C gene expression
- Florez_17848626_Fasting insulin
- Florez_17848626_FPG
- Florez_17848626_HbA1c
- Florez_17848626_HOMA-IR
- Florez_17848626_ISI_0-120
- Florez_17848626_mFPG
- Florez_17848626_Type II Diabetes Mellitus
- Fox_17903300_8 Combined BMI traits
- Fox_17903300_Mean BMI
- Fox_17903300_Mean Waist Circumference
- Fox_17903300_Mean waist circumference, Mean BMI
- Franke_17684544_Crohn's disease
- Fung_17052657_Parkinson's disease
- Gottlieb_17903308_Epworth Sleepiness Scale score
- Gottlieb_17903308_Usual Bedtime (questionnaire)
- Gottlieb_17903308_Usual Sleep Duration (questionnaire)
- Gudmundsson_17401366_Prostate cancer
- Gudmundsson_17603485_Prostate cancer
- Hakonarson_17632545_Type I Diabetes
- Hanson_17395743_End stage renal disease
- Hanson_17846125_Early onset Type II Diabetes Mellitus
- Hayes_17846124_Type II Diabetes Mellitus
- Helgadottir_17478679_Myocardial infarction
- Herbert_16614226_BMI
- Hinney_18159244_Early onset extreme obesity
- Huentelman_17470457_Human episodic memory
- Hunter_17529973_Sporadic post-menopausal breast cancer
- Hwang_17903292_CKD
- Hwang_17903292_CysC
- Hwang_17903292_GFR
- Hwang_17903292_meanTSH
- Hwang_17903292_TSH
- Hwang_17903292_UAE
- International MS Genetics Consortium_17660530_Multiple sclerosis
- JohnsonODonnell_ALLgwas_graph.txt
- Kamatani_18058064_Systemic Lupus Erythematosus
- Kathiresan_17903299_ApoA-I
- Kathiresan_17903299_LDLNMRsm
- Kathiresan_17903299_MeanHDL-C
- Kathiresan_17903299_MeanLDL-C
- Kathiresan_17903299_MeanTG
- Kathiresan_18193044_HDL cholesterol
- Kathiresan_18193044_LDL cholesterol
- Kathiresan_18193044_Triglycerides
- Kathiresan_18193044_VKORC1 gene expression
- Kato_18003638_Hypertension
- Kawase_18178869_Cytotoxicity of lymphoblastoid cell lines (BLCLs) to CTL-1B9
- Kawase_18178869_Cytotoxicity of lymphoblastoid cell lines (BLCLs) to CTL-2A12
- Kayser_18252221_Iris color
- Kiel_17903296_BMD and BUA
- Kiel_17903296_Combined Bone Mineral Density phenotypes, Femoral Neck Bone Mineral Density, Trochanater Bone Mineral Density, Lumbar Spine Bone Mineral Density
- Kiel_17903296_Combined Bone Mineral Density phenotypes, Femoral Neck Bone Mineral Density, Trochanater Bone Mineral Density, Lumbar Spine Bone Mineral Density, gender differentiated in females
- Kiel_17903296_Combined Bone Mineral Density phenotypes, Femoral Neck Bone Mineral Density, Trochanater Bone Mineral Density, Lumbar Spine Bone Mineral Density, gender differentiated in males
- Kiel_17903296_Femoral Neck Bone Mineral Density
- Kiel_17903296_Femoral Neck Bone Mineral Density, gender differentiated in females
- Kiel_17903296_Femoral Neck Bone Mineral Density, gender differentiated in males
- Kiel_17903296_Hip geometery, neck shaft angle
- Kiel_17903296_Hip geometery, neck shaft angle, gender differentiated in females
- Kiel_17903296_Hip geometery, neck shaft angle, gender differentiated in males
- Kiel_17903296_Hip geometery, shaft width, gender differentiated in males
- Kiel_17903296_Hip geometry, femoral neck length, gender differentiated in females
- Kiel_17903296_Hip geometry, neck section modulus
- Kiel_17903296_Hip geometry, neck section modulus, gender differentiated in females
- Kiel_17903296_Hip geometry, neck section modulus, gender differentiated in males
- Kiel_17903296_Hip geometry, neck width
- Kiel_17903296_Hip geometry, neck width, gender differentiated in females
- Kiel_17903296_Hip geometry, shaft section modulus
- Kiel_17903296_Hip geometry, shaft section modulus, gender differentiated in females
- Kiel_17903296_Hip geometry, shaft section modulus, gender differentiated in males
- Kiel_17903296_Hip geometry, shaft width
- Kiel_17903296_Hip geometry, shaft width, gender differentiated in females
- Kiel_17903296_Lumbar Spine Bone Mineral Density, gender differentiated in males
- Kiel_17903296_Quantitative broadband ultrasound attentuation of the calcaneus
- Kiel_17903296_Trochanter Bone Mineral Density
- Kiel_17903296_Trochanter Bone Mineral Density, gender differentiated in females
- Kiel_17903296_Trochanter Bone Mineral Density, gender differentiated in males
- Kindmark_17505501_Serum alanine aminotransferase levels
- Klein_15761122_Age-related macular degeneration
- Kong_18239089_Recombination rate, gender specific in males
- Kooner_18193046_HDL cholesterol
- Kooner_18193046_Triglycerides
- Kozyrev_18204447_Systemic lupus erythematosus
- Kubo_17206144_Lacunar Stroke
- Larson_17903304_Atrial Fibrillation
- Larson_17903304_Cardiovascular Disease including Myocardial Infarction, Coronary Insufficiency, CHD death, Atherothrombotic stroke
- Larson_17903304_Coronary Heart Disease including Myocardial Infarction, Coronary Insufficiency, CHD death
- Larson_17903304_Heart Failure
- Levy_17903302_Arterial Stiffness
- Levy_17903302_Carotid-Brachial Pulse Wave Velocity
- Levy_17903302_Carotid-Femoral Pulse Wave Velocity
- Levy_17903302_Diastolic Blood Pressure
- Levy_17903302_Forward Wave Amplitude
- Levy_17903302_Mean Artierial Pressure
- Levy_17903302_Reflected Wave Amplitude
- Levy_17903302_Systolic Blood Pressure
- Li_17997608_Serum uric acid levels
- Li_17998437_Alzheimer's disease
- Li_17998437_Alzheimer's disease, gender differentiated in females
- Li_17998437_Alzheimer's disease, gender differentiated in males
- Libioulle_17447842_Crohn's disease
- Liu_17099884_Polysubstance addiction
- Lunetta_17903295_Age at death
- Lunetta_17903295_Age at death, morbidity-free survival at age 65
- Lunetta_17903295_Age at natural menopause
- Lunetta_17903295_Biologic age by osseographic scoring system
- Lunetta_17903295_Biologic age by osseographic scoring system, walking speed at advanced age
- Lunetta_17903295_Morbidity-free survival at age 65
- Lunetta_17903295_Walking speed at advanced age
- Maraganore_16252231_Parkinson's disease
- Matarin_17434096_Ischemic stroke
- Matarin_17434096_Large vessel stroke
- Matarin_17434096_Small vessel stroke
- Matarin_17434096_Stroke, cardioembolism
- McPherson_17478681_Coronary Heart Disease
- Meigs_17903298_Fasting insulin
- Meigs_17903298_FPG
- Meigs_17903298_HbA1c
- Meigs_17903298_HOMA-IR
- Meigs_17903298_ISI_0-120
- Meigs_17903298_tFPG
- Meigs_17903298_Type II Diabetes Mellitus
- Meigs_17903298_Type II Diabetes Mellitus survival analysis
- Melquist_17357082_Progressive Supranuclear Palsy
- Melquist_17357082_Progressive Supranuclear Palsy age at death 76
- Melquist_17357082_Progressive Supranuclear Palsy age at death above 76
- Menzel_17767159_Adult fetal hemoblogbin levels (HbF) by F cell levels
- Moffat_17611496_Childhood asthma
- Moffat_17611496_ORMDL3 Gene Expression QTL for childhood asthma
- Murabito_17903305_Breast cancer
- Murabito_17903305_Prostate cancer
- Newton-Cheh_17903306_Heart rate variability - SDNN - standard deviation of normal RR intervals
- Newton-Cheh_17903306_Heart rate variability - TP - total power
- Newton-Cheh_17903306_PR interval length
- Newton-Cheh_17903306_QT interval length
- Newton-Cheh_17903306_RR interval length
- Obara_12740691_Immunoglobulin A nephropathy
- O'Donnell_17903303_Abdominal aortic calcification
- O'Donnell_17903303_Ankle brachial index
- O'Donnell_17903303_Common carotid artery IMT (intimal medial thickness)
- O'Donnell_17903303_Coronary artery calcification
- O'Donnell_17903303_Internal carotid artery IMT (intimal medial thickness)
- Ozaki_12426569_Myocardial infarction
- Papassotiropoulos_17053149_Number of words recalled after 5 minutes
- Plenge_17804836_Rheumatoid Arthritis
- Plenge_17982456_Rheumatoid Arthritis, cyclic citrullinated peptide (CCP) positive
- Raelson_17804789_Crohn's disease
- Rampersaud_17846126_Fasting glucose
- Rampersaud_17846126_Glucose - glucose tolerance test
- Rampersaud_17846126_HOMA-IR
- Rampersaud_17846126_Insulin - glucose tolerance test
- Rampersaud_17846126_Insulinogenic Index
- Rampersaud_17846126_Type II Diabetes Mellitus
- README.txt
- Reiman_17553421_Late-onset Alzheimer's disease
- Rioux_17435756_Crohn's disease
- Rioux_17435756_Crohn's disease, ileal disease
- Salonen_17668382_Type II Diabetes Mellitus
- Samani_17634449_Coronary Artery Disease
- Sandhu_18262040_Serum LDL cholesterol levels
- Sanna_18193045_Height
- Schymick_17362836_Amyotrophic Lateral Sclerosis (ALS)
- Schymick_17362836_Amyotrophic Lateral Sclerosis (ALS), bulbar onset
- Schymick_17362836_Amyotrophic Lateral Sclerosis (ALS), female gender differentiated
- Schymick_17362836_Amyotrophic Lateral Sclerosis (ALS), limb onset
- Schymick_17362836_Amyotrophic Lateral Sclerosis (ALS), male gender differentiated
- Schymick_17362836_Amyotrophic Lateral Sclerosis (ALS), onset after age 65
- Schymick_17362836_Amyotrophic Lateral Sclerosis (ALS), onset before age 45
- Scott_17463248_Type II Diabetes Mellitus
- Scuteri_17658951_BMI
- Scuteri_17658951_Hip circumference
- Scuteri_17658951_Weight
- Seshadri_17903297_Brain MRI, Frontal Brain Volume
- Seshadri_17903297_Brain MRI, Hippocampal Volume
- Seshadri_17903297_Brain MRI, Lateral Ventricular Volume
- Seshadri_17903297_Brain MRI, Occiptal Brain Volume
- Seshadri_17903297_Brain MRI, Parietal Brain Volume
- Seshadri_17903297_Brain MRI, Temporal Brain Volume
- Seshadri_17903297_Brain MRI, Temporal Horn Volume
- Seshadri_17903297_Brain MRI, Total Cerebral Brain Volume
- Seshadri_17903297_Brain MRI, White Matter Hyperintensity Volume
- Seshadri_17903297_Cognitive performance, attention and executive function
- Seshadri_17903297_Cognitive performance, Boston Naming Test
- Seshadri_17903297_Cognitive performance, Similarities
- Seshadri_17903297_Cognitive performance, verbal memory
- Seshadri_17903297_Cognitive performance, visual memory and organization
- Seshadri_17903297_Cognitive performance, Wide-Range Achievement Test
- Shifman_17667963_Neuroticism
- Shifman_18282107_Schizophrenia
- Shifman_18282107_Schizophrenia, gender differentiated in females
- Shifman_18282107_Schizophrenia, gender differentiated in males
- Sladek_17293876_Type II Diabetes Mellitus
- SLEGEN_18204446_Systemic Lupus Erythematosus (SLE), gender differentiated in women
- Spinola_16549820_Lung cancer, smokers with versus smokers without
- Spinola_17223258_Lung cancer
- Stacey_17529974_Breast cancer
- Steer_17159887_Rheumatoid Arthritis
- Stefansson_17634447_Periodic Leg Movements
- Stefansson_17634447_Restless Leg Syndrome
- Steinthorsdottir_17460697_Insulin response
- Steinthorsdottir_17460697_Type II Diabetes Mellitus
- Steinthorsdottir_17460697_Type II Diabetes Mellitus in NonObese Subjects
- Steinthorsdottir_17460697_Type II Diabetes Mellitus in Obese Subjects
- Stowkowski_17999355_Skin pigmentation
- Sulem_17952075_Blond versus brown hair pigmentation
- Sulem_17952075_Blue versus brown eye pigmentation
- Sulem_17952075_Blue versus green eye pigmentation
- Sulem_17952075_Freckles
- Sulem_17952075_Red hair pigmentation
- Suzuki_18075462_Coronary spasm, gender differentiated in women
- Thorleifsson_17690259_Exfoliation glaucoma
- Thorleifsson_17690259_Glaucoma
- Tomlinson_17618284_Colorectal cancer
- Uda_18245381_Fetal hemoglobin (HbF)
- Uda_18245381_Glycosylated hemoglobin (HbA1c)
- Uda_18245381_Hemoglobin (Hb)
- Uda_18245381_Hemoglobin A2 (HbA2)
- Uda_18245381_Mean corpuscular hemoglobin (MCH)
- Uda_18245381_Mean corpuscular hemoglobin concentration (MCHC)
- Uda_18245381_Mean corpuscular volume (MCV)
- Uda_18245381_Red blood cell count (RBC)
- Uhl_17407593_Nicotine dependence
- van Es_17827064_Amyotrophic Lateral Sclerosis (ALS)
- van Heel_17558408_Celiac disease
- Vasan_17903301_Aortic root diameter
- Vasan_17903301_Baseline brachial artery diameter
- Vasan_17903301_Baseline brachial artery flow velocity
- Vasan_17903301_Brachial artery flow-mediated dilation percent
- Vasan_17903301_Brachial artery hyperemic flow velocity
- Vasan_17903301_Left atrial diameter
[truncated: 104 more entries]
