# Supplementary material for: An Open Access Database of Genome-wide Association Results
Source: BMC Med Genet. 2009 Jan 22;10:6. doi: 10.1186/1471-2350-10-6 (PMC2639349; doi:10.1186/1471-2350-10-6)
Supplement: Additional file 6 — Formatted files for more than 400 GWAS analyses that can be used to upload and browse results in UCSC Genome Browser using Genome Graphs. This archive file contains Genome Graph files for all GWAS associations contained in Additional files 2 and 4. The files within the archive can be used to visualize GWAS associations described here using UCSC Genome Graphs at regional, chromosomal and whole genome levels. A file "README.txt" describes file naming conventions. The file "JohnsonODonnell_ALLgwas_graph.txt" contains a single Genome Graph file containing all associations. [file 1471-2350-10-6-S6.zip › Baum_17486107_Bipolar disorder]

chr1	3470009	4.095284455
chr1	18898409	1.501689446
chr1	27847971	5.413412695
chr1	39075467	4.360513511
chr1	107986832	2.397940009
chr1	149903689	2.920818754
chr1	214282567	4.860120914
chr1	235262729	1.935542011
chr2	16969333	5.54515514
chr2	17090990	4.559090918
chr2	28143851	3
chr2	51597192	4.216096421
chr2	65451726	4.772113295
chr2	74936403	4
chr2	74943663	2.698970004
chr2	82022381	4.031517051
chr2	85359113	2.055517328
chr2	85361576	5.076238039
chr2	125284013	2.107905397
chr2	151333128	4.218963061
chr2	160612005	2.958607315
chr2	169579128	1.30980392
chr2	232034661	2.15490196
chr2	232646827	3.045757491
chr2	238648868	4.092588639
chr2	241155342	2.522878745
chr3	1302288	1.991399828
chr3	1883074	3.959018115
chr3	29362635	3.096910013
chr3	29421986	1.982966661
chr3	36190013	4.183096161
chr3	36197653	4.903089987
chr3	50973856	1.749579998
chr3	51171463	1.375717904
chr3	51475631	1.725842151
chr3	52517959	3.096910013
chr3	62219484	1.534617149
chr3	128869192	1.987162775
chr3	147421309	4.124938737
chr3	173003683	4.183096161
chr3	188830297	4.247183569
chr4	7517366	3.301029996
chr4	7526324	3.22184875
chr4	7531322	4.853871964
chr4	16314796	2.346787486
chr4	22147939	4.244887734
chr4	44046698	1.552841969
chr4	47890699	1.49757288
chr4	47899351	1.987162775
chr4	71236237	1.958607315
chr4	71423140	3
chr4	81896230	4.018634491
chr4	90081192	4.321481621
chr4	114807814	1.863279433
chr4	129998526	2.397940009
chr4	153294941	3.991025304
chr4	155214673	4.4867824
chr4	170052047	4.251037139
chr4	187359349	2.318758763
chr5	62577650	4.238072162
chr5	76516517	4.091514981
chr5	77888754	4.029653124
chr5	106828047	2.096910013
chr5	120912902	4.417936637
chr5	121664339	4.183096161
chr5	136764171	4.00656377
chr5	155814971	2.236572006
chr5	168050686	2.677780705
chr5	174604762	4.407823243
chr6	6547432	1.353596274
chr6	7715696	2.060480747
chr6	10907482	1.600326279
chr6	26212075	4.155522824
chr6	32036993	2.522878745
chr6	39206322	4.007004902
chr6	41413053	4.804100348
chr6	54696028	4.160521953
chr6	69351206	4.400116928
chr6	97643054	3.963391063
chr6	146544733	1.583359493
chr6	153375021	2.431798276
chr6	163767842	4.111259039
chr7	3373487	4.143875556
chr7	4876509	4.732828272
chr7	16278521	4.014124643
chr7	55529378	2.327902142
chr7	69013326	4.559090918
chr7	119932159	4.280668713
chr7	157735765	1.628932138
chr8	1258400	4.080921908
chr8	3569337	2.920818754
chr8	4107478	2.327902142
chr8	13678755	4.104577454
chr8	80324608	4.031984286
chr8	92417823	1.869666232
chr8	97684411	2.124938737
chr8	138423534	4.308034897
chr8	142644782	4.270025714
chr9	702156	4.226213555
chr9	25375317	3.974751498
chr9	70357832	4.534617149
chr9	78395169	5.651695137
chr9	89479756	4.224025669
chr9	100255998	1.886056648
chr9	116312679	4
chr9	116314950	2.568636236
chr9	118880165	1.442492798
chr9	120378911	4.122628654
chr10	7556312	4.476253533
chr10	14622683	1.774690718
chr10	51805095	3.993418447
chr10	54169046	4.420216403
chr10	61509837	2.698970004
chr10	103254177	4.795880017
chr10	103920596	4.130181792
chr10	104404211	3.982390767
chr10	112754584	1.617982957
chr10	116208374	5.147520006
chr10	127965325	4.025949097
chr10	131303666	4.663540266
chr11	1064401	1.913640169
chr11	4804187	1.838631998
chr11	11585907	3
chr11	40163660	1.568636236
chr11	67067834	4.869666232
chr11	70938911	2.070581074
chr11	77780118	1.369572125
chr11	99640534	1.8569852
chr11	100816569	4.160521953
chr11	100853118	4.850780887
chr11	109789403	4.13430394
chr11	128296289	4.13667714
chr11	130048092	2.886056648
chr11	133517223	2.180456064
chr12	4622059	4.038104526
chr12	69230221	3.301029996
chr12	92782327	4.122628654
chr13	33383598	2.431798276
chr13	41534943	1.301029996
chr13	41540810	4
chr13	41547706	1.301029996
chr13	41547810	1.301029996
chr13	41551437	7.823908741
chr13	41554841	1.301029996
chr13	41562452	1.301029996
chr13	41566685	1.301029996
chr13	41573006	1.301029996
chr13	41573493	5.431798276
chr13	41587853	1.301029996
chr13	41590823	1.301029996
chr13	41599717	1.301029996
chr13	41602400	1.301029996
chr13	41636982	1.301029996
chr13	41660106	1.301029996
chr13	41660871	1.301029996
chr13	41665706	1.301029996
chr13	41684680	1.301029996
chr13	41694369	1.301029996
chr13	41699654	1.301029996
chr13	46068119	2.795880017
chr13	73226405	3.15490196
chr13	89339301	4.071604148
chr13	92612027	4.159893906
chr13	100724340	4.091514981
chr14	33259387	3.964782457
chr14	34555499	2.004364805
chr14	73538366	4.612610174
chr14	88865423	2.522878745
chr14	89408909	1.806875402
chr14	89488941	1.563837353
chr14	94837133	4.367542708
chr14	97772228	4.71219827
chr15	86622043	4.647817482
chr16	6237506	1.744727495
chr16	6739872	3
chr16	55315317	4.314258261
chr16	80371845	2.070581074
chr17	778417	3.522878745
chr17	3111551	5.210419288
chr17	13881813	4.063486258
chr17	19554193	4.268411235
chr17	21932776	3.972434318
chr17	39993014	2.26760624
chr17	53788447	1.647817482
chr17	59214664	2.552841969
chr17	62332794	4.123205024
chr17	63418511	1.823908741
chr17	64613313	1.815308569
chr17	71051226	1.716698771
chr18	1951967	4.454692884
chr18	19650555	2.468521083
chr18	22689585	2.657577319
chr18	34881345	4.302770657
chr18	57325112	2.886056648
chr18	59526663	4.436518915
chr18	65300853	4.151195299
chr19	2689352	2.602059991
chr19	5898871	4.4225082
chr19	38681085	4.632644079
chr19	50896890	3.95932647
chr20	1045609	2.48148606
chr20	5735582	4.131355562
chr20	9943950	4.302770657
chr20	42053499	4.777283529
chr20	47560583	4.139661993
chr20	51387954	2.086186148
chr20	52201798	4.721246399
chr20	54598474	3.990736121
chr20	54725950	4.296708622
chr21	29177545	1.707743929
chr21	46077643	4.256490235
chr21	46152877	5.041914151
chr22	15778800	3.989314269
chr22	16098606	4.394694954
chr22	30329476	4.673664139
chr22	34125413	4.723538196
chr22	38650307	3.983259073
chrX	15076598	4.077793723
chrX	45495819	4.15864053
chrX	69141924	3.397940009
chrX	110913025	3.962868444
