# Supplementary material for: An Open Access Database of Genome-wide Association Results
Source: BMC Med Genet. 2009 Jan 22;10:6. doi: 10.1186/1471-2350-10-6 (PMC2639349; doi:10.1186/1471-2350-10-6)
Supplement: Additional file 6 — Formatted files for more than 400 GWAS analyses that can be used to upload and browse results in UCSC Genome Browser using Genome Graphs. This archive file contains Genome Graph files for all GWAS associations contained in Additional files 2 and 4. The files within the archive can be used to visualize GWAS associations described here using UCSC Genome Graphs at regional, chromosomal and whole genome levels. A file "README.txt" describes file naming conventions. The file "JohnsonODonnell_ALLgwas_graph.txt" contains a single Genome Graph file containing all associations. [file 1471-2350-10-6-S6.zip › Benjamin_17903293_ANP]

chr6	107005919	5.744727495
chr7	46242162	5.657577319
chr7	46242253	5.698970004
chr11	112801829	5.585026652
