# Supplementary material for: An Open Access Database of Genome-wide Association Results
Source: BMC Med Genet. 2009 Jan 22;10:6. doi: 10.1186/1471-2350-10-6 (PMC2639349; doi:10.1186/1471-2350-10-6)
Supplement: Additional file 6 — Formatted files for more than 400 GWAS analyses that can be used to upload and browse results in UCSC Genome Browser using Genome Graphs. This archive file contains Genome Graph files for all GWAS associations contained in Additional files 2 and 4. The files within the archive can be used to visualize GWAS associations described here using UCSC Genome Graphs at regional, chromosomal and whole genome levels. A file "README.txt" describes file naming conventions. The file "JohnsonODonnell_ALLgwas_graph.txt" contains a single Genome Graph file containing all associations. [file 1471-2350-10-6-S6.zip › Benjamin_17903293_Correlated phenotypes - IL-6, CRP, Fibrinogen]

chr3	21530978	2.721246399
chr3	23424931	2.602059991
chr3	106156256	2.397940009
chr3	137592202	2.065501549
chr4	113099863	2.408935393
chr4	113100317	2.259637311
chr4	113148150	2.657577319
chr4	113282975	2.207608311
chr7	16996477	1.721246399
chr8	22634817	2.552841969
chr8	60260538	2.602059991
chr9	31659518	3.180456064
chr9	31668988	4.244125144
chr10	6153788	3.585026652
chr12	7757402	2.823908741
chr14	87623621	2.721246399
chr15	59210481	2.356547324
chr21	28481515	3.207608311
chr21	28481749	3.193820026
chr21	28481869	3.193820026
