# Supplementary material for: An Open Access Database of Genome-wide Association Results
Source: BMC Med Genet. 2009 Jan 22;10:6. doi: 10.1186/1471-2350-10-6 (PMC2639349; doi:10.1186/1471-2350-10-6)
Supplement: Additional file 6 — Formatted files for more than 400 GWAS analyses that can be used to upload and browse results in UCSC Genome Browser using Genome Graphs. This archive file contains Genome Graph files for all GWAS associations contained in Additional files 2 and 4. The files within the archive can be used to visualize GWAS associations described here using UCSC Genome Graphs at regional, chromosomal and whole genome levels. A file "README.txt" describes file naming conventions. The file "JohnsonODonnell_ALLgwas_graph.txt" contains a single Genome Graph file containing all associations. [file 1471-2350-10-6-S6.zip › Benjamin_17903293_C-reactive protein]

chr1	17271101	2.698970004
chr1	90716495	4.698970004
chr1	157873428	2.698970004
chr1	157895677	1.698970004
chr1	157943420	7.494850022
chr1	157945440	7.552841969
chr1	157988680	3
chr5	103297593	5.036212173
chr5	125270919	5.920818754
chr10	54964880	5.721246399
chr13	35380415	3.13667714
chr13	84918646	2.698970004
chr14	72413330	2.292429824
chr19	35791730	6.124938737
