# Supplementary material for: An Open Access Database of Genome-wide Association Results
Source: BMC Med Genet. 2009 Jan 22;10:6. doi: 10.1186/1471-2350-10-6 (PMC2639349; doi:10.1186/1471-2350-10-6)
Supplement: Additional file 6 — Formatted files for more than 400 GWAS analyses that can be used to upload and browse results in UCSC Genome Browser using Genome Graphs. This archive file contains Genome Graph files for all GWAS associations contained in Additional files 2 and 4. The files within the archive can be used to visualize GWAS associations described here using UCSC Genome Graphs at regional, chromosomal and whole genome levels. A file "README.txt" describes file naming conventions. The file "JohnsonODonnell_ALLgwas_graph.txt" contains a single Genome Graph file containing all associations. [file 1471-2350-10-6-S6.zip › Berrettini_18227835_Nicotine dependence, cigarettes per day]

chr4	149575966	4.4225082
chr4	149576925	4.818156412
chr5	178348669	3.565431096
chr7	136783133	4.008330993
chr9	76304931	3.913640169
chr9	76313209	4.257274869
chr9	76326716	3.227678293
chr9	76340109	2.770062314
chr15	76665596	3.22184875
chr15	76683184	5.585026652
chr15	76694711	4.161150909
chr15	90336555	3.274905479
chr15	90336606	3.204119983
chr15	90338621	3.610833916
chr15	90338849	3.716698771
