# Supplementary material for: An Open Access Database of Genome-wide Association Results
Source: BMC Med Genet. 2009 Jan 22;10:6. doi: 10.1186/1471-2350-10-6 (PMC2639349; doi:10.1186/1471-2350-10-6)
Supplement: Additional file 6 — Formatted files for more than 400 GWAS analyses that can be used to upload and browse results in UCSC Genome Browser using Genome Graphs. This archive file contains Genome Graph files for all GWAS associations contained in Additional files 2 and 4. The files within the archive can be used to visualize GWAS associations described here using UCSC Genome Graphs at regional, chromosomal and whole genome levels. A file "README.txt" describes file naming conventions. The file "JohnsonODonnell_ALLgwas_graph.txt" contains a single Genome Graph file containing all associations. [file 1471-2350-10-6-S6.zip › Bierut_17158188_Nicotine dependence]

chr1	30306470	3.257274869
chr1	34679735	3.118615343
chr1	40185685	3.625251654
chr1	44282138	3.2644011
chr1	46087594	3.148130399
chr1	82137249	3.179798541
chr1	86739439	3.630784143
chr1	86741172	4.358525889
chr1	86746622	3.018181393
chr1	86746703	3.012333735
chr1	93757392	4.406713933
chr1	145484148	3.328827157
chr1	145487772	3.268411235
chr1	162719366	3.832682665
chr1	162719997	3.801342913
chr1	162721174	3.847711656
chr1	162721273	3.730487056
chr1	186692356	3.202040356
chr1	190086504	3.366531544
chr1	200373619	3.573488739
chr2	12699072	4.214670165
chr2	36116971	3.415668776
chr2	46060256	3.044793462
chr2	48154355	3.345823458
chr2	51078593	4.829738285
chr2	51095774	4.162411562
chr2	51101161	4.247183569
chr2	59433830	3.137868621
chr2	74952889	3.950781977
chr2	80872398	3.060980224
chr2	80952831	3.627087997
chr2	80978747	3.742321425
chr2	129918456	3.045757491
chr2	147226359	3.688246139
chr3	11344117	3.391473966
chr3	11349955	3.175874166
chr3	11358347	3.384049948
chr3	11366717	3.236572006
chr3	72731670	4.332547047
chr3	72733045	3.222573178
chr3	114334741	4.317854924
chr3	126369923	3.171984936
chr3	144727672	3.522878745
chr4	23311656	3.739928612
chr4	35090142	3.749579998
chr4	35099511	3.519993057
chr4	35101778	3.649751982
chr4	35111105	3.559090918
chr4	35112136	3.315154638
chr4	35135569	3.621602099
chr4	35138434	3.345823458
chr4	35151494	3.540607512
chr4	35165304	3.197226275
chr4	35189745	3.632644079
chr4	35191805	3.640164518
chr4	35191876	3.46470588
chr4	35191909	3.4225082
chr4	35192022	3.559090918
chr4	35193190	3.42945706
chr4	35193551	3.542118103
chr4	35194272	3.899629455
chr4	35195751	3.563837353
chr4	35196872	3.585026652
chr4	35196945	3.590066877
chr4	35198432	3.66756154
chr4	35198592	3.63638802
chr4	35198927	4.1123827
chr4	35200316	3.68613278
chr4	35200478	3.514278574
chr4	35200913	3.308034897
chr4	35207046	3.744727495
chr4	35230984	3.809668302
chr4	35232761	3.716698771
chr4	35234875	3.826813732
chr4	35236035	3.718966633
chr4	35245305	3.274088368
chr4	35614570	3.363512104
chr4	91016258	3.232102384
chr4	128661017	3.436518915
chr4	164409313	3.204119983
chr5	1897315	3.015022874
chr5	14038879	3.490797478
chr5	14040103	4.366531544
chr5	14040466	3.417936637
chr5	21878193	3.312471039
chr5	25294627	3.04431225
chr5	31759017	3.518557371
chr5	40877873	3.590066877
chr5	80351426	3.367542708
chr5	98303839	3.595166283
chr5	107328554	3.284832642
chr5	107338102	3.174573882
chr5	107348129	4.089909454
chr5	107351765	3.366531544
chr5	107704220	3.235823868
chr5	116210252	3.36552273
chr5	117482928	3.163043263
chr5	135678197	3.787812396
chr5	135679839	3.790484985
chr5	135683000	3.189767482
chr5	135692087	3.756961951
chr5	135706856	3.962573502
chr5	135711634	4.304518324
chr5	135717335	4.410050399
chr5	151447161	3.150580586
chr5	151463556	3.119758224
chr6	32261864	4.847711656
chr6	37592263	3.296708622
chr6	41977902	3.032452024
chr6	69227629	3.113509275
chr6	75466154	3.482804102
chr6	131010696	3.07007044
chr6	140166768	3.924453039
chr6	147848412	3.384049948
chr6	147854709	3.105130343
chr6	149154449	3.59345982
chr6	150898463	3.230622674
chr6	154334873	3.084072788
chr6	154340568	3.168130226
chr6	164772222	3.046723663
chr7	49803418	3.046723663
chr7	103185455	3.129011186
chr7	105335634	3.038104526
chr8	8808812	3.081969663
chr8	10773643	3.679853714
chr8	42668804	3.735182177
chr8	42669139	4.184422252
chr8	42669214	3.943095149
chr8	42669655	3.698970004
chr8	53244370	3.725842151
chr8	60070583	3.010105436
chr8	61819627	3.331614083
chr8	75430173	3.076755981
chr8	75434529	3.165579296
chr8	75435282	3.063486258
chr8	75459897	3.086716098
chr8	75478798	3.038578906
chr8	75501185	3.500312917
chr8	76889302	3.428291168
chr8	77701042	3.110138279
chr8	77726733	3.186419011
chr8	82446968	3.559090918
chr8	88703821	3.761953897
chr9	12196873	3.108462542
chr9	28698151	3.131943638
chr9	78421369	3.332547047
chr9	78959214	4.392544977
chr9	78961910	3.832682665
chr9	79013822	3.308918508
chr9	79059672	4.603800653
chr9	79104961	4.326058001
chr9	79125480	4.679853714
chr9	79139676	3
chr9	79202220	3.104577454
chr9	81830893	3.245651664
chr9	100862123	3.026410377
chr9	131545023	3.465973894
chr9	131553961	3.196542884
chr10	3717947	3.197910742
chr10	59602504	3.133122186
chr10	59602518	3.133122186
chr10	68307817	3.299296283
chr10	68310957	5.248720896
chr10	68340205	4.01278077
chr10	79885293	3.663540266
chr10	87302306	3.804100348
chr10	94391352	3.089375595
chr10	117630306	3.209011525
chr10	125172973	3.141462802
chr10	127961048	3.127843727
chr10	132581715	3.27572413
chr10	132584151	3.023191663
chr11	7555967	3.261219442
chr11	34478225	3.442492798
chr11	94930169	3.276544328
chr11	94932105	3.419075024
chr11	94935025	3.863279433
chr11	96375443	3.053056729
chr11	108486027	4.186419011
chr11	108486074	4.195179321
chr11	108490715	4.030118356
chr11	108491084	4.136082623
chr11	109789403	3.346787486
chr11	123460835	3.244887734
chr11	123461605	3.732828272
chr11	123468010	3.302770657
chr12	14607060	3.93930216
chr12	67236938	3.005682847
chr13	62069570	3.236572006
chr13	68753609	4.101274818
chr14	40743464	3.48148606
chr14	40762736	3.752026734
chr14	40766315	3.759450752
chr14	40766446	3.804100348
chr14	40766704	3.661543506
chr14	40766891	4.277366077
chr14	40769154	3.882728704
chr14	40771068	3.696803943
chr14	40771418	3.823908741
chr14	40772433	3.744727495
chr14	40785254	3.850780887
chr14	40785318	4.087246696
chr14	40785750	3.688246139
chr14	40789116	3.772113295
chr14	40789888	3.844663963
chr14	40790808	3.896196279
chr14	40791511	3.88941029
chr14	40793335	3.974694135
chr14	40795921	4.036212173
chr14	40799523	4.005243055
chr14	40800126	4.042871802
chr14	40800271	3.950781977
chr14	40805691	4.050122296
chr14	40813944	3.359518563
chr14	40821348	3.920818754
chr14	40822419	3.43062609
chr14	40824300	3.787812396
chr14	40826319	4.728158393
chr14	40835679	3.42365865
chr14	40836034	3.688246139
chr14	40836311	3.40560745
chr14	40836756	3.71219827
chr14	40838495	3.482804102
chr14	40840273	3.744727495
chr14	40841983	4.321481621
chr14	40843530	3.369572125
chr14	40852451	4.056505484
chr14	40854451	3.527243551
chr14	40855929	3.714442691
chr14	40860417	3.122053048
chr14	40870979	3.116906641
chr14	54923281	3.156144577
chr14	93997893	3.598599459
chr14	96223096	3.036684489
chr15	52389512	3.488116639
chr15	76517368	3.1837587
chr15	76518204	3.225483034
chr15	76548469	3.260427656
chr16	52623495	3.476253533
chr16	52625622	4.053056729
chr16	52640668	3.009217308
chr16	77051857	3.462180905
chr17	1172690	3.987162775
chr17	1175972	3.962573502
chr17	12129030	3.378823718
chr17	30571045	3.175874166
chr17	42409179	3.614393726
chr17	69134264	3.04769199
chr18	64004768	3.027797162
chr20	19754708	3.962573502
chr20	19755479	3.225483034
chr20	37398513	3.2915791
chr20	37453991	3.21395879
chr20	44895273	3.021363052
chr20	49148163	3.826813732
chr20	55639435	3.017276612
chr20	55639715	3.406713933
chr20	55643842	3.154281982
chr21	17851615	3.396855627
chr21	17854223	3.232102384
chr21	17854314	3.067526235
chr21	39302119	5.815308569
chr22	47764498	3.609064893
chrX	122159504	3.109020403
chrX	146048871	3.515700161
chrX	148275042	3.521433504
