# Supplementary material for: An Open Access Database of Genome-wide Association Results
Source: BMC Med Genet. 2009 Jan 22;10:6. doi: 10.1186/1471-2350-10-6 (PMC2639349; doi:10.1186/1471-2350-10-6)
Supplement: Additional file 6 — Formatted files for more than 400 GWAS analyses that can be used to upload and browse results in UCSC Genome Browser using Genome Graphs. This archive file contains Genome Graph files for all GWAS associations contained in Additional files 2 and 4. The files within the archive can be used to visualize GWAS associations described here using UCSC Genome Graphs at regional, chromosomal and whole genome levels. A file "README.txt" describes file naming conventions. The file "JohnsonODonnell_ALLgwas_graph.txt" contains a single Genome Graph file containing all associations. [file 1471-2350-10-6-S6.zip › Bierut_17158188_Nicotine dependence, gender-differentiated]

chr1	196481665	3.324221658
chr1	196490113	3.725842151
chr1	196540512	3.899629455
chr1	196540723	3.354577731
chr1	196540984	3.54668166
chr1	196541531	3.134896025
chr1	196543758	3.279840697
chr1	196639949	3.655607726
chr1	196683298	3.785156152
chr2	172284257	3.274088368
chr6	147940910	3.442492798
chr6	147947974	3.087246696
chr6	147948447	3.152427341
chr6	147950688	3.146301788
chr6	147950861	3.366531544
chr6	147954124	3.910094889
chr6	147954408	3.793174124
chr6	147955753	3.777283529
chr6	147957159	3.829738285
chr6	147960275	3.818156412
chr6	147964248	3.761953897
chr6	147966148	3.950781977
chr7	21055108	3.052566278
chr8	143679430	3.03574037
chr9	35997605	3.133122186
chr9	93502822	3.115204636
chr10	60091744	3.651695137
chr10	72347598	3.053056729
chr10	87835779	3.614393726
chr15	87204926	3.287350298
chr15	87205884	3.669586227
chr18	57159282	3.488116639
chr18	66318101	3.22475374
chr22	45195985	3.66756154
