# Supplementary material for: An Open Access Database of Genome-wide Association Results
Source: BMC Med Genet. 2009 Jan 22;10:6. doi: 10.1186/1471-2350-10-6 (PMC2639349; doi:10.1186/1471-2350-10-6)
Supplement: Additional file 6 — Formatted files for more than 400 GWAS analyses that can be used to upload and browse results in UCSC Genome Browser using Genome Graphs. This archive file contains Genome Graph files for all GWAS associations contained in Additional files 2 and 4. The files within the archive can be used to visualize GWAS associations described here using UCSC Genome Graphs at regional, chromosomal and whole genome levels. A file "README.txt" describes file naming conventions. The file "JohnsonODonnell_ALLgwas_graph.txt" contains a single Genome Graph file containing all associations. [file 1471-2350-10-6-S6.zip › Broad DGI Webtables_17463246_2 hour glucose]

chr1	7351679	3.111090741
chr1	10377089	3.191789027
chr1	14311629	3.165515715
chr1	34259073	3.366733589
chr1	34420633	3.236646891
chr1	37633891	3.154529867
chr1	41315091	3.611721137
chr1	45242717	4.70333481
chr1	58004917	3.120560034
chr1	58005308	3.059483515
chr1	65967827	3.136915175
chr1	66947142	3.16513442
chr1	87484844	3.104080455
chr1	87525474	3.220547817
chr1	150205387	3.007225636
chr1	155333574	3.150457748
chr1	159012637	4.595166283
chr1	162096768	3.971428747
chr1	201028446	3.67141655
chr1	210200298	3.427360703
chr1	214506728	3.219610672
chr1	214615705	3.094527938
chr1	244896239	3.610302452
chr1	244897111	3.309360988
chr2	4785042	3.662341109
chr2	12235917	3.181840114
chr2	15870832	3.192262078
chr2	18120400	3.422853015
chr2	18134815	3.163106484
chr2	28720432	3.339324212
chr2	33351548	3.808269607
chr2	33390466	3.12222565
chr2	38258299	3.037630664
chr2	38259373	3.386052523
chr2	41244756	4.037157319
chr2	41256950	5.09420412
chr2	41271728	5.404503778
chr2	41276601	5.194499142
chr2	41278196	4.804100348
chr2	41291942	4.449771647
chr2	41327892	3.485319456
chr2	41329126	3.351444844
chr2	41335143	3.851089007
chr2	51372785	3.123493496
chr2	51420208	3.611721137
chr2	51435011	3.383734595
chr2	61077763	3.206838471
chr2	61086793	3.709520187
chr2	61113567	3.65130581
chr2	61121664	3.681102285
chr2	61160258	3.336393292
chr2	61193954	3.155274372
chr2	61199637	3.418619311
chr2	61458883	3.194363234
chr2	70551228	3.509199048
chr2	80530642	3.287687091
chr2	88628076	3.616005211
chr2	105750565	3.133653577
chr2	111661712	4.053547735
chr2	119465266	3.110250225
chr2	119480932	3.236048174
chr2	130360082	3.449038248
chr2	130361512	3.095988116
chr2	130362904	3.909389292
chr2	130363482	3.822175028
chr2	131553712	3.094365999
chr2	143602907	3.387110231
chr2	148171538	3.424581209
chr2	153511480	3.482672118
chr2	174456818	4.412289035
chr2	174463669	3.872571222
chr2	180823956	3.265920593
chr2	202264000	3.010772726
chr2	204567759	3.68803434
chr2	204677915	3.232992636
chr2	204678150	3.232992636
chr2	204712367	3.168386145
chr2	222191161	3.165452142
chr3	2868696	4.605548319
chr3	14588394	3.567190995
chr3	21656973	3.169603824
chr3	24103340	3.019632974
chr3	36225045	3.645507399
chr3	38828164	3.111090741
chr3	40325213	3.097833871
chr3	43633849	3.133476374
chr3	43811721	3.463820468
chr3	73861094	3.690156995
chr3	73863907	4.705533774
chr3	73868834	4.206209615
chr3	73960039	3.464326197
chr3	74063523	4.018181393
chr3	75304301	4.494850022
chr3	101721714	3.194839098
chr3	101727367	4.00656377
chr3	101727515	3.882397308
chr3	101734364	4.002613616
chr3	104930586	4.195179321
chr3	116638338	3.431798276
chr3	120665288	3.983384452
chr3	120709937	3.028260409
chr3	127507885	3.0214543
chr3	134563716	3.050854048
chr3	151705125	3.325047052
chr3	158576054	3.050366076
chr3	169845899	3.170053304
chr3	189720705	3.185819019
chr3	198697057	3.038578906
chr4	2895374	3.27679069
chr4	19472883	3.175418624
chr4	20379542	3.377371574
chr4	43639658	3.083493413
chr4	71271866	3.554707231
chr4	77338966	5.384049948
chr4	78282332	3.039101323
chr4	88741952	3.011708658
chr4	96021167	3.187755303
chr4	107018765	3.051440338
chr4	111215267	3.142305742
chr4	111252999	3.072321736
chr4	153044753	3.040767751
chr4	166205996	3.372429336
chr4	168757367	3.11463878
chr4	168760361	4.314258261
chr4	168802046	3.511731385
chr4	168821802	3.455683858
chr4	168822901	3.522734005
chr4	168828121	3.37923951
chr4	168828708	3.926648298
chr4	168828749	3.249337354
chr4	183202587	4.227678293
chr5	1353025	4.478861916
chr5	13963684	3.075462282
chr5	15391073	3.287939858
chr5	40730827	3.10796108
chr5	52659946	3.249414473
chr5	71362183	3.483200296
chr5	71369655	3.002307882
chr5	71386422	3.035693218
chr5	72715209	3.127552352
chr5	72785919	3.3801765
chr5	75638147	3.215953584
chr5	75647353	3.257274869
chr5	75647761	3.4710833
chr5	75736066	3.853561865
chr5	77245924	3.350178537
chr5	115723947	3.002176919
chr5	115724017	3.016554143
chr5	115726533	3.988429556
chr5	116304873	3.056703385
chr5	126431534	3.485850866
chr5	126608349	3.694863681
chr5	173082276	3.007490665
chr6	10003116	3.440332722
chr6	10011054	3.643018599
chr6	10018224	3.664141089
chr6	10028037	3.568636236
chr6	11599466	3.26744542
chr6	32811086	3.072680975
chr6	37358090	3.94577009
chr6	38355369	3.096638664
chr6	44366302	3.121363327
chr6	47209096	3.450751443
chr6	58540533	3.08107891
chr6	58722059	3.007844289
chr6	71763938	3.648783655
chr6	92617314	4.821023053
chr6	110821277	3.1035289
chr7	3310543	3.78968148
chr7	3329444	4.228412519
chr7	3437767	3.584192272
chr7	8934087	4.542118103
chr7	9682487	3.445995679
chr7	9711358	4.962573502
chr7	13254520	3.718966633
chr7	13286695	3.308653236
chr7	13288412	3.198664904
chr7	13291585	3.059135024
chr7	15844073	3.103859749
chr7	28388659	3.191789027
chr7	29413882	3.219970873
chr7	29414945	3.325782054
chr7	36534307	3.06093025
chr7	66590295	3.451856363
chr7	69720025	3.531800414
chr7	69723345	3.470056598
chr7	69726632	3.41930306
chr7	69726845	3.154653863
chr7	75427839	3.053498609
chr7	93886481	3.043687469
chr7	122758040	3.313453101
chr7	123793976	3.051195954
chr7	131765157	3.039148846
chr7	131788190	4.007004902
chr7	153642682	3.668572703
chr7	153642917	3.948076084
chr7	153646568	3.852942329
chr7	153647354	4.57024772
chr7	157597208	3.333201316
chr8	1471917	4.798602876
chr8	1478011	3.021226216
chr8	1502156	5.064492734
chr8	2371110	3.013407393
chr8	2371548	3.039338993
chr8	4883759	3.02008759
chr8	20896248	3.039576793
chr8	26571955	3.317854924
chr8	28495861	7.159266765
chr8	29427293	3.00344455
chr8	57126439	4.801342913
chr8	87874750	3.857610534
chr8	91277983	3.193548677
chr8	91278879	3.490259984
chr8	91304511	3.164246032
chr8	91304818	3.138824164
chr8	91327474	4.073657553
chr8	91327823	3.020998252
chr8	91328143	4.417936637
chr8	103343654	3.38563016
chr8	103858631	6.053547735
chr8	117138117	3.033811319
chr8	124651151	3.16171775
chr8	141102665	3.379968105
chr9	7770159	3.337809009
chr9	11464608	3.002133274
chr9	11508390	3.108518296
chr9	11576357	3.38902062
chr9	14686674	4.617982957
chr9	15208408	3.204467557
chr9	77420159	3.291324207
chr9	115429110	4.443697499
chr9	116796466	3.000173753
chr9	116796674	3.013496985
chr9	117352476	3.037772769
chr9	121525825	3.188223978
chr9	121550496	3.564952359
chr9	121562139	3.268250116
chr9	125273650	3.542875374
chr9	125287090	4.170053304
chr9	133004762	4.087777943
chr10	4019755	3.509058795
chr10	8232245	3.319755163
chr10	14267422	3.329105046
chr10	14291898	3.470313046
chr10	25966565	3.950781977
chr10	25967197	3.950781977
chr10	51192282	3.740645073
chr10	56433592	3.479254528
chr10	57460406	3.085233863
chr10	60464000	9.129596095
chr10	62673771	3.30434324
chr10	70975162	3.065047292
chr10	72572954	3.250495576
chr10	72577772	3.115034802
chr10	72579873	3.106460156
chr10	72598137	3.183228588
chr10	77123948	3.014528617
chr10	99414232	3.425043224
chr10	100547297	3.7044329
chr10	100582166	3.306448914
chr10	110160375	3.392866796
chr10	118402300	3.05843888
chr10	118908173	3.043447408
chr10	126231876	4.038578906
chr11	11420739	3.11662251
chr11	12812215	3.559563234
chr11	15711852	3.86106606
chr11	35112308	3.244201343
chr11	85342552	3.119643801
chr11	85369310	3.056653902
chr11	95274889	3.290390879
chr12	62481	3.194227368
chr12	191614	3.240936812
chr12	1835146	4.261219442
chr12	22460948	4.540607512
chr12	28894864	3.077222658
chr12	51961930	4.416801226
chr12	65550268	3.285837954
chr12	87569530	3.153848523
chr12	91077065	3.881735274
chr12	104897468	4.457174573
chr12	104900872	4.354577731
chr12	104901578	4.752026734
chr12	104905926	4.630784143
chr12	104907303	4.627087997
chr12	104909861	4.467245621
chr12	104912509	4.482804102
chr12	104914364	4.349692477
chr12	106896470	3.242755849
chr12	106917975	3.199351645
chr12	106948835	3.176460566
chr12	106949757	3.104909103
chr12	106970207	3.231954186
chr12	106976726	3.199351645
chr12	115738254	3.685290307
chr12	115775974	3.4710833
chr12	116236406	3.005199101
chr12	117002740	3.388064375
chr12	124412333	3.879426069
chr13	36000267	3.046095407
chr13	52882229	3.313900228
chr13	53252968	4.125518182
chr13	56527759	3.082231998
chr13	69262457	4.428291168
chr13	69271549	3.327163546
chr13	80986757	3.176982477
chr13	80998045	3.021226216
chr13	90643680	3.396422632
chr13	102776051	3.071655365
chr14	33797982	3.097997109
chr14	36262226	4.286509457
chr14	36303889	3.009350412
chr14	36324888	4.161780778
chr14	36324910	4.1123827
chr14	36328425	3.895171596
chr14	48196015	3.469928431
chr14	51623441	3.170824926
chr14	53905750	3.282246307
chr14	60762952	3.993962045
chr14	61725255	3.04124505
chr14	68851148	3.220403509
chr14	90164253	3.083546051
chr14	97185930	3.182236368
chr14	99303375	3.503901008
chr14	106353025	3.228853651
chr15	22609134	3.211124884
chr15	29325666	3.102702878
chr15	29410304	3.128894299
chr15	30871133	3.339134522
chr15	45259692	3.043255455
chr15	45608430	3.553929064
chr15	45620119	3.004320939
chr15	45621295	3.004540313
chr15	45657478	3.100836359
chr15	58505557	3.406381692
chr15	58806100	3.412513535
chr15	58819627	3.376647318
chr15	62163291	3.054482178
chr15	62226620	3.022550773
chr15	69730634	6.482804102
chr15	88185865	4.348721986
chr15	90223344	4.764471553
chr16	95358	7.555955204
chr16	9048552	3.18276527
chr16	12142378	3.196611175
chr16	13730528	3.288530218
chr16	26409836	4.573488739
chr16	27677395	3.075565636
chr16	52145565	3.266642212
chr16	52200361	3.099196065
chr16	77434919	3.43628166
chr16	78184783	3.545612533
chr16	79353895	3.408935393
chr16	79360618	3.358426747
chr16	82444425	4.53313238
chr16	82445180	4.000869459
chr17	17032630	4.603800653
chr17	31396931	3.283162277
chr17	49611224	3.093341782
chr17	63137210	3.743282254
chr17	66555445	3.025396208
chr17	75500655	3.110306209
chr18	4062948	3.143331516
chr18	12967206	3.581036169
chr18	23055299	3.66594856
chr18	43385798	3.497163361
chr18	43437894	6.946921557
chr18	52362900	4.549750892
chr18	52367467	4.465973894
chr18	52393022	3.354479485
chr18	55787540	3.632644079
chr18	60974730	3.175678875
chr18	60975338	3.146362618
chr19	2956231	4.63638802
chr19	8209705	3.280006174
chr19	21007993	3.649558143
chr19	21035703	3.36261035
chr19	21121676	3.356054087
chr19	21216064	4.258060922
chr19	21295492	3.097616316
chr19	34721080	3.094419972
chr19	35773570	3.158202701
chr19	36567126	3.101384503
chr19	56333487	3.201625623
chr19	57360509	4.366531544
chr19	58454349	3.055862927
chr19	63492158	4.847711656
chr20	7401861	3.129771721
chr20	15176295	3.191924132
chr20	42275043	3.707300997
chr20	42275312	3.549442991
chr20	54861896	3.209363038
chr20	58361874	4.659555885
chr21	17545940	5.08249449
chr21	24335208	3.492279023
chr21	24980530	3.104632711
chr21	24988736	3.848936747
chr21	24999487	4.195179321
chr21	25007795	3.394802733
chr21	25008725	3.270430274
chr22	15971089	3.211690188
chr22	24480608	3.697236292
chr22	25673454	3.002351545
chr22	25673533	3.176330187
chr22	26062598	3.724458312
chr22	31209317	3.277695213
chr22	37933875	3.269863996
chr22	41883796	3.402414498
chr22	47975688	3.508918587
chrX	16631851	3.009572342
chrX	113343669	3.07494588
chrX	123194634	3.652669985
chrX	134649204	3.206139799
