# Supplementary material for: An Open Access Database of Genome-wide Association Results
Source: BMC Med Genet. 2009 Jan 22;10:6. doi: 10.1186/1471-2350-10-6 (PMC2639349; doi:10.1186/1471-2350-10-6)
Supplement: Additional file 6 — Formatted files for more than 400 GWAS analyses that can be used to upload and browse results in UCSC Genome Browser using Genome Graphs. This archive file contains Genome Graph files for all GWAS associations contained in Additional files 2 and 4. The files within the archive can be used to visualize GWAS associations described here using UCSC Genome Graphs at regional, chromosomal and whole genome levels. A file "README.txt" describes file naming conventions. The file "JohnsonODonnell_ALLgwas_graph.txt" contains a single Genome Graph file containing all associations. [file 1471-2350-10-6-S6.zip › Broad DGI Webtables_17463246_2 hour Insulin]

chr1	13912617	3.42044504
chr1	15307844	3.415555693
chr1	15357052	3.876801925
chr1	15372919	3.845880474
chr1	21767403	3.006299305
chr1	31234025	3.662940274
chr1	47834865	4.742321425
chr1	78544873	3.051831638
chr1	86768404	3.860435734
chr1	93893152	3.277612906
chr1	145730876	3.18422308
chr1	156337755	3.13745123
chr1	160355955	3.098269308
chr1	170900598	3.369572125
chr1	171956514	3.727462223
chr1	172046742	4.153662888
chr1	172079820	6.243363892
chr1	172092315	5.931814138
chr1	172119497	3.407157317
chr1	172119750	3.335358024
chr1	172123906	3.314258261
chr1	172132647	3.552067134
chr1	172136987	3.482144581
chr1	172145455	3.20481541
chr1	172148494	3.131238042
chr1	189779851	3.16488041
chr1	190303776	3.179667155
chr1	190315326	3.34170235
chr1	201618758	3.219970873
chr1	211149884	3.554551486
chr1	216413773	3.072732319
chr1	223842585	3.146484303
chr1	238050917	3.188894393
chr2	1677037	3.052223292
chr2	12678294	3.209011525
chr2	15973590	3.789413975
chr2	31394895	3.587707491
chr2	68830108	3.13200249
chr2	73593933	3.859806321
chr2	102042561	3.318216234
chr2	113240438	4.628932138
chr2	113262149	3.266481749
chr2	113272259	5.020451625
chr2	113287052	5.079354999
chr2	113302940	3.228045251
chr2	129681746	3.220908796
chr2	129750177	3.194159451
chr2	129751150	3.194159451
chr2	164169193	3.693146251
chr2	169597825	3.237546518
chr2	174456818	3.515985037
chr2	174463669	3.556267759
chr2	174506382	3.20280173
chr2	174516462	3.063888568
chr2	195735165	3.172178572
chr2	195745148	6.363512104
chr2	195753744	3.666351243
chr2	195753763	4.438898616
chr2	195753921	4.438898616
chr2	195808750	3.670195478
chr2	221165308	3.412289035
chr2	221175057	3.655804284
chr3	1372069	3.007711646
chr3	1375419	3.390832626
chr3	2462697	3.117817112
chr3	53777788	3.022596519
chr3	53847793	3.102482871
chr3	54662401	3.91150953
chr3	54664689	3.685290307
chr3	58531881	4.074172425
chr3	67419131	3.373249146
chr3	85659887	3.169154808
chr3	89130713	3.922632095
chr3	126365776	3.262807357
chr3	128740840	3.070785496
chr3	128763659	3.144965683
chr3	133189307	3.237997031
chr3	133488984	3.128018646
chr3	143437390	3.141522958
chr3	143439766	3.233735909
chr3	154800861	3.346016093
chr3	154801041	3.737074531
chr3	154801530	3.443697499
chr3	154802946	3.614572485
chr3	154812567	3.414652089
chr3	196110998	3.217527376
chr4	2224861	3.271159432
chr4	4259762	3.091354161
chr4	16144569	3.477947199
chr4	16747588	3.001915112
chr4	16752660	3.421934116
chr4	24613855	3.630784143
chr4	37853715	3.017955021
chr4	41932655	3.218531857
chr4	78852015	3.207538269
chr4	80175727	3.392116256
chr4	80184715	3.526659036
chr4	86255170	3.02017857
chr4	127343266	3.513994814
chr4	141149803	3.056456023
chr4	163078338	3.652084813
chr4	166031183	3.63395079
chr4	166037058	3.506820879
chr4	170276130	3.497709472
chr4	170888372	4.142667504
chr4	183780764	3.50237935
chr5	35935021	3.089428952
chr5	35939754	3.039862325
chr5	35955408	3.109746695
chr5	41011874	4.364516253
chr5	51136805	3.437469231
chr5	59920074	3.416687848
chr5	59939728	3.309272456
chr5	66555939	3.788879459
chr5	77087988	3.028260409
chr5	84014710	3.827397069
chr5	84018217	3.79209647
chr5	84027048	3.808269607
chr5	126239161	3.088629293
chr5	126393127	3.06469431
chr5	126415593	3.214527797
chr5	129026834	3.127960332
chr5	129027881	3.077534055
chr5	129041156	3.055616042
chr5	129045502	3.095122233
chr5	129045548	3.145754703
chr5	129045991	3.077534055
chr5	151488393	3.06833876
chr5	161833420	3.01215505
chr5	161902988	3.01215505
chr6	12959611	3.124186611
chr6	41459055	3.662540739
chr6	42536134	4.91721463
chr6	42554986	4.254925208
chr6	42555110	5.176525771
chr6	66864930	3.084811295
chr6	91712483	3.104909103
chr6	91712833	3.264241463
chr6	92886949	3.056307673
chr6	92891890	3.299209779
chr6	92906495	3.037062712
chr6	114252296	3.847405922
chr6	115564588	3.138167002
chr6	115564661	3.135845044
chr6	130013622	3.744245213
chr6	130021455	3.842543232
chr6	164893615	3.700492701
chr7	7924366	3.010194349
chr7	8234680	4.818156412
chr7	8235759	5.055517328
chr7	12117440	3.953114809
chr7	22204360	3.497026941
chr7	22217480	3.017457418
chr7	22792885	3.123493496
chr7	49479931	3.438302467
chr7	49527116	3.389978975
chr7	49527140	3.389978975
chr7	51011402	4.211831629
chr7	51029750	3.322393047
chr7	51042722	4.308034897
chr7	51051798	3.298259368
chr7	69688557	3.620513186
chr7	70805299	3.360115258
chr7	76949433	3.384365531
chr7	79957626	3.146301788
chr7	97022377	3.45259454
chr7	134956426	3.122628654
chr7	134985913	3.229074385
chr7	147903878	3.029281296
chr7	147943453	3.18124641
chr8	2536924	3.527682454
chr8	28490949	3.155212281
chr8	57126439	3.195315485
chr8	60348186	3.117646254
chr8	68762513	3.170567566
chr8	68770846	3.376234
chr8	68779823	3.129537568
chr8	90935078	3.735418271
chr8	103114544	3.006872515
chr8	103187973	3.499900808
chr8	103189831	3.404614019
chr8	103199536	4.068033885
chr8	134870122	3.595850751
chr8	134881126	3.29387989
chr9	739493	3.25774633
chr9	4291601	3.184953824
chr9	4291782	3.262330373
chr9	4293313	3.233512794
chr9	4293517	3.267204302
chr9	4295129	3.069968385
chr9	4380752	6.111820506
chr9	7004867	4.011441043
chr9	7025727	3.661344334
chr9	11440611	3.406381692
chr9	11539065	3.272133551
chr9	11573747	3.073451775
chr9	11685757	3.392009141
chr9	11685785	3.437707136
chr9	11686306	3.41240127
chr9	11691727	3.422853015
chr9	11694593	3.41240127
chr9	11730814	3.278601624
chr9	20553799	3.467627866
chr9	27446928	3.071450533
chr9	31462315	3.765229705
chr9	31522212	3.765229705
chr9	32803551	3.548367053
chr9	32807120	3.80631897
chr9	32811061	3.397289055
chr9	32822112	3.313900228
chr9	78619620	3.127144755
chr9	83651138	3.099906098
chr9	97462334	4.039529222
chr9	97492787	3.34920696
chr9	115887186	3.070632171
chr9	124042096	3.220331373
chr9	133665491	3.34275287
chr9	137291493	3.082914809
chr10	3380506	3.099250642
chr10	10233987	3.561615893
chr10	10268690	3.668572703
chr10	13907894	3.20481541
chr10	13909329	3.198459094
chr10	24769224	3.587203571
chr10	26606462	3.541513236
chr10	37133826	3.06864385
chr10	37236011	3.024798038
chr10	44234041	3.23143589
chr10	44234390	3.210842508
chr10	44234505	3.165960982
chr10	44234959	3.210842508
chr10	44272838	3.047062332
chr10	55932179	3.132532512
chr10	63294506	3.093934455
chr10	68119237	3.212185433
chr10	68124816	3.212185433
chr10	119604248	4.095825632
chr10	122967147	3.031797332
chr10	131085749	3.384786665
chr11	6146090	3.417936637
chr11	6150120	3.696803943
chr11	6172147	3.097453221
chr11	6176091	3.037772769
chr11	6176196	3.287518662
chr11	20006719	3.029513651
chr11	20915370	3.691649051
chr11	20919682	3.531062194
chr11	20924296	3.603451962
chr11	20925249	3.622875958
chr11	57875190	3.082547008
chr11	57907372	3.09685573
chr11	57909109	3.232918379
chr11	57909163	3.092158857
chr11	57915752	3.003269485
chr11	83926033	4.260427656
chr11	107090938	3.151195299
chr11	107091451	3.157765314
chr11	107120457	3.8467951
chr12	16134515	3.210066919
chr12	16146881	3.218963061
chr12	16150174	3.344957659
chr12	19725418	3.188760227
chr12	57275317	3.13768969
chr12	57279631	3.13864484
chr12	65473587	3.250263684
chr12	111933035	3.035457534
chr12	111938246	3.204676236
chr13	62250572	3.440093375
chr13	62256591	3.430392032
chr13	70502673	3.786216701
chr13	70524312	3.703554206
chr13	76406813	3.434152181
chr13	100394564	3.050366076
chr13	111883485	3.765735876
chr14	30289934	3.198527686
chr14	52556475	3.007446482
chr14	67079977	3.099196065
chr14	67085225	3.117988038
chr14	87541315	3.012423105
chr14	87547166	3.059383918
chr14	94202588	3.485452247
chr14	106104556	4.311580178
chr14	106210628	3.297397159
chr15	55964883	3.929962133
chr15	68002528	3.33733659
chr16	5848225	3.131355562
chr16	5850876	3.938924676
chr16	5892158	3.04793441
chr16	6098262	3.660151217
chr16	6101996	4.011441043
chr16	6103125	3.479909672
chr16	6593900	3.292174432
chr16	6606974	3.11696349
chr16	6608418	3.3400838
chr16	6618341	3.38101108
chr16	49080695	3.349401102
chr16	73353835	3.977159389
chr16	74429399	3.242376254
chr16	76483690	3.677780705
chr16	76485475	3.660151217
chr16	76485533	3.662540739
chr16	76488025	3.460798401
chr16	76493541	3.946153573
chr17	1637177	3.025258095
chr17	9572972	3.2486439
chr17	20959900	3.514562519
chr17	50964405	3.48945499
chr17	65605825	3.043255455
chr17	74328685	3.140201453
chr17	76321112	3.054285286
chr18	7372442	3.68655463
chr18	20808309	4.19314197
chr18	20815751	3.455931956
chr18	46017329	3.897909474
chr18	46036147	4.769551079
chr18	46059292	3.666351243
chr18	46244196	3.362110183
chr18	58683821	3.188357979
chr18	74916161	3.247874693
chr18	74918508	3.014214382
chr18	74918553	3.415781888
chr19	18310238	3.658367664
chr19	20588919	3.09772508
chr19	21336411	3.253910957
chr20	13736172	3.326334124
chr20	18348755	3.16806627
chr20	18353681	3.170631892
chr20	30839943	3.457797218
chr20	30856438	3.075875847
chr20	30888730	3.116565706
chr20	30916617	3.142245478
chr20	47563113	3.31452698
chr20	47563394	3.252743603
chr20	54156282	3.319211388
chr20	54159463	3.152982902
chr20	54159976	3.201142268
chr20	59267601	3.160521953
chr20	61820069	3.040005162
chr21	15588034	3.054629906
chr21	24988736	3.1821703
chr21	24992598	3.955068454
chr21	24999487	3.129596095
chr21	25557670	3.834162375
chr21	28444918	3.211266141
chr21	33501702	3.387534036
chr21	33540155	3.27335428
chr21	33543818	3.111483539
chr21	39213057	3.133594502
chr21	39213610	3.133594502
chr21	40367204	3.36261035
chr21	40394555	3.062181315
chr21	41204061	3.35615269
chr22	15455353	3.373454341
chr22	22757825	3.110754339
chr22	26060109	3.090604454
chr22	33143253	4.171984936
chrX	26543804	3.281332265
chrX	78463483	3.350470434
chrX	83558201	3.190777078
chrX	83893114	3.394048842
chrX	138404771	3.302247726
chrX	138445399	3.2142432
chrX	150260094	3.11429962
