# Supplementary material for: An Open Access Database of Genome-wide Association Results
Source: BMC Med Genet. 2009 Jan 22;10:6. doi: 10.1186/1471-2350-10-6 (PMC2639349; doi:10.1186/1471-2350-10-6)
Supplement: Additional file 6 — Formatted files for more than 400 GWAS analyses that can be used to upload and browse results in UCSC Genome Browser using Genome Graphs. This archive file contains Genome Graph files for all GWAS associations contained in Additional files 2 and 4. The files within the archive can be used to visualize GWAS associations described here using UCSC Genome Graphs at regional, chromosomal and whole genome levels. A file "README.txt" describes file naming conventions. The file "JohnsonODonnell_ALLgwas_graph.txt" contains a single Genome Graph file containing all associations. [file 1471-2350-10-6-S6.zip › Broad DGI Webtables_17463246_ApoAI]

chr1	4364793	3.146362618
chr1	27870981	3.163802519
chr1	27884867	3.862013267
chr1	30188361	3.667763585
chr1	30190147	3.699621935
chr1	30191957	3.355856949
chr1	30193326	3.185885644
chr1	30193460	3.610479534
chr1	30196416	3.652865217
chr1	53326994	3.526367073
chr1	53342080	3.590743348
chr1	83308465	3.228192121
chr1	83326560	3.212114649
chr1	83326737	3.212114649
chr1	97105272	3.705533774
chr1	97112976	3.815024809
chr1	97124800	3.821598658
chr1	97207415	3.483200296
chr1	114456745	3.698752911
chr1	190686628	3.431329022
chr2	1196464	3.052713355
chr2	16760303	4.143875556
chr2	16810202	3.044986097
chr2	16812597	3.032498825
chr2	16813403	3.277777536
chr2	16813593	3.232992636
chr2	16813921	3.113960724
chr2	16820361	3.20439802
chr2	44160954	3.292429824
chr2	45165019	3.221414672
chr2	45290865	3.008330993
chr2	48716406	3.149537567
chr2	48762675	3.951558196
chr2	48849821	3.096964303
chr2	48850048	3.053695145
chr2	52408156	3.386475297
chr2	56651511	3.600153287
chr2	57711557	3.993106292
chr2	58956738	3.124649303
chr2	59809120	3.305219364
chr2	85363806	3.047643523
chr2	85751279	3.045950553
chr2	99846864	3.021636853
chr2	149306956	3.71489297
chr2	170880519	3.217312432
chr2	170880850	3.109970414
chr2	170881507	3.180719353
chr2	170882194	3.31461659
chr2	170882482	3.22250068
chr2	170891222	3.360712774
chr2	170891350	3.740645073
chr2	170916488	4.090443971
chr2	189781611	3.077585976
chr2	189814710	3.077585976
chr2	189924173	3.140261434
chr2	189924748	3.213674566
chr2	189973280	3.13996161
chr2	189991460	3.218172847
chr2	190017657	3.153415497
chr2	204341320	3.273598838
chr2	204583479	3.09189046
chr2	204585365	3.301290651
chr2	204594719	3.278024598
chr2	204596847	3.454569171
chr2	204597313	3.801342913
chr2	204603660	3.50751899
chr2	214421696	3.474436942
chr2	214425824	3.011619435
chr2	229610723	3.112326448
chr3	247256	4.003050752
chr3	6539662	3.399462706
chr3	18815937	3.075720714
chr3	25028647	4.237321436
chr3	25038705	3.839531469
chr3	34564482	3.23128792
chr3	59505361	3.406603158
chr3	97477789	3.207538269
chr3	146554264	3.133712661
chr3	146588223	3.014573526
chr3	146604913	3.433209088
chr3	146638089	3.050658793
chr3	146653139	4.673664139
chr3	171630685	3.212256228
chr3	171640822	3.129771721
chr4	20034686	3.012646611
chr4	21411421	3.587539453
chr4	21422507	3.574628834
chr4	21457180	3.894489815
chr4	25114833	3.465466244
chr4	80795107	3.292770581
chr4	80907281	5.01188716
chr4	80950414	3.042009822
chr4	85859448	3.084283662
chr4	85895123	3.205024256
chr4	86085826	3.306097259
chr4	86086337	3.33733659
chr4	86096585	3.311313276
chr4	96943506	3.288783476
chr4	128280200	3.892111975
chr4	128285838	4.235077015
chr4	128286235	4.235823868
chr4	128318535	3.876148359
chr4	128388944	3.114808459
chr4	128433577	4.216811309
chr4	128462851	3.81079051
chr4	128479338	4.098541679
chr4	128512630	3.894489815
chr4	128518751	4.444905551
chr4	128541282	3.894489815
chr4	131672005	3.16513442
chr4	131679467	3.388807939
chr4	137912566	3.568314655
chr4	159029594	3.141462802
chr4	159036497	3.192532624
chr4	164886309	3.453087357
chr5	9287090	3.948461609
chr5	29194082	3.188760227
chr5	90637046	3.070274622
chr5	108682628	3.355167671
chr5	114869185	3.36251027
chr5	141557635	3.956637722
chr5	141562388	4.202732459
chr6	6561589	3.130474937
chr6	6566961	3.450506287
chr6	23763032	3.093395628
chr6	24160505	3.050463627
chr6	24259022	3.8247782
chr6	24421726	4.453457337
chr6	45955656	3.289967301
chr6	46235766	3.843450849
chr6	46235795	3.843450849
chr6	46242600	4.149966742
chr6	52159916	3.1316495
chr6	52702976	4.440093375
chr6	54011111	3.254222782
chr6	54012306	3.409938769
chr6	54032656	4.020907099
chr6	72527040	3.200935281
chr6	72549067	3.151195299
chr6	110506756	3.589897923
chr6	154499899	3.57856061
chr6	157011008	3.114921616
chr6	166624622	3.490528648
chr6	166624713	3.224243962
chr7	9402306	3.214670165
chr7	43532791	3.016103209
chr7	50188396	3.445026542
chr7	50224267	3.565111879
chr7	51051815	3.711527199
chr7	81242564	3.299988938
chr7	93207579	3.031470356
chr7	153543937	3.61672335
chr7	153546828	3.703993331
chr7	155766005	3.144420277
chr8	4849195	3.028306761
chr8	5655483	3.185286387
chr8	9818271	3.120044415
chr8	32291504	3.633017024
chr8	43146167	3.007667441
chr8	68509247	3.101658834
chr8	72363020	3.048419655
chr8	73405227	4.671620397
chr8	120079442	3.074327006
chr8	132967044	4.056505484
chr8	132979532	4.380906669
chr8	132994814	3.26776712
chr8	133012834	3.416121402
chr8	133027791	4.189767482
chr8	133035704	3.790484985
chr8	133098469	3.835944708
chr8	133875071	3.157453164
chr8	134055148	3.683191248
chr8	134736775	3.629301907
chr9	7514720	3.058339522
chr9	7514847	3.01430414
chr9	7563504	3.431563586
chr9	7563560	3.400007822
chr9	7585558	3.787812396
chr9	21489624	3.102978044
chr9	78816027	3.469032318
chr9	104529950	3.005111205
chr9	105667007	3.263046046
chr9	106588314	3.398918272
chr9	106686898	3.906228219
chr9	106686942	3.403073186
chr9	106687041	3.888737486
chr9	106687476	5.368556231
chr9	106696891	4.790484985
chr9	106701382	3.693789492
chr9	112622493	3.087352894
chr9	133597568	3.762456262
chr10	12520639	3.011084479
chr10	28472050	3.001871493
chr10	28516154	3.473402291
chr10	29382816	3.123147352
chr10	37599485	3.458171233
chr10	37604993	3.61225434
chr10	59504961	3.029885678
chr10	93647416	3.279014256
chr10	93650339	3.115091406
chr10	111700371	3.210842508
chr10	118694067	3.311313276
chr10	122306307	3.079407138
chr11	7300338	3.827105302
chr11	11047668	3.106238238
chr11	11306969	3.029606628
chr11	22969601	3.032545632
chr11	27089107	3.186886246
chr11	43438525	3.031610458
chr11	43456131	3.22562904
chr11	98991059	3.252122294
chr11	99012268	3.117190959
chr11	119913281	3.165642887
chr11	124796370	3.074378545
chr11	126089207	3.044360347
chr11	126097478	3.930701988
chr12	498497	4.022276395
chr12	3875284	3.393081474
chr12	10806814	3.003838707
chr12	31463494	3.078781879
chr12	31471186	3.207958689
chr12	31540093	3.149231273
chr12	31566452	3.207958689
chr12	31566496	3.207958689
chr12	81880111	3.273028416
chr12	102801702	4.077793723
chr12	102815725	4.41453927
chr12	128904996	3.266080849
chr13	27244302	3.265680319
chr13	49948244	3.158890916
chr13	72860541	4.696803943
chr13	77606065	3.177243667
chr13	79684458	3.217670731
chr13	79702907	3.85886391
chr13	80196246	3.282246307
chr13	80255233	3.282246307
chr13	80261870	4.020907099
chr13	80297494	3.02751945
chr13	80332731	3.159204101
chr13	80339269	3.234182485
chr13	90567464	3.60502328
chr13	90578073	3.505984625
chr13	90583867	3.511308302
chr13	90591240	3.160396271
chr13	90591754	3.263603498
chr13	90601762	3.217814134
chr13	90602189	3.004540313
chr13	92728404	3.085022528
chr13	92732632	3.194771086
chr13	92763580	3.025580426
chr13	106633498	3.036306595
chr14	21632638	3.544393887
chr14	33853096	3.08107891
chr14	50533072	3.519274621
chr14	56196742	3.062632582
chr14	78097257	3.070581074
chr14	94007151	3.214100972
chr14	98576180	3.113396486
chr15	39718798	3.229442525
chr15	39777218	3.292174432
chr15	39878504	3.295592073
chr15	52383774	3.007490665
chr15	56461987	3.560036064
chr15	68365836	3.082336976
chr15	83896466	3.148741651
chr15	83905918	3.774174009
chr15	83927490	3.187822226
chr15	83949394	3.172630727
chr15	83949442	3.093072653
chr15	83952871	3.020406104
chr15	83956291	3.211124884
chr15	83961445	3.303032359
chr15	84000053	3.253287977
chr15	84016416	3.295334815
chr15	84079483	3.780939668
chr15	84121956	3.678194516
chr15	89543582	3.468648835
chr15	89543673	4.576754126
chr15	90661261	3.01899731
chr15	90661908	3.195451692
chr15	94611871	4.030584088
chr15	95206125	3.139123204
chr15	95841559	3.210842508
chr16	11559620	3.051635944
chr16	54441262	3.092749917
chr16	55542640	3.987584625
chr16	55552737	5.563837353
chr16	76147630	3.687188174
chr16	76154617	3.687188174
chr16	76166073	3.768785352
chr16	76173790	3.113058294
chr16	76176374	3.050268548
chr16	76176757	3.079198618
chr17	4779893	4.59345982
chr17	4797122	3.76674999
chr17	21154846	3.351249787
chr17	32059466	4.164309429
chr17	45335812	3.693574972
chr17	47483123	3.442492798
chr17	65749184	3.087884271
chr17	65754141	3.301116863
chr18	7892147	3.966576245
chr18	7899131	4.723538196
chr18	7912931	5.204119983
chr18	12853142	3.63339029
chr18	28205845	3.39653084
chr18	28217111	3.207678364
chr18	33609010	3.561299467
chr18	33617711	3.378304538
chr18	33619439	3.486382926
chr18	33621848	3.645123577
chr18	33626222	3.58519372
chr18	33626586	3.645123577
chr18	33630656	3.782779344
chr18	33632139	3.700274846
chr18	33644290	3.645123577
chr18	33647276	3.62948691
chr18	33718486	3.360513511
chr18	49719206	3.092911255
chr18	49805981	3.058538261
chr18	49807170	3.051440338
chr18	66960863	4.332547047
chr18	72854154	3.996970529
chr18	72866930	3.570893992
chr18	72867513	3.392652223
chr19	38113974	3.004408676
chr19	40003810	3.582196277
chr19	49182812	3.495937117
chr20	8994743	3.684659523
chr20	9079299	3.449527043
chr20	10628763	3.141884068
chr20	10640201	3.210983673
chr20	31979978	3.289713352
chr20	31981246	3.241163775
chr20	31982333	3.195383583
chr20	32139388	3.498393078
chr20	41203946	4.498940738
chr20	53576216	3.598944274
chr20	53591412	3.661942125
chr20	59125207	4.094743951
chr21	26264863	3.295677859
chr21	31436395	3.334325219
chr21	32142589	3.627087997
chr21	32142892	3.678608722
chr21	37827941	4.411168274
chr22	17503952	3.715343717
chr22	25869202	4.785156152
chr22	30364475	3.18428946
chr22	31494460	3.067729224
chr22	32541592	3.962573502
chr22	32547224	3.217384068
chr22	33193375	3.443697499
chr22	33199196	4.083019953
chr22	33203663	3.408601449
chr22	33212579	3.375511637
chr22	33214877	3.34804393
chr22	33235776	3.198116293
chr22	33667888	3.048516769
chr22	33671977	3.362810578
chrX	9789986	4.094743951
chrX	9791571	5.289882635
chrX	31715948	3.004101676
chrX	85220270	3.179864248
