# Supplementary material for: An Open Access Database of Genome-wide Association Results
Source: BMC Med Genet. 2009 Jan 22;10:6. doi: 10.1186/1471-2350-10-6 (PMC2639349; doi:10.1186/1471-2350-10-6)
Supplement: Additional file 6 — Formatted files for more than 400 GWAS analyses that can be used to upload and browse results in UCSC Genome Browser using Genome Graphs. This archive file contains Genome Graph files for all GWAS associations contained in Additional files 2 and 4. The files within the archive can be used to visualize GWAS associations described here using UCSC Genome Graphs at regional, chromosomal and whole genome levels. A file "README.txt" describes file naming conventions. The file "JohnsonODonnell_ALLgwas_graph.txt" contains a single Genome Graph file containing all associations. [file 1471-2350-10-6-S6.zip › Broad DGI Webtables_17463246_ApoAII]

chr1	27366266	3.259637311
chr1	67121859	3.025258095
chr1	67964539	3.688882157
chr1	67966613	3.554863031
chr1	67966739	3.679230772
chr1	67970259	3.683191248
chr1	69350521	3.195179321
chr1	81477170	3.998699067
chr1	97112976	3.990974258
chr1	97124800	4.001740662
chr1	101772657	3.157453164
chr1	107091333	3.001740662
chr1	111097471	3.373556975
chr1	112533325	3.257824957
chr1	112533740	3.400226061
chr1	112533828	3.350567777
chr1	112563816	3.350470434
chr1	117292646	5.315154638
chr1	117315571	3.605723473
chr1	149280758	3.153848523
chr1	149285485	3.272133551
chr1	149285804	3.413300198
chr1	149303440	3.709742731
chr1	154765297	3.264880366
chr1	154769615	3.872247484
chr1	154785003	4.366531544
chr1	159445308	3.564474149
chr1	159467111	5.853871964
chr1	160570462	3.103749438
chr1	160571784	3.294906389
chr1	162494061	3.401866354
chr1	162496269	3.181708109
chr1	162497007	3.303731003
chr1	165426232	4.473660723
chr1	175075991	3.134896025
chr1	175119599	3.090016305
chr1	175144888	3.090230085
chr1	181539971	3.205511953
chr1	184722959	3.004014002
chr1	202949034	3.386158178
chr1	217590100	3.993962045
chr1	242131187	3.238372815
chr2	20757903	3.841336019
chr2	20766496	3.473660723
chr2	35148582	3.220619989
chr2	35158354	3.431680915
chr2	35476048	3.6712128
chr2	35476164	3.686765708
chr2	35787278	4.303643611
chr2	35798198	4.000434512
chr2	35798281	3.9076303
chr2	36141824	3.005287015
chr2	44245775	3.310247304
chr2	51321998	3.599116784
chr2	52408156	3.739928612
chr2	56153783	3.436637591
chr2	66634957	3.130416292
chr2	67153359	4.171984936
chr2	67194347	3.85667287
chr2	67597762	3.388701638
chr2	109301356	3.214883805
chr2	127647446	3.86710023
chr2	127662901	3.115317896
chr2	127703519	3.383209514
chr2	127706441	3.115714538
chr2	127798702	3.496481687
chr2	128906033	3.03550466
chr2	133415364	3.643591673
chr2	142481475	3.281996832
chr2	164538855	3.00665196
chr2	168061089	3.275478373
chr2	197485834	3.44660249
chr2	221529157	3.005594853
chr2	234332321	3.066968505
chr2	241628223	3.144057054
chr3	25028647	3.292259546
chr3	28695130	3.341130408
chr3	56895949	3.555955204
chr3	68567078	4.42136079
chr3	119316088	3.359916269
chr3	129177273	3.812197361
chr3	133398962	3.128135298
chr3	133404646	3.128135298
chr3	135078308	3.891434976
chr3	160417047	3.095879787
chr3	160420632	3.387428046
chr3	160460128	4.575118363
chr3	160489729	3.203633845
chr3	160509899	3.497299825
chr3	160562236	3.052419251
chr3	160570359	3.047110735
chr3	194543371	3.264081883
chr3	194546893	3.320390428
chr3	194548269	3.366127737
chr3	194554001	3.229663559
chr3	197850162	3.470569646
chr4	17673334	3.037630664
chr4	17675444	3.175678875
chr4	17771202	3.345342245
chr4	17772479	3.221197796
chr4	18396924	3.399135964
chr4	27325077	3.386369565
chr4	39797957	3.546987609
chr4	39816733	3.417028071
chr4	39864889	3.185419484
chr4	78746333	3.075875847
chr4	80907281	3.012199714
chr4	83483784	4.032920266
chr4	90351687	3.394371778
chr4	110912984	3.000869459
chr4	110938983	3.537452271
chr4	115300803	3.186886246
chr4	115476266	3.311580178
chr4	119833365	3.806875402
chr4	119870078	3.064744718
chr4	119873270	3.407046428
chr4	119881000	3.032218092
chr4	156389393	3.530325227
chr4	162641486	4.067019178
chr4	177467166	3.730487056
chr4	177468245	3.881074247
chr4	177472280	3.603103551
chr4	177472794	3.506960412
chr4	189453285	3.463946845
chr4	190732011	3.032545632
chr5	19430712	3.442492798
chr5	31087934	3.129362037
chr5	38955376	3.096801453
chr5	39583900	3.635073966
chr5	39583949	3.300162274
chr5	39585071	3.001435542
chr5	39593441	3.119987162
chr5	39597013	3.093072653
chr5	53903078	3.051831638
chr5	83008966	4.515700161
chr5	83009152	3.094851998
chr5	83043089	4.498940738
chr5	84156628	3.241996991
chr5	95177841	3.038341651
chr5	96047684	3.059632954
chr5	117559580	3.891434976
chr5	158916865	3.431563586
chr5	171517587	3.196133366
chr5	171518847	3.196133366
chr5	180307090	3.473014931
chr6	5461773	3.172695359
chr6	5465849	3.547906751
chr6	43790968	3.52900183
chr6	72211748	3.036637234
chr6	72808321	3.123666671
chr6	101575506	3.12182302
chr6	134588378	4.212539525
chr6	146720645	3.197089511
chr6	147040156	3.488383979
chr6	148223285	3.552376902
chr6	156803030	3.14411757
chr6	156817886	4.548213564
chr6	156820219	4.602059991
chr6	156911256	5.2644011
chr6	156911308	4.548213564
chr6	156914955	4.806875402
chr6	156915194	4.879426069
chr6	156916315	4.317854924
chr6	156917366	4.829738285
chr6	156928347	3.453210648
chr6	156928526	3.713768146
chr6	156948925	3.408935393
chr6	159263351	3.146484303
chr6	163795451	3.050171041
chr6	165747184	3.677367288
chr7	4088371	3.663740448
chr7	9402306	3.111202933
chr7	47470391	3.916139199
chr7	51640493	3.221342368
chr7	51641101	3.292600169
chr7	56287273	3.765229705
chr7	93206914	3.04628862
chr7	93207579	3.092319976
chr7	93237883	3.531948209
chr7	121086536	3.020497151
chr7	135146745	3.136736636
chr7	135147941	3.232547282
chr7	158520162	3.45136494
chr8	23274046	3.16678912
chr8	29409594	4.400116928
chr8	38787476	3.079824478
chr8	38810296	3.079824478
chr8	38839713	3.229737262
chr8	39841614	3.627640417
chr8	49699157	3.036353814
chr8	53056799	3.366834646
chr8	53076205	3.050951708
chr8	53076300	3.02346662
chr8	64855114	3.302160632
chr8	64913357	3.091997799
chr8	95043504	3.142185222
chr8	104185288	3.580539927
chr8	104186563	3.283913146
chr8	108778483	3.189901959
chr8	137855619	3.116111542
chr8	138552484	3.189229989
chr8	139475145	3.063285242
chr8	140083444	3.567993313
chr8	140083985	3.539102157
chr8	140084821	3.071041159
chr8	141429349	3.143633676
chr9	34412185	3.16653414
chr9	109224075	3.630969778
chr9	129460634	3.622875958
chr9	129495512	3.752517739
chr9	129537941	3.094635931
chr9	132833682	3.241163775
chr10	5588603	3.868060705
chr10	7568727	3.535361441
chr10	27011885	4.978810701
chr10	27028264	4.189095719
chr10	32056096	3.099141495
chr10	50434509	3.571865206
chr10	50460196	3.708409174
chr10	53817795	3.359419194
chr10	53818050	3.506541949
chr10	53818632	3.312917155
chr10	53823557	3.048225492
chr10	62204620	3.141162149
chr10	67516561	3.57446578
chr10	67564825	3.558933593
chr10	96059044	3.365925975
chr10	96060365	3.3650192
chr10	96695213	3.795066478
chr10	100334126	3.043783531
chr10	100334682	3.448550002
chr10	100340328	3.586365003
chr10	100354817	3.366632555
chr10	112006916	3.1490476
chr10	112326354	3.017728767
chr10	118536733	3.738023809
chr10	123761293	3.083019953
chr11	3324129	3.445389715
chr11	3364105	3.048128443
chr11	6980117	3.159454812
chr11	6989549	3.10796108
chr11	6994826	3.161843815
chr11	7003053	3.085974348
chr11	8278378	3.854803594
chr11	11384607	3.273109859
chr11	11384682	3.03077052
chr11	17359739	3.092696151
chr11	17361228	3.137987949
chr11	17361923	3.217527376
chr11	17369293	3.303119628
chr11	17381287	3.198870812
chr11	19069896	3.574628834
chr11	19077252	3.020907099
chr11	45052945	3.005199101
chr11	68642755	3.171533453
chr11	80457064	3.411056357
chr11	113808010	4.690369833
chr11	113811015	3.702677286
chr11	113832044	3.017502631
chr11	113832164	3.017502631
chr11	113833495	3.057297631
chr11	113839133	3.005243055
chr11	113886658	3.138824164
chr11	121208170	3.943095149
chr11	125074856	3.47469599
chr11	131233267	3.891773344
chr11	131906913	3.001740662
chr12	10725140	3.202040356
chr12	10805364	3.559090918
chr12	10806626	3.693146251
chr12	10806814	3.576918042
chr12	10806833	3.932185489
chr12	10806864	3.561457651
chr12	10817500	3.561457651
chr12	10817756	3.561457651
chr12	10821531	3.280751602
chr12	10823237	3.884389488
chr12	10833300	3.53670439
chr12	18958335	3.800793521
chr12	21827650	3.206139799
chr12	21849666	3.419873675
chr12	44679003	3.266642212
chr12	44696400	3.810509686
chr12	44740678	3.23739645
chr12	61789917	3.649558143
chr12	75958819	3.062783109
chr12	103180256	3.195247398
chr12	125116120	3.102537862
chr12	129272960	3.238673678
chr13	23027102	3.082757142
chr13	25436455	3.593800576
chr13	36237651	3.633017024
chr13	58652136	3.158703113
chr13	76252480	3.007976972
chr13	103442146	3.015157769
chr13	103449306	3.09280369
chr13	103536555	3.58519372
chr13	103545060	3.645123577
chr13	103545118	3.490125715
chr13	103545824	3.537452271
chr13	103837147	3.472756884
chr13	113770904	3.00274471
chr14	33094185	3.109076229
chr14	42504914	3.067779986
chr14	78089913	3.105407052
chr14	78097257	3.305307074
chr15	31681818	3.530177984
chr15	34667953	3.023879382
chr15	52465606	3.762456262
chr15	53138893	3.696372024
chr15	77483756	3.155274372
chr15	77484901	3.580870692
chr15	77485110	3.165325026
chr15	88396007	3.455931956
chr16	6075186	3.035834689
chr16	6544091	3.128251981
chr16	52572144	3.118558278
chr16	74285869	3.132414673
chr16	74288548	3.095014119
chr16	75600838	3.16717187
chr16	75604917	3.484523559
chr16	75987305	3.17554873
chr16	78600490	3.518270803
chr17	3228214	3.029002634
chr17	8872224	5.366531544
chr17	8873613	5.166215625
chr17	9985013	3.693789492
chr17	53145674	3.088629293
chr17	63936518	4.084072788
chr18	11750915	3.074791079
chr18	54893884	3.435926021
chr18	54893945	3.629116983
chr18	54909909	4.214670165
chr18	58016978	4.212539525
chr18	66960863	3.254222782
chr18	69362088	3.982132281
chr19	34723129	3.00665196
chr20	4072784	3.127668879
chr20	4093021	3.00590291
chr20	14426367	3.110530216
chr20	19872737	3.06093025
chr20	31405908	3.433444669
chr20	31433319	3.279592599
chr20	31445510	3.829444941
chr20	31467635	3.860120914
chr20	31603948	3.227165073
chr20	31726623	3.247337057
chr20	40847822	3.072526979
chr21	35328420	3.105130343
chr21	41994402	3.035316185
chr22	22087964	3.227898431
chr22	22091660	3.438064237
chr22	23766904	3.34170235
chr22	23783554	4.266000713
chr22	23807703	3.785156152
chr22	31588217	3.336959025
chrX	85049017	3.3357342
chrX	85062497	3.206558867
chrX	85097218	3.176590985
chrX	85099846	3.152180653
chrX	85102579	3.181708109
chrX	85104493	3.152180653
chrX	85264719	3.068694719
chrX	119388467	3.063838259
chrX	126808306	3.08375667
chrX	128738335	3.01407978
chrX	131142881	3.079354999
chrX	131160751	3.084547398
chrX	147293613	3.561457651
chrX	147293677	3.486516043
chrX	147297204	3.236122969
