# Supplementary material for: An Open Access Database of Genome-wide Association Results
Source: BMC Med Genet. 2009 Jan 22;10:6. doi: 10.1186/1471-2350-10-6 (PMC2639349; doi:10.1186/1471-2350-10-6)
Supplement: Additional file 6 — Formatted files for more than 400 GWAS analyses that can be used to upload and browse results in UCSC Genome Browser using Genome Graphs. This archive file contains Genome Graph files for all GWAS associations contained in Additional files 2 and 4. The files within the archive can be used to visualize GWAS associations described here using UCSC Genome Graphs at regional, chromosomal and whole genome levels. A file "README.txt" describes file naming conventions. The file "JohnsonODonnell_ALLgwas_graph.txt" contains a single Genome Graph file containing all associations. [file 1471-2350-10-6-S6.zip › Broad DGI Webtables_17463246_ApoB]

chr1	4422326	3.153106457
chr1	5594080	3.02946717
chr1	7413907	3.41930306
chr1	7424875	4.289882635
chr1	18075967	3.505011026
chr1	19579889	3.059732609
chr1	19638105	3.2612987
chr1	19678584	3.08518102
chr1	19678846	3.114978205
chr1	31834653	3.626536278
chr1	38374660	4.212539525
chr1	57064108	3.347463581
chr1	81697182	3.253910957
chr1	84501722	4.460923901
chr1	108203626	3.010461197
chr1	110978216	3.433562508
chr1	145047103	3.007976972
chr1	145047348	3.008021209
chr1	160866743	3.423543468
chr1	176119412	3.300856313
chr1	176119843	3.252899069
chr1	176171797	3.479647496
chr1	190820308	4.234331445
chr1	190821240	3.960982678
chr1	208422861	3.625251654
chr1	210045828	3.774432287
chr1	210057165	3.943476276
chr1	210075068	3.5592483
chr1	210783729	3.413075292
chr1	238406541	3.319392571
chr1	238407239	3.105185671
chr1	242644181	3.617982957
chr2	15180923	3.165070904
chr2	16519122	3.436993813
chr2	16583928	3.697020063
chr2	16584216	3.817585348
chr2	16598480	3.717604495
chr2	19654032	3.338944915
chr2	21085700	4.026410377
chr2	28511735	3.478992748
chr2	105843524	3.04440845
chr2	113814882	3.46470588
chr2	113826524	3.039243909
chr2	114333335	3.537302592
chr2	119024129	3.116111542
chr2	119051848	3.007137329
chr2	123717399	3.042632192
chr2	143884390	3.371202514
chr2	149809686	4.007888512
chr2	149851996	3.44708855
chr2	174445314	3.06063053
chr2	181564068	3.264800452
chr2	181770558	3.202524712
chr2	181799809	3.076755981
chr2	192074929	3.166088285
chr2	193952848	3.22541005
chr2	193962375	3.137272472
chr2	193965739	3.005682847
chr2	194024469	3.052125345
chr2	196013998	3.179010824
chr2	206536406	3.784098187
chr2	214391459	3.142245478
chr2	214498233	3.179995693
chr2	224057802	3.16513442
chr2	224058583	3.300682699
chr2	224059996	3.137987949
chr2	224060319	3.440811811
chr2	229721138	3.009261671
chr2	229721264	3.009261671
chr2	229721299	3.009261671
chr2	230015662	3.268733651
chr3	11592308	3.255003326
chr3	11599211	3.927015255
chr3	28690373	3.423543468
chr3	28695130	3.943857738
chr3	55117470	3.035410413
chr3	67428731	3.911155437
chr3	67429015	4.688246139
chr3	67436712	4.2644011
chr3	67438333	4.557520231
chr3	67469059	3.185952279
chr3	67471505	3.240030142
chr3	67498594	4.657577319
chr3	109602940	3.58686795
chr3	109711812	3.407490152
chr3	109926025	3.529148675
chr3	145190492	3.034328029
chr3	148242205	3.33245366
chr3	151164846	3.152797636
chr3	160008814	3.417595702
chr3	167330527	3.906228219
chr3	167337114	3.748118545
chr3	167367746	3.498393078
chr3	168351902	3.100617294
chr3	192881660	3.115431185
chr4	5394188	3.835349784
chr4	11115710	3.001566281
chr4	13562811	4.903089987
chr4	13566681	3.03428103
chr4	13619712	4.282329497
chr4	13638629	4.673664139
chr4	21193042	3.212397854
chr4	26712628	3.405055263
chr4	32555448	3.06083032
chr4	61436241	3.11844417
chr4	61444700	3.124707175
chr4	88227425	3.021591207
chr4	94776578	3.524910197
chr4	96704247	3.912218582
chr4	108818995	3.057892691
chr4	120026386	3.381847267
chr4	169839805	3.249260249
chr4	183848547	3.160647671
chr4	185275685	3.152797636
chr4	187294806	4.26520017
chr5	6453181	3.763966853
chr5	13561265	3.147703034
chr5	13563918	3.147703034
chr5	14135966	3.038483989
chr5	22481551	3.358327627
chr5	25905158	3.739213331
chr5	39905022	3.688246139
chr5	39941872	3.034234036
chr5	39954210	3.322940823
chr5	40014929	3.842241114
chr5	40173826	4.361510743
chr5	40263343	3.111483539
chr5	62694538	3.085286713
chr5	62726480	3.466227942
chr5	105348986	3.14454142
chr5	124218912	3.268814292
chr5	148153575	3.19064233
chr5	149225947	3.458920232
chr6	7919866	3.432385557
chr6	13824746	4.164943898
chr6	13972250	3.705754284
chr6	13974305	3.319392571
chr6	13975209	3.750801643
chr6	19934609	3.152427341
chr6	24341011	3.251424383
chr6	34182441	3.023283296
chr6	34213768	3.004320939
chr6	68787830	3.128660619
chr6	147853405	3.847405922
chr6	147856967	4.123205024
chr6	147868606	4.595166283
chr6	147881384	4.627087997
chr6	147881442	4.512861625
chr6	147881467	4.879426069
chr6	147887940	3.948847478
chr6	147888268	4.120330794
chr6	149808654	3.101165162
chr6	151458064	3.146362618
chr7	2909660	3.368657714
chr7	13826675	3.20978523
chr7	19366356	3.353302269
chr7	23551021	3.009838807
chr7	23973997	3.36081244
chr7	42808739	4.40560745
chr7	67680682	3.203078925
chr7	67744725	3.462180905
chr7	67762885	3.628193541
chr7	71620377	3.781727146
chr7	97326505	3.029420694
chr7	107851635	3.002438884
chr7	107993889	3.254456798
chr7	111119639	3.300595918
chr7	123866456	3.113058294
chr7	140101707	3.13768969
chr7	140366171	3.740645073
chr7	140447159	3.673459331
chr7	140979199	3.238072162
chr7	152591231	3.142185222
chr8	773099	3.01858916
chr8	6407942	3.160207816
chr8	6407982	3.033670505
chr8	6780732	3.031470356
chr8	6780950	3.034845354
chr8	6781429	3.090872058
chr8	37527078	3.361610592
chr8	37527288	3.763714723
chr8	38834444	3.220475657
chr8	40530944	3.111315153
chr8	72203823	3.578725209
chr8	72205888	3.145693958
chr8	108855023	3.898252926
chr8	108857648	3.692076296
chr8	125319586	3.484788696
chr8	126555591	3.175288557
chr8	128070821	3.159204101
chr8	138988127	3.132827249
chr8	138988507	3.132827249
chr9	2536974	3.83120798
chr9	10067180	3.356744775
chr9	10067962	3.005858889
chr9	23167606	3.276052024
chr9	28039518	3.757210191
chr9	88299744	3.701146924
chr9	88632846	3.046047117
chr9	88633546	3.220475657
chr9	89209453	3.223371447
chr9	93268065	4.71219827
chr9	93275198	3.171082438
chr9	93315846	3.86774031
chr9	93331445	3.887060024
chr9	93335480	3.877456476
chr9	93337450	3.699839463
chr9	93337471	3.707522406
chr9	93337518	3.953895213
chr9	93366007	3.68172792
chr9	93366214	3.615288257
chr9	100178503	3.458295977
chr9	108727109	3.596536299
chr9	108922153	3.483068191
chr9	108930071	3.685500772
chr9	116616300	3.069152808
chr9	116652853	3.22738495
chr9	116653517	3.130181792
chr9	127339426	3.912218582
chr9	137042630	3.222428195
chr10	7341597	3.13667714
chr10	7650512	3.497026941
chr10	10503207	3.034657164
chr10	11172196	4.109578981
chr10	27785476	3.182236368
chr10	30788504	3.467245621
chr10	42301327	3.081445469
chr10	42386420	3.362410214
chr10	54137465	3.06666459
chr10	54158861	3.838033384
chr10	54171338	3.638839005
chr10	54171723	3.627272059
chr10	54365971	3.004320939
chr10	55932179	3.255237763
chr10	61392963	3.112607781
chr10	77406628	3.394587202
chr10	77416264	3.386475297
chr10	77422067	4.334419009
chr10	87964009	3.27433334
chr10	109443922	3.04590228
chr10	110341452	3.246263778
chr10	123921290	3.016824928
chr11	4902207	3.048565334
chr11	7375042	3.326979093
chr11	7375726	3.561141341
chr11	10957337	3.05507339
chr11	10962086	3.881404635
chr11	26641339	3.241996991
chr11	110583625	3.639595945
chr11	131532819	3.332827328
chr11	131533007	3.321390583
chr12	13475564	3.014708281
chr12	20387320	3.346208813
chr12	25668591	3.532836034
chr12	25886655	3.365119859
chr12	89727749	3.357139947
chr12	91314364	3.505288975
chr12	91348535	3.136855654
chr12	111053026	5.036684489
chr12	111329240	5.039529222
chr12	111372324	4.55129368
chr12	123651720	3.02974613
chr12	123876258	3.92628165
chr12	124775119	3.166406706
chr12	124822829	3.027565723
chr13	21794816	3.182302445
chr13	22750802	3.100891142
chr13	27779335	3.064291252
chr13	50626208	3.179404503
chr13	51357325	3.005462896
chr13	51372087	3.005462896
chr13	53465936	3.389978975
chr13	53465977	3.663340177
chr13	71050019	3.20370326
chr13	76983280	3.067272633
chr13	76985266	3.138047625
chr13	94056945	3.032218092
chr13	103790194	3.150949309
chr13	109715783	3.223226198
chr14	33043666	3.024568191
chr14	60771482	3.141703475
chr14	69719488	3.340654364
chr14	98560626	3.076082777
chr14	98562726	3.43985416
chr14	98563687	3.202524712
chr14	100819597	3.237621571
chr15	31777912	3.08639805
chr15	38464289	3.462055041
chr15	38472800	4.549750892
chr15	38473142	4.539102157
chr15	38504594	3.145754703
chr15	52465606	3.919734373
chr15	72919012	3.009972101
chr16	7236885	3.037630664
chr16	49302700	3.096801453
chr16	50026710	3.301116863
chr16	50026847	3.301116863
chr16	64725821	3.29081487
chr16	69966441	3.321754848
chr16	70003859	5.274088368
chr16	70004771	4.798602876
chr16	70021103	4.804100348
chr16	70036218	3.859806321
chr16	70062804	3.832978204
chr16	70092354	3.669180534
chr16	70179138	3.256255121
chr16	80539992	3.876801925
chr16	82723121	3.726535727
chr16	82790849	3.212539525
chr16	82791037	6.092051478
chr16	84381574	3.087352894
chr16	84393757	3.491066474
chr16	84393792	3.084652938
chr16	84396417	4.413412695
chr16	84397478	3.280917426
chr16	87889114	3.151379883
chr16	87911226	3.215168822
chr17	23162249	3.750312572
chr17	32129886	3.186752699
chr17	32130583	3.356646038
chr17	32131486	3.059433714
chr17	32133831	3.059433714
chr17	32134102	3.100945932
chr17	32163043	3.754734161
chr17	32196340	3.885722703
chr17	48899896	3.112776669
chr17	48905323	3.325874017
chr17	48914760	3.590404981
chr17	53145674	3.332360294
chr18	941623	3.099851439
chr18	1815170	3.024476287
chr18	27074995	3.030863766
chr18	52800709	3.062381821
chr18	52814203	3.094743951
chr18	52838811	3.100124804
chr18	52841269	3.582196277
chr18	53926341	3.214314332
chr18	71673664	3.61960784
chr18	71673956	3.473402291
chr19	50114786	4.565431096
chr20	34901127	3.151934105
chr20	50917265	3.340273905
chr20	50977763	3.266000713
chr20	54891038	3.200866307
chr20	54891697	3.433209088
chr21	21873271	3.317764643
chr21	29275983	3.463062977
chr21	29312428	3.726535727
chr21	29479522	3.245269531
chr21	31213372	4.070581074
chr21	31217268	3.160396271
chr21	31218122	3.228559513
chr22	25989774	3.239879215
chr22	25990461	3.331055266
chr22	26192191	3.301029996
chr22	47529950	3.225702062
chr22	48364506	3.286089646
chr22	48364579	3.220619989
chrX	38265264	3.540456742
chrX	38268292	3.13745123
chrX	38268557	3.085498177
chrX	38268966	3.115998075
chrX	38278229	3.016328617
chrX	38287590	3.073040512
chrX	101221590	3.039957544
chrX	103554335	5.219682688
chrX	103558670	5.218244625
chrX	103569524	4.528708289
chrX	103579301	3.015877917
