# Supplementary material for: An Open Access Database of Genome-wide Association Results
Source: BMC Med Genet. 2009 Jan 22;10:6. doi: 10.1186/1471-2350-10-6 (PMC2639349; doi:10.1186/1471-2350-10-6)
Supplement: Additional file 6 — Formatted files for more than 400 GWAS analyses that can be used to upload and browse results in UCSC Genome Browser using Genome Graphs. This archive file contains Genome Graph files for all GWAS associations contained in Additional files 2 and 4. The files within the archive can be used to visualize GWAS associations described here using UCSC Genome Graphs at regional, chromosomal and whole genome levels. A file "README.txt" describes file naming conventions. The file "JohnsonODonnell_ALLgwas_graph.txt" contains a single Genome Graph file containing all associations. [file 1471-2350-10-6-S6.zip › Broad DGI Webtables_17463246_BMI Type II Diabetes Mellitus Cases]

chr1	8730772	3.317313522
chr1	8734977	3.277119389
chr1	16918233	3.980468315
chr1	22655189	3.108295324
chr1	22686876	3.04769199
chr1	22686941	3.228412519
chr1	22716015	3.311758204
chr1	22719039	3.345438445
chr1	22807231	3.077015184
chr1	41529644	3.579054594
chr1	41538823	4.15864053
chr1	46268021	3.095988116
chr1	48864626	3.550059011
chr1	55586752	3.140261434
chr1	55586832	3.244430019
chr1	61327515	3.731656086
chr1	61340527	3.819300799
chr1	61343980	4.643974143
chr1	61379557	4.047207557
chr1	117934753	3.297655642
chr1	117996180	3.214385475
chr1	161720735	3.127785437
chr1	170454685	3.147764061
chr1	170613019	3.311135432
chr1	175569595	3.260032303
chr1	175571563	3.358525889
chr1	175572481	3.304868702
chr1	175580821	3.923359556
chr1	175629636	4.019996628
chr1	208055893	3.165706488
chr1	208097777	3.169732199
chr1	238876820	3.344093582
chr1	240333057	3.512013669
chr2	4561299	3.169218924
chr2	9854486	4.882728704
chr2	11688136	3.846185136
chr2	15172278	3.119072135
chr2	15173591	3.346594509
chr2	29959646	4.101823517
chr2	34358984	3.333950262
chr2	34368644	3.173342208
chr2	34369954	3.277119389
chr2	37217472	3.108741383
chr2	50829675	3.378304538
chr2	64538167	3.007093182
chr2	65755692	3.002919565
chr2	67612167	3.22599427
chr2	85385716	3.11165199
chr2	85399563	3.387958255
chr2	85400126	3.25111456
chr2	85441958	3.524038411
chr2	116900442	3.164626548
chr2	121034217	4.166852888
chr2	121064694	3.697885623
chr2	121070128	3.448428026
chr2	140394707	3.348237553
chr2	142374599	3.073246095
chr2	154808262	3.129713171
chr2	165273565	3.103473783
chr2	165418356	3.086186148
chr2	169305914	3.195179321
chr2	169310994	3.946537395
chr2	180105114	3.117077209
chr2	182690091	3.098269308
chr2	193166824	3.165325026
chr2	200240386	3.074791079
chr2	200277583	3.048079926
chr2	200346754	3.115261262
chr2	200921752	3.314258261
chr2	217632639	3.473402291
chr2	219440386	3.443215218
chr2	231150603	3.506263198
chr2	231151672	3.375408541
chr2	233658509	4.024568191
chr2	233665497	3.706637445
chr2	241276509	4.427128398
chr3	252778	3.540607512
chr3	252889	4.190440285
chr3	5200773	4.832682665
chr3	5705884	3.261853911
chr3	18181169	3.315064917
chr3	21351652	3.038009713
chr3	64866139	3.878768545
chr3	64881474	3.34959533
chr3	71941680	3.237321436
chr3	125949210	3.083651348
chr3	125983231	3.260981754
chr3	126387321	3.415555693
chr3	139136258	3.168834366
chr3	140780889	3.098759698
chr3	144910129	3.043543417
chr3	158030540	3.777283529
chr3	158061092	3.087512239
chr3	158136616	3.143754599
chr3	162879978	3.237246435
chr3	175932725	3.422163659
chr3	196272946	3.555642874
chr3	198695795	3.718739313
chr4	7515895	3.382894769
chr4	20369781	3.408378962
chr4	29306138	3.646853454
chr4	29335192	3.181378274
chr4	39863932	3.176982477
chr4	54437312	3.245651664
chr4	58192086	3.310158591
chr4	71202452	3.182104243
chr4	90381865	4.701146924
chr4	92701097	3.2069084
chr4	93125954	3.290984583
chr4	100696485	3.091997799
chr4	114146814	3.334700501
chr4	123775691	3.309538107
chr4	143735824	3.414313722
chr4	144777463	3.272621431
chr4	166716836	4.056011125
chr4	166720846	3.513569521
chr4	166765092	3.281830595
chr4	166769892	3.234331445
chr4	166793379	4.229147988
chr4	177545661	4.212539525
chr4	177545845	4.170053304
chr4	184420617	3.155026062
chr4	189780947	3.169989064
chr5	688709	3.18608558
chr5	712605	3.12947905
chr5	3170180	3.334700501
chr5	3179445	3.001304842
chr5	19455583	3.263284866
chr5	19459014	3.076186279
chr5	21939792	3.783306401
chr5	21940283	3.052517263
chr5	21942850	3.920456993
chr5	21944768	3.987162775
chr5	21951055	3.309183942
chr5	21957783	3.311936303
chr5	25529219	3.888401475
chr5	31961180	3.268733651
chr5	52025404	3.214955042
chr5	55872624	3.534914712
chr5	57036303	3.263046046
chr5	57036474	3.161339774
chr5	57055265	3.012870232
chr5	57428887	3.46130062
chr5	57428995	3.565750548
chr5	57429174	3.46130062
chr5	57429220	3.46130062
chr5	57429407	3.586030028
chr5	59563954	3.558461961
chr5	59580410	3.940058112
chr5	59826742	3.016193358
chr5	59838426	3.370386555
chr5	59838540	3.305307074
chr5	60551551	3.162411562
chr5	66727370	3.084600165
chr5	66728157	3.24131515
chr5	67148388	3.086663074
chr5	71028525	3.035646071
chr5	87719562	3.101274818
chr5	87823088	3.185419484
chr5	89942296	4.040958608
chr5	89973450	4.100726813
chr5	89976245	4.18243463
chr5	89979189	5.172630727
chr5	89992521	5.076238039
chr5	90038352	5.269217724
chr5	110093410	3.021135016
chr5	110440484	3.033999142
chr5	124774380	3.136320332
chr5	165610704	3.311580178
chr5	171486438	3.444059562
chr5	172016655	3.033295223
chr5	172083686	3.726767166
chr5	172083894	3.687611051
chr6	86106589	3.960189446
chr6	87931591	3.404173223
chr6	91644833	3.13745123
chr6	102748714	3.706858517
chr6	102762125	3.728390699
chr6	105917216	3.11407366
chr6	111784237	3.158577956
chr6	137333725	3.411840384
chr6	137339819	3.231583912
chr6	137346120	3.182632984
chr6	137479085	3.502103257
chr7	6656795	3.534171185
chr7	10525304	3.381219975
chr7	10543554	3.439137305
chr7	10543898	3.461929213
chr7	17694526	3.573651426
chr7	28912246	3.600499339
chr7	38589224	3.510604078
chr7	66885125	3.01331782
chr7	68302249	3.302160632
chr7	68304766	3.229368872
chr7	68305098	3.382685067
chr7	71046750	3.138405855
chr7	71049725	3.027241916
chr7	71052052	3.042344833
chr7	77491345	3.31202538
chr7	77583217	3.640733835
chr7	77588425	3.795608668
chr7	77594660	3.790484985
chr7	77595040	3.790484985
chr7	77596871	3.790484985
chr7	77607189	3.332173621
chr7	98335561	3.732828272
chr7	106550454	3.184355851
chr7	129433034	3.879097182
chr7	130589125	3.262966469
chr7	130589152	3.316682738
chr7	130614411	3.353204311
chr8	596117	3.698535927
chr8	596452	3.248720896
chr8	2309171	3.436044535
chr8	4143268	3.123032033
chr8	18339324	3.139063379
chr8	42066927	3.672028376
chr8	65550021	3.280668713
chr8	78201617	3.347366932
chr8	82515633	3.038151941
chr8	94423361	3.04628862
chr8	94425195	3.149415024
chr8	94505717	3.020679303
chr8	94511903	3.044793462
chr8	94512149	3.062431961
chr8	94537487	3.000695428
chr8	94582949	3.229442525
chr8	128206850	3.075100736
chr8	142812993	3.110978578
chr9	1485011	3.442733471
chr9	15262462	3.599289363
chr9	15266926	3.120101676
chr9	16243322	3.229958446
chr9	24236608	3.232398932
chr9	25139090	3.632830511
chr9	35798334	3.104135649
chr9	72886514	3.133949076
chr9	72911842	3.060780364
chr9	91743894	3.13288622
chr9	91879258	3.614930224
chr9	92409604	3.101658834
chr9	94028766	3.124302238
chr9	94059855	3.231066058
chr9	94305379	3.074842673
chr9	94459090	3.223153591
chr9	94467578	3.128193636
chr9	94549554	3.303119628
chr9	94554654	3.024292536
chr9	94576268	3.059184791
chr9	110382975	3.034140063
chr9	117166086	3.486649201
chr9	117177020	3.588380294
chr9	117214651	3.036684489
chr9	133462842	4.247183569
chr9	133468838	4.41453927
chr9	133469760	4.171984936
chr9	133597568	3.125808195
chr9	137266536	3.182699122
chr9	137279600	3.460171442
chr10	21055349	3.771599641
chr10	49115681	3.165833716
chr10	50494123	3.06833876
chr10	51966841	3.276544328
chr10	51967008	3.261774552
chr10	51979762	3.213177621
chr10	62170606	3.66695597
chr10	62184142	3.347077112
chr10	62186551	3.779891912
chr10	62187769	3.970616222
chr10	62188661	3.817870786
chr10	62189737	3.065703593
chr10	90989919	3.042584285
chr10	96990890	3.345438445
chr10	96991333	3.785156152
chr10	101169855	3.016148281
chr10	114746031	3.063787956
chr10	126231876	3.027426919
chr10	129285743	3.149476291
chr10	129291764	3.07139934
chr10	131938388	3.548981548
chr10	132089471	3.360912129
chr11	10470836	3.242376254
chr11	26755399	3.770830297
chr11	78664406	3.156704917
chr11	80177209	3.080033299
chr11	80726392	3.686765708
chr11	80749491	3.560193789
chr11	94729738	3.188894393
chr11	94785851	3.733298033
chr11	94788916	3.498529928
chr11	104446467	3.346016093
chr11	104455705	3.881074247
chr11	104463781	3.441651491
chr11	104484879	3.233215485
chr11	104485183	3.967784297
chr11	104498619	3.530472521
chr11	104511960	3.575771929
chr11	104512965	4.109578981
chr11	104515401	3.614036429
chr11	104523310	3.595166283
chr11	104523669	3.623970818
chr11	104524163	3.83386603
chr11	104529249	3.149292515
chr11	104532051	3.992679047
chr11	104534085	3.604498876
chr11	104544198	3.666754301
chr11	104555102	3.968995719
chr11	104565001	3.830325566
chr11	114641924	3.04561275
chr11	128277662	3.246646787
chr12	2290638	3.71354353
chr12	2290787	3.676129393
chr12	5009530	3.06641149
chr12	29541628	3.905528871
chr12	57210993	3.003794894
chr12	76812718	3.076238039
chr12	76817706	3.018951941
chr12	76839212	3.013452187
chr12	76842065	3.052566278
chr12	76854938	3.656197667
chr12	76862517	3.325414398
chr12	76862929	3.627824714
chr12	76864828	3.649751982
chr12	76891682	3.8247782
chr12	76920407	3.331055266
chr12	89760228	3.762707662
chr12	106731363	3.216525212
chr12	106922115	3.192735645
chr13	23399583	3.249491605
chr13	26907031	3.524183587
chr13	42097755	3.219682688
chr13	42098764	3.219682688
chr13	42104107	3.277201603
chr13	42104484	3.392652223
chr13	61969788	3.911155437
chr13	66646521	3.866780543
chr13	67950008	3.542118103
chr13	67958553	3.235151643
chr13	67962195	3.760450279
chr13	80700407	3.229663559
chr13	80713866	3.309360988
chr13	80722428	3.187420845
chr13	109083479	3.211336787
chr13	109649496	3.102208018
chr14	35751736	3.159642941
chr14	58280528	3.108797173
chr14	76448440	3.139123204
chr14	81227848	3.07841756
chr14	81579830	3.202247871
chr14	85869450	3.056851871
chr14	95596527	3.214029875
chr15	56522741	3.73754891
chr15	56622033	3.479385478
chr15	70973571	3.375924269
chr15	97034517	3.021226216
chr16	9256948	3.824198367
chr16	9279087	3.262727823
chr16	10250019	3.429690615
chr16	17900334	3.655411257
chr16	17900348	3.525929497
chr16	17900731	3.325598187
chr16	17901658	3.519274621
chr16	17902141	3.588380294
chr16	17950833	3.851089007
chr16	78714525	3.122455892
chr16	78795227	3.207678364
chr16	79215045	4.17327748
chr16	79799603	3.03574037
chr16	80442014	3.614215041
chr16	81865265	5.289036881
chr17	4321318	3.344669442
chr17	11430982	3.268330668
chr17	37990643	3.303206915
chr17	42706117	3.711527199
chr17	43308032	3.960189446
chr17	43337472	3.008818242
chr17	43466171	3.021910827
chr17	43550334	3.189633046
chr17	43753351	3.366329594
chr17	43793149	3.162159138
chr17	50807334	3.019360433
chr17	52792989	3.090925599
chr17	52808350	3.243363892
chr17	52808674	3.117020346
chr17	68655122	3.28810845
chr17	75338179	3.233512794
chr18	7679201	3.557206774
chr18	7724016	4.705533774
chr18	7730473	3.621602099
chr18	7733140	3.894489815
chr18	22636691	4.015022874
chr18	27006659	4.086186148
chr18	35252208	3.396639076
chr18	41512362	3.139781815
chr18	41522316	3.133181197
chr18	67850073	3.473014931
chr18	68816363	3.354774288
chr18	68824087	3.33733659
chr18	73933963	3.246340353
chr19	15107479	3.282828973
chr19	15114698	3.095500845
chr19	33442247	3.604673607
chr19	33474702	4.304518324
chr19	40003810	3.354086725
chr19	43177305	3.4225082
chr19	43178032	3.011084479
chr20	4638665	3.260981754
chr20	8578552	3.313810766
chr20	10055686	3.005726851
chr20	10429772	3.07227044
chr20	10487539	3.546070408
chr20	10509369	3.115317896
chr20	22592589	3.207468238
chr20	22651167	3.054826954
chr20	23092070	3.160899217
chr20	23092098	3.226213555
chr20	23093255	3.300943145
chr20	37149050	3.161969917
chr20	37150964	3.139482323
chr20	43770130	3.320118058
chr20	43784345	3.083230316
chr20	43804853	3.174898588
chr20	43811466	3.062833296
chr20	43836276	3.790753151
chr20	43845870	3.790753151
chr20	43846817	3.740406121
chr20	43855780	3.654430244
chr20	43921606	5.974694135
chr20	43930226	5.612610174
chr20	43939825	6.231361899
chr20	43957189	4.494850022
chr20	44024731	3.519993057
chr20	44396846	3.076186279
chr20	44518234	4.15864053
chr20	44523087	3.601365675
chr21	15081472	3.161025045
chr21	15127490	3.246953438
chr21	16736908	3.013586595
chr21	22908659	3.66174277
chr21	40147412	3.166024629
chr22	22466542	3.619065537
chr22	25257221	3.458795309
chr22	47963310	3.474566447
chrX	32226467	3.491470281
chrX	38519558	3.080503512
chrX	38524800	3.181642122
chrX	38595469	3.261774552
chrX	117694765	3.537452271
chrX	117699678	3.146545159
chrX	119815515	3.494307493
chrX	151650011	3.22366209
chrX	151652710	3.22366209
