# Supplementary material for: An Open Access Database of Genome-wide Association Results
Source: BMC Med Genet. 2009 Jan 22;10:6. doi: 10.1186/1471-2350-10-6 (PMC2639349; doi:10.1186/1471-2350-10-6)
Supplement: Additional file 6 — Formatted files for more than 400 GWAS analyses that can be used to upload and browse results in UCSC Genome Browser using Genome Graphs. This archive file contains Genome Graph files for all GWAS associations contained in Additional files 2 and 4. The files within the archive can be used to visualize GWAS associations described here using UCSC Genome Graphs at regional, chromosomal and whole genome levels. A file "README.txt" describes file naming conventions. The file "JohnsonODonnell_ALLgwas_graph.txt" contains a single Genome Graph file containing all associations. [file 1471-2350-10-6-S6.zip › Broad DGI Webtables_17463246_BMI Type II Diabetes Mellitus Controls]

chr1	4637243	3.4597957
chr1	11208765	3.090818524
chr1	11306426	4.030584088
chr1	35446898	3.671009145
chr1	40307429	3.069713353
chr1	54101402	3.054285286
chr1	54101576	3.075307297
chr1	54115882	3.148008252
chr1	54116050	3.190036478
chr1	75962033	3.310069896
chr1	114343478	3.229147988
chr1	114583702	3.071655365
chr1	120299773	3.042105513
chr1	165965919	3.511872504
chr1	173845977	3.140741583
chr1	183782084	4.183096161
chr1	183787223	4.809668302
chr1	183792215	3.89279003
chr1	183796865	4.173925197
chr1	183821112	4.116906641
chr1	183828518	4.107348966
chr1	183830041	4.106793247
chr1	210495882	3.095446737
chr1	210497379	3.957030927
chr1	216826606	3.10067205
chr1	227863663	3.343710099
chr1	227865497	3.117988038
chr1	232130925	3.498666821
chr1	237422778	4.243363892
chr1	237490347	3.600153287
chr1	237497120	3.841336019
chr1	237502758	3.723308471
chr1	237503165	3.59636481
chr1	237503230	3.59636481
chr1	237505933	3.503623946
chr1	238306648	3.229884705
chr1	243882970	3.895854449
chr1	243896642	3.301464507
chr2	654719	3.481222931
chr2	39810340	3.069407512
chr2	39812564	3.03498655
chr2	43076536	3.327809749
chr2	43095647	3.945386945
chr2	47810323	3.576754126
chr2	56235164	3.769806621
chr2	76521073	3.74860515
chr2	78967097	3.718739313
chr2	85470269	4.580044252
chr2	102583010	3.524038411
chr2	102585645	3.136796141
chr2	122331478	3.167044249
chr2	122332396	3.105130343
chr2	122332651	3.072835026
chr2	122333431	3.488116639
chr2	127577300	3.673459331
chr2	142546764	3.184687956
chr2	145517931	3.970210529
chr2	145534902	3.762456262
chr2	152587594	3.496754229
chr2	165373736	3.669992299
chr2	167550903	3.49241396
chr2	167635183	4.192464972
chr2	167697477	3.931072388
chr2	170669758	3.327809749
chr2	188887492	3.001784268
chr2	188978826	3.329846955
chr2	189006363	3.472885888
chr2	189014254	3.361410917
chr2	203995378	3.309626693
chr2	211156869	3.039957544
chr2	232967710	3.098160408
chr2	232988809	3.008286724
chr2	232989066	3.008286724
chr2	236384041	3.08102657
chr2	237560136	3.127377621
chr3	3006308	3.194159451
chr3	4511403	3.05527064
chr3	7995574	3.140561465
chr3	22520280	3.466609292
chr3	22527461	3.654822383
chr3	22537179	3.200383796
chr3	22541328	3.345534666
chr3	58541097	4.465973894
chr3	58589056	3.124071015
chr3	59997201	3.540758335
chr3	60032048	3.924818145
chr3	60032200	3.84103474
chr3	60034650	3.811634074
chr3	66850749	3.086451042
chr3	66864953	3.036873559
chr3	67422715	3.020315076
chr3	73461534	3.103749438
chr3	73461569	3.187822226
chr3	78358825	3.24290778
chr3	110293214	3.123666671
chr3	135305965	3.068745594
chr3	135306197	3.049732532
chr3	135337314	4.274905479
chr3	135486890	4.189095719
chr3	143437390	3.330869153
chr3	143439766	3.494714326
chr3	143928895	3.547140664
chr3	145784349	3.89997427
chr3	154135427	3.006607863
chr3	157686871	4.508638306
chr3	162876798	3.390832626
chr3	162879380	3.764976841
chr3	162879447	3.684659523
chr3	162879636	3.429690615
chr3	162879978	3.617442678
chr3	162880160	4.017728767
chr3	174708061	3.126330707
chr3	174736141	3.373454341
chr3	194559634	3.067019178
chr4	10509200	3.384260311
chr4	10515713	3.026872146
chr4	12214476	3.160145015
chr4	42084497	3.240256632
chr4	57442391	3.617622697
chr4	72662940	3.080242219
chr4	95925308	3.319573829
chr4	98494076	4.043351421
chr4	112741652	3.008286724
chr4	114251213	4.480172006
chr4	114282900	3.688458042
chr4	120269106	3.063184769
chr4	120269246	3.106071873
chr4	129301941	3.802995272
chr4	170082830	3.103143227
chr4	170118492	3.357931373
chr4	170135598	3.032545632
chr4	170137295	3.319120826
chr4	170160247	3.309538107
chr4	182345097	3.326334124
chr5	1560508	3.003751085
chr5	5389887	3.95546024
chr5	5390933	4.488116639
chr5	5457366	3.006167133
chr5	13226664	4.050609993
chr5	13258665	3.629857153
chr5	13262817	3.61852391
chr5	13313439	3.051489231
chr5	29986228	4.844663963
chr5	29991403	4.931814138
chr5	30125036	3.796967113
chr5	32024146	5.310691141
chr5	35765399	3.331427731
chr5	35794490	3.354675998
chr5	35799673	3.354675998
chr5	35802652	3.356251315
chr5	39623467	3.307858391
chr5	39645193	3.04759506
chr5	71937630	4.978810701
chr5	71944376	5.299296283
chr5	71952158	5.066512712
chr5	71965030	5.074172425
chr5	71965848	5.389339837
chr5	71976054	4.785156152
chr5	71978017	4.515700161
chr5	71990849	4.790484985
chr5	72030220	3.709742731
chr5	72046057	4.440093375
chr5	72050325	4.804100348
chr5	72374865	3.58686795
chr5	79034659	3.061680457
chr5	104281018	3.118672416
chr5	110432898	3.04493793
chr5	110455246	3.676129393
chr5	110458387	3.09881422
chr5	110469338	3.142788158
chr5	110490129	3.537901619
chr5	115313958	3.806875402
chr5	115316323	3.79209647
chr5	153338419	3.217527376
chr5	157488401	3.255159603
chr5	157514666	3.216239304
chr5	162763061	3.105794741
chr6	8036524	3.307329301
chr6	36535254	3.192532624
chr6	36572812	3.09669292
chr6	36674491	3.308653236
chr6	36697318	3.23694656
chr6	54764632	3.070836617
chr6	55103954	3.436400271
chr6	63125654	3.163865851
chr6	70896157	3.437588167
chr6	70909214	3.169732199
chr6	72526085	3.274660184
chr6	72572612	3.207188229
chr6	89779996	3.823330067
chr6	105650047	3.512720184
chr6	105812403	3.478338985
chr6	116561281	3.326334124
chr6	132206380	3.074791079
chr7	6411760	3.11850122
chr7	6432434	3.367239112
chr7	11612505	4.600326279
chr7	16851904	3.212893907
chr7	21246434	3.141162149
chr7	46139429	5.152427341
chr7	46141602	5.208309351
chr7	46177509	3.6181632
chr7	49563684	3.224608028
chr7	125853978	3.335076107
chr7	151153648	3.557677044
chr8	5288150	3.030490901
chr8	5324005	3.463441557
chr8	5387721	3.431680915
chr8	5389219	3.269783159
chr8	30139124	3.218244625
chr8	38451475	3.480303233
chr8	52699381	3.319936573
chr8	52699758	3.235898624
chr8	52720948	3.293709043
chr8	56576523	3.121133663
chr8	70219635	4.160521953
chr8	70227560	4.300162274
chr8	70227913	3.780415474
chr8	70239898	3.412850502
chr8	70241591	3.368454772
chr8	70245342	4.333482019
chr8	70311811	3.627640417
chr8	70313106	3.092212557
chr8	70314533	3.226652458
chr8	70318471	3.148191486
chr8	70337030	3.285418791
chr8	87686304	3.51243744
chr8	94961653	3.247490599
chr8	94964609	3.413300198
chr8	94973501	3.470184803
chr8	94974243	3.281249265
chr8	94974302	3.253677235
chr8	97930501	3.638272164
chr8	97939458	3.543330371
chr8	97939847	3.253755128
chr8	97943944	3.324955264
chr8	98015345	3.444663672
chr8	98199356	3.782516056
chr8	105942639	3.122168109
chr9	1835946	4.174573882
chr9	15970320	3.372224625
chr9	33702471	3.188626103
chr9	95090177	3.102482871
chr9	110203209	3.142366015
chr9	110205780	3.072014053
chr9	110206540	3.035976207
chr9	110206581	3.035976207
chr9	119876682	3.001566281
chr9	121075956	3.140321423
chr9	135553747	4.528708289
chr10	2414556	3.068847361
chr10	57920476	3.123839915
chr10	57952174	3.146606023
chr10	57953140	3.133653577
chr10	60134399	3.206419133
chr10	67379592	3.51970554
chr10	67406158	3.867420152
chr10	88041083	4.407823243
chr10	88080869	3.716698771
chr10	90066695	4.09420412
chr10	90219214	3.356349962
chr10	94867154	3.070223567
chr10	94867708	3.093018847
chr10	113837027	3.065602559
chr11	7658639	3.163043263
chr11	13386537	3.814457845
chr11	13490926	3.122053048
chr11	13540442	3.125982296
chr11	13545519	3.198184831
chr11	13882655	3.283913146
chr11	13883488	3.33592241
chr11	14394334	3.753747688
chr11	44010073	3.522011024
chr11	44206857	3.619426997
chr11	44239873	3.67141655
chr11	45018772	3.711080394
chr11	45018827	3.645507399
chr11	45018871	3.73095429
chr11	47641484	3.022413562
chr11	80381615	3.023374948
chr11	80393912	3.006960768
chr11	81470451	3.130826973
chr11	105842332	3.488785299
chr11	105844419	3.49241396
chr11	110195616	4.4225082
chr11	113489699	3.646853454
chr11	113492089	3.264880366
chr11	131149739	3.04628862
chr11	131149798	3.015427684
chr12	2052747	3.928486195
chr12	2054821	4.698970004
chr12	2055108	4.730487056
chr12	3121452	3.233215485
chr12	20460216	3.176004409
chr12	20460705	3.270592203
chr12	20460778	3.260823368
chr12	20461366	3.406935568
chr12	30262092	3.151010794
chr12	33015157	3.598082749
chr12	37667727	3.393833685
chr12	59842485	3.055517328
chr12	59846251	3.009261671
chr12	59929431	3.284414448
chr12	63215224	3.020224067
chr12	72324387	3.370080964
chr12	72341075	3.234554982
chr12	77932119	3.198253381
chr12	77980051	3.422853015
chr12	78488323	3.147520006
chr12	78510005	3.079876674
chr12	88560841	3.019632974
chr12	97765451	3.062431961
chr12	97768957	3.620875854
chr12	100903804	3.163232953
chr12	108629315	3.21346152
chr12	116249901	3.041770686
chr13	21758453	3.262092077
chr13	21759921	3.1640559
chr13	21764524	3.664542099
chr13	21766533	3.189834715
chr13	21766685	3.572676214
chr13	21769630	3.453333975
chr13	23927083	3.042967684
chr13	63788027	3.016734647
chr13	71402789	3.017593071
chr13	85309856	3.223153591
chr13	86053808	3.064291252
chr13	95903610	3.388489113
chr13	106634675	3.459420283
chr13	106669713	3.053302163
chr13	106669945	3.289459552
chr13	106670337	3.271889816
chr13	107130075	5.906578315
chr13	111932596	3.595337299
chr14	22270010	3.341893164
chr14	22300914	3.829444941
chr14	25530847	3.366228654
chr14	53169552	3.878768545
chr14	53195533	3.194635093
chr14	53218192	3.638649976
chr14	53219995	3.638649976
chr14	53221435	3.638649976
chr14	54269664	3.566870482
chr14	64786720	3.160396271
chr14	69293323	3.12222565
chr14	69296240	3.154839922
chr14	70429338	4.467245621
chr14	70432784	3.483068191
chr14	70433567	4.896196279
chr14	70453601	3.009084245
chr14	70482470	4.358525889
chr14	70503664	3.078729814
chr14	70522069	4.420216403
chr14	70540853	3.266080849
chr14	70567547	3.371917739
chr14	70568409	4.642065153
chr14	70659756	4.359518563
chr14	70667146	3.786482243
chr14	70671979	4.542118103
chr14	70674107	6.15739076
chr14	70675021	4.08249449
chr14	70675269	5.742321425
chr14	70675464	3.027843464
chr14	95464999	3.2892059
chr14	95472674	3.271078354
chr14	95474532	3.254222782
chr14	98163239	3.127028369
chr14	98163308	3.064442355
chr15	21326637	4.216096421
chr15	21329865	4.13667714
chr15	21332541	3.938924676
chr15	21333227	4.518557371
chr15	21333638	4.455931956
chr15	22748053	3.172695359
chr15	22750861	3.222573178
chr15	25036654	3.627824714
chr15	31600207	3.781727146
chr15	45028747	3.302073555
chr15	45077010	3.030537492
chr15	48156667	3.486649201
chr15	60173622	3.266401539
chr15	60175143	3.365925975
chr15	61068600	3.177635748
chr15	77061101	3.247337057
chr15	77061308	3.310247304
chr15	77061746	3.528121801
chr15	92375086	3.882397308
chr15	92377083	4.163043263
chr15	98310717	3.384260311
chr16	8778582	3.315962963
chr16	22783243	3.12459144
chr16	55038783	4.701146924
chr16	55279371	3.391580949
chr16	63588839	3.1103622
chr16	70849233	3.071501732
chr17	9745218	3.071194629
chr17	36471123	3.193548677
chr17	36472240	3.080033299
chr17	37988603	3.119072135
chr17	50874170	3.42573717
chr17	73134621	3.133358279
chr18	1786710	3.063034103
chr18	26790053	3.014214382
chr18	57431700	3.181180492
chr18	57432928	3.104301273
chr18	57447527	3.151072287
chr18	65345102	3.763966853
chr18	66201883	3.153230046
chr18	70321339	3.27335428
chr19	7180677	3.00056495
chr19	13244718	3.538201442
chr19	43949950	3.237546518
chr20	9257713	3.017050711
chr20	15391446	3.781727146
chr20	15846030	3.408378962
chr20	17662525	3.247337057
chr20	32627938	3.725842151
chr20	32635306	3.760700521
chr20	32643028	3.760700521
chr20	32657918	3.718739313
chr20	32776703	3.594824454
chr20	32795046	3.637894681
chr20	32803974	3.251811973
chr20	32806100	3.830325566
chr20	32806818	3.605723473
chr20	32831061	3.635636645
chr20	32898822	3.860120914
chr20	44311673	3.693146251
chr20	44312334	3.440931666
chr20	44331148	3.624519285
chr20	44332537	3.535808629
chr20	51986187	3.664141089
chr20	52230088	3.135310966
chr20	55465434	3.099796787
chr20	55503911	3.165642887
chr20	56744122	3.11577123
chr20	56744201	3.051342568
chr20	60345512	3.327163546
chr21	15498654	3.336581788
chr21	15500319	3.028121383
chr21	15504804	3.736837535
chr21	17758187	3.325874017
chr21	34918814	4.038104526
chr21	44863749	3.144420277
chr21	44866598	3.126795691
chr21	46417653	3.472112434
chr21	46840114	3.632085261
chr22	25809480	4.001740662
chr22	31804244	3.246110669
chr22	38069584	3.252976823
chr22	45063370	3.113283726
chrX	4213054	4.434152181
chrX	31028389	3.115998075
chrX	53244068	3.03231165
chrX	53258168	3.03277974
chrX	53259028	3.027426919
chrX	82482765	3.745693668
chrX	102838067	3.015607721
chrX	144927996	3.126446906
