# Supplementary material for: An Open Access Database of Genome-wide Association Results
Source: BMC Med Genet. 2009 Jan 22;10:6. doi: 10.1186/1471-2350-10-6 (PMC2639349; doi:10.1186/1471-2350-10-6)
Supplement: Additional file 6 — Formatted files for more than 400 GWAS analyses that can be used to upload and browse results in UCSC Genome Browser using Genome Graphs. This archive file contains Genome Graph files for all GWAS associations contained in Additional files 2 and 4. The files within the archive can be used to visualize GWAS associations described here using UCSC Genome Graphs at regional, chromosomal and whole genome levels. A file "README.txt" describes file naming conventions. The file "JohnsonODonnell_ALLgwas_graph.txt" contains a single Genome Graph file containing all associations. [file 1471-2350-10-6-S6.zip › Broad DGI Webtables_17463246_Diastolic Blood Pressure]

chr1	4529268	3.031283623
chr1	4530343	3.211124884
chr1	20464927	6.068542129
chr1	20470938	3.089322245
chr1	20476601	3.908333042
chr1	35446898	3.909036923
chr1	35723625	3.617082865
chr1	64314121	3.114865034
chr1	76259696	3.165007396
chr1	92130959	3.291069464
chr1	100881570	3.397722916
chr1	165363555	3.33592241
chr1	178461066	3.558304864
chr1	178461295	3.256020135
chr1	179595809	3.320844759
chr1	185866060	4.139661993
chr1	197578903	3.548060131
chr1	202880789	3.118615343
chr1	219781759	3.302334837
chr1	242224553	3.05724808
chr2	2543999	3.040052784
chr2	2729102	3.92226882
chr2	8906635	3.109690783
chr2	12067132	3.470569646
chr2	12067857	3.140381421
chr2	14012242	3.040910886
chr2	17122361	3.367441485
chr2	42139419	3.168898435
chr2	76815026	3.55129368
chr2	99928760	3.786216701
chr2	102430287	3.83209219
chr2	102465003	3.068440433
chr2	102465272	3.057347188
chr2	102465303	3.247874693
chr2	102466651	3.247874693
chr2	102466927	3.247874693
chr2	102470631	3.17276
chr2	102482292	3.423889106
chr2	102583208	3.962175249
chr2	102620375	3.548981548
chr2	102624364	3.689944262
chr2	134589031	3.054679159
chr2	140609145	3.132473589
chr2	143612348	6.436518915
chr2	143612970	6.179142011
chr2	150772411	3.982966661
chr2	170880519	3.184090349
chr2	170880850	3.216453718
chr2	170881507	3.097072904
chr2	170882194	3.075565636
chr2	170882482	3.256333479
chr2	170891256	3.838931615
chr2	191777287	3.32339783
chr2	217931268	3.156891858
chr2	221020976	3.454074671
chr2	239846809	3.221125528
chr3	13022602	3.025534364
chr3	21847339	5.655607726
chr3	21857973	5.66756154
chr3	21863150	4.698970004
chr3	21869752	4.485452247
chr3	54153239	3.353596274
chr3	58597660	3.004584201
chr3	72417549	3.309006968
chr3	72444156	3.106460156
chr3	118267542	3.082022117
chr3	118631263	3.318035541
chr3	120759999	3.330404219
chr3	120771587	3.040195683
chr3	120772741	3.68655463
chr3	120773398	3.469800302
chr3	120773513	3.606951534
chr3	126359447	3.171404544
chr3	128598959	4.171984936
chr3	133069325	3.176656209
chr3	133070463	3.230548821
chr3	133078499	3.271889816
chr3	153868532	3.385313658
chr3	153872447	3.578067187
chr3	172767139	3.130709596
chr3	189953257	3.81079051
chr4	4736043	3.147215131
chr4	4736096	3.06083032
chr4	4736488	3.120330794
chr4	14540557	3.177113052
chr4	14543205	3.266241164
chr4	15032116	3.252588192
chr4	19678169	3.200797344
chr4	35588131	3.050171041
chr4	54363897	3.532836034
chr4	62556786	3.106737714
chr4	79448459	3.882397308
chr4	81377569	3.141041945
chr4	86321502	3.059135024
chr4	90724925	3.730020323
chr4	109730949	3.19388789
chr4	116116504	3.08149786
chr4	142585896	3.767766479
chr4	142586854	3.588043762
chr4	142610319	3.494714326
chr4	142610821	3.743041847
chr4	142629429	3.631341288
chr4	142661116	3.67325462
chr4	142662240	3.669586227
chr4	142684172	3.592949185
chr4	142873534	3.947306058
chr4	151072232	3.118900782
chr4	158006184	3.417028071
chr4	165630506	3.483332441
chr4	172524232	3.129245055
chr4	186276195	4.034798299
chr4	190325161	3.495257364
chr5	3388397	3.120674699
chr5	10891090	3.866461092
chr5	14930474	3.092373695
chr5	21782668	4.258848401
chr5	55721113	3.296536658
chr5	86047160	3.101494214
chr5	93574048	4.067526235
chr5	115371618	4.027334408
chr5	121890106	3.200314909
chr5	147528214	3.165960982
chr5	147538739	3.138465589
chr5	147552456	3.606424797
chr5	147554192	3.751781439
chr5	147556650	3.771599641
chr5	147556822	3.572676214
chr5	147562510	3.730487056
chr5	155705474	3.66514431
chr5	155713463	3.285251239
chr5	155713697	3.488250289
chr5	171854707	3.31930197
chr6	13579424	3.074378545
chr6	23795069	3.163359458
chr6	31452273	3.141763665
chr6	78329538	3.298345683
chr6	85407198	3.055813539
chr6	104030893	3.411392195
chr6	106654065	3.021591207
chr6	118546248	3.987162775
chr6	118587908	3.17114684
chr6	118588504	3.336959025
chr6	118588854	3.049781233
chr6	130859707	3.203148251
chr6	132772065	3.040195683
chr6	146722142	3.032873419
chr6	146752277	3.844663963
chr6	146754454	3.565590792
chr6	150536566	3.085921415
chr6	154408773	3.405496956
chr6	154419618	3.179142011
chr6	154423832	3.30346888
chr6	154424060	3.549289122
chr6	154438148	3.624519285
chr6	154438165	3.573326112
chr6	160278771	3.313631897
chr7	832995	3.218603695
chr7	837982	3.304781081
chr7	845293	3.304781081
chr7	860163	3.361410917
chr7	868976	3.317313522
chr7	873154	3.462432743
chr7	879281	3.294992041
chr7	11461091	3.276216063
chr7	11511135	4.580044252
chr7	11511212	4.493494968
chr7	37272052	3.666754301
chr7	37274188	3.253599356
chr7	37281717	3.751781439
chr7	37282375	3.542420853
chr7	37283012	3.819014419
chr7	37300261	3.321117585
chr7	83072658	3.060380921
chr7	83111711	3.534022632
chr7	83697056	3.053793446
chr7	83774500	3.267123959
chr7	96416576	3.262409834
chr7	117267632	3.336959025
chr7	126750204	3.189901959
chr7	147053009	3.345342245
chr7	147055395	3.159329439
chr7	158284612	3.098868749
chr7	158285192	3.264720552
chr8	10719627	3.225775095
chr8	13910499	3.144965683
chr8	13935401	3.633763876
chr8	13935981	3.634512015
chr8	13937560	3.717831222
chr8	13937793	3.66514431
chr8	13937885	3.719877104
chr8	70605427	3.473660723
chr8	73164216	3.087937444
chr8	95202063	3.534171185
chr8	95228334	4.305394801
chr8	113352390	4.083546051
chr8	113435341	3.313274379
chr8	113443580	3.535659515
chr8	113443849	3.49825627
chr8	113445554	3.613501034
chr8	113445678	3.56082526
chr8	113451969	3.645699438
chr8	113452239	3.645699438
chr8	117488106	3.239502125
chr8	125151039	3.622875958
chr8	129877087	3.381533508
chr8	129881093	3.783042793
chr8	129923551	4.701146924
chr8	129930862	4.630784143
chr8	129971577	4.503070352
chr8	131849331	3.283162277
chr8	131849409	3.398809467
chr8	131849440	3.04431225
chr8	133446574	3.133417323
chr8	134227733	3.106959888
chr8	134236863	3.222790742
chr8	139545659	3.636576067
chr8	144410365	3.03881629
chr9	2099139	3.949233689
chr9	10510172	3.664943481
chr9	10596301	3.133358279
chr9	13487553	4.249491605
chr9	13494924	3.905878404
chr9	88431597	3.085233863
chr9	110680452	3.243896628
chr9	113501062	3.380489279
chr9	113588272	3.173730781
chr9	113602110	3.2069084
chr9	113608718	3.100562546
chr9	116141066	3.245498771
chr9	116141867	3.466863712
chr9	116151413	3.055616042
chr9	116454802	3.126912014
chr9	116513813	3.004452551
chr9	136726816	3.230401152
chr10	2174599	3.363913485
chr10	11202793	3.215596698
chr10	13923142	3.304430773
chr10	13923957	3.501413791
chr10	24636988	3.369165482
chr10	27267687	3.140441427
chr10	27268427	3.327163546
chr10	27421355	3.267686673
chr10	43991200	3.658367664
chr10	43992157	4.412289035
chr10	43993154	4.281498311
chr10	44057042	3.021180613
chr10	44096316	3.411168274
chr10	71310497	3.955852379
chr10	72692494	3.901356274
chr10	72873106	3.269137008
chr10	72882538	3.288277108
chr10	79900596	3.566710315
chr10	85395864	3.001348404
chr10	85399212	3.062582419
chr10	85399321	3.253365801
chr10	126801662	3.39501837
chr10	127900430	4.612610174
chr11	3915404	3.578231599
chr11	3916996	3.203217588
chr11	3929659	3.028770553
chr11	3931164	3.745451923
chr11	3944406	3.164246032
chr11	3947517	3.043879614
chr11	3949807	3.459045191
chr11	4019379	3.035316185
chr11	5190219	3.237471478
chr11	25846076	3.102867957
chr11	32478583	3.043687469
chr11	35318887	3.240785569
chr11	35319654	3.131590697
chr11	35323127	3.094743951
chr11	44646657	3.524474085
chr11	62828886	3.072629637
chr11	62861593	3.003663482
chr11	69030054	3.215240105
chr11	74035012	3.026502691
chr11	74036330	4.21395879
chr11	74042214	3.641494089
chr11	74042378	3.141823862
chr11	74043387	3.026502691
chr11	74043979	3.223516744
chr11	75655493	3.359816808
chr11	80135129	3.347656945
chr11	80185112	3.309449538
chr11	83700584	3.02816772
chr11	88561729	3.151810883
chr11	88567780	3.795880017
chr11	88568483	3.54090921
chr11	88590980	3.545917729
chr11	88591680	3.924818145
chr11	130741821	3.268008551
chr12	1115479	3.131061822
chr12	1133090	3.112607781
chr12	14357243	3.005418919
chr12	30700759	3.0465786
chr12	40386861	3.011307297
chr12	52998575	3.648203693
chr12	55798737	3.589391457
chr12	64877849	3.392866796
chr12	64879508	3.745935547
chr12	66767678	3.389552779
chr12	66776260	3.548674192
chr12	66777724	3.541060138
chr12	66777864	3.103253384
chr12	66917055	3.380489279
chr12	70694264	3.240709967
chr12	74740715	3.090016305
chr12	74748879	3.104909103
chr12	74752497	3.102537862
chr12	77502694	3.299382804
chr12	87541466	3.400335221
chr12	87552572	3.780153614
chr12	92217646	3.529589509
chr12	105237387	3.42010213
chr12	114732399	3.045371622
chr12	116036936	3.490663042
chr12	122993259	4.782516056
chr12	123006063	4.037630664
chr12	123007833	3.503623946
chr12	123013794	5.034798299
chr12	123026120	3.882397308
chr12	123026656	4.707743929
chr12	123028207	4.63638802
chr12	123030789	4.025488307
chr12	123036286	4.12090412
chr12	123041893	4.443697499
chr12	123044590	4.239577517
chr12	123045284	3.713319031
chr12	123047643	3.481617684
chr12	123057482	4.048662481
chr12	123060493	4.730487056
chr12	125895066	3.113904268
chr12	126544661	3.224025669
chr12	129791290	3.020269569
chr13	21697661	3.152242312
chr13	38211967	3.031797332
chr13	38215053	3.096475936
chr13	43876167	3.351152292
chr13	50626208	3.412513535
chr13	58736274	3.367542708
chr13	58742497	3.367542708
chr13	58749786	3.352910571
chr13	73830873	3.145390362
chr13	95832990	3.022047879
chr13	102301323	3.03461013
chr13	106052554	4.625251654
chr13	109658220	3.556893543
chr14	25772750	3.411056357
chr14	55955963	3.347366932
chr14	68225853	3.434270212
chr14	77833623	3.63921731
chr14	77838637	3.451733455
chr14	91421340	3.187086643
chr14	91421405	3.147886139
chr14	91421867	3.147886139
chr14	94958244	4.987162775
chr14	94958595	4.630784143
chr14	100712818	3.42794201
chr14	106210547	3.214741367
chr14	106215123	3.211054273
chr14	106231699	3.06641149
chr14	106251269	3.243211801
chr15	20516966	3.1919917
chr15	24015747	3.004452551
chr15	24020606	3.161906862
chr15	24021349	3.1640559
chr15	25683151	3.0009565
chr15	37389672	4.818156412
chr15	37398338	4.22184875
chr15	71343997	3.029141943
chr15	72864420	3.295077709
chr15	73171280	3.049586461
chr15	73226833	3.440811811
chr15	76793497	3.115374537
chr15	76793637	3.174184555
chr15	76871863	3.457672617
chr15	93705068	3.465212641
chr15	96055115	3.077015184
chr15	97122498	3.020133077
chr15	97122615	3.020133077
chr16	5140516	3.17776652
chr16	12919687	4.287350298
chr16	12926389	4.659555885
chr16	12927917	3.184555084
chr16	30917089	3.077015184
chr16	49632962	3.012333735
chr16	49636257	3.298000525
chr16	49636661	3.132179092
chr16	56496256	3.068796475
chr16	77236546	3.230992129
chr16	77237034	3.223008415
chr16	78917727	3.145511775
chr16	78926808	3.350859936
chr17	1898829	3.093287943
chr17	29037758	3.199076818
chr17	29038230	3.131414333
chr17	34089641	3.207188229
chr17	50194121	3.197979248
chr17	50197530	3.437588167
chr17	50448964	3.940815382
chr17	50495426	3.600845666
chr17	50521650	3.38341947
chr17	50574836	3.11407366
chr17	54727880	3.641494089
chr17	69115041	3.716925025
chr18	11003889	3.301638434
chr18	11005588	3.256333479
chr18	11010599	3.442372512
chr18	20747882	3.045034269
chr18	25180195	3.058637664
chr18	33478276	3.409381052
chr18	39812216	3.112607781
chr18	39813140	3.188961491
chr18	39813266	3.046820399
chr18	39813319	3.68131073
chr18	39833195	3.467245621
chr18	46054419	3.01278077
chr18	69684148	3.243896628
chr19	5949890	3.176460566
chr19	6047400	3.284414448
chr19	36904836	3.065804651
chr19	38063033	3.50751899
chr19	38086028	3.179010824
chr19	40635609	3.37427609
chr19	60018406	3.048662481
chr19	62783689	3.151379883
chr20	4871286	3.208169052
chr20	15775930	3.475344288
chr20	15988896	3.184488663
chr20	23382267	3.239577517
chr20	23393597	3.178945245
chr20	23407976	3.727926212
chr20	23409082	3.989700043
chr20	23409778	3.788612447
chr20	42556955	3.235450281
chr20	42558543	3.254066842
chr20	45234960	3.403842919
chr20	49893357	3.356448631
chr21	28348483	4.041914151
chr21	28355208	4.411168274
chr21	28357889	4.261219442
chr21	28367157	3.02816772
chr21	29895139	3.810509686
chr21	29897524	4.164943898
chr21	29906146	3.711750774
chr21	29908334	4.001304842
chr21	29926665	3.116565706
chr21	29932639	4.460923901
chr21	29933264	4.069050969
chr21	29936360	3.91829273
chr21	29939211	3.723768042
chr21	29945889	4.623423043
chr21	29955813	3.55036735
chr21	34275744	3.162853656
chr21	34277488	3.156331277
chr21	37321226	3.008773924
chr21	37323409	3.112438959
chr21	37323673	3.046723663
chr21	38559299	3.192329699
chr21	38721226	3.191114133
chr22	28999883	3.072014053
chrX	19140335	3.028214062
chrX	98974282	3.054728418
chrX	145856563	3.277777536
chrX	150847189	3.341225679
chrX	150847686	3.144359719
chrX	150859725	3.332640454
chrX	150862334	3.315962963
chrX	150875621	4.739928612
chrX	151913985	3.557363474
chrX	151922021	3.738261453
chrX	151928534	3.177047759
