# Supplementary material for: An Open Access Database of Genome-wide Association Results
Source: BMC Med Genet. 2009 Jan 22;10:6. doi: 10.1186/1471-2350-10-6 (PMC2639349; doi:10.1186/1471-2350-10-6)
Supplement: Additional file 6 — Formatted files for more than 400 GWAS analyses that can be used to upload and browse results in UCSC Genome Browser using Genome Graphs. This archive file contains Genome Graph files for all GWAS associations contained in Additional files 2 and 4. The files within the archive can be used to visualize GWAS associations described here using UCSC Genome Graphs at regional, chromosomal and whole genome levels. A file "README.txt" describes file naming conventions. The file "JohnsonODonnell_ALLgwas_graph.txt" contains a single Genome Graph file containing all associations. [file 1471-2350-10-6-S6.zip › Broad DGI Webtables_17463246_Fasting glucose]

chr1	8566084	3.012825499
chr1	9316595	3.527097348
chr1	18696950	3.505288975
chr1	30131752	3.437826137
chr1	55159950	3.246187216
chr1	55160225	3.152612449
chr1	55162157	3.349984048
chr1	60978057	3.521289244
chr1	61419744	3.59636481
chr1	72712861	3.264880366
chr1	85171567	3.109746695
chr1	86713936	3.189901959
chr1	86720335	3.359319847
chr1	90283745	3.127435857
chr1	148619118	3.312827895
chr1	148633093	3.448672012
chr1	148722478	3.557677044
chr1	148722793	3.405828521
chr1	148749860	3.099632871
chr1	168039784	3.065350077
chr1	168274493	3.170760572
chr1	181448811	4.410050399
chr1	181451471	4.534617149
chr1	181451583	4.424812155
chr1	181452029	4.46470588
chr1	181452719	4.243363892
chr1	181460317	4.424812155
chr1	181473196	4.49757288
chr1	181479171	4.581698709
chr1	181487560	5.079876674
chr1	181488636	5.133122186
chr1	184380475	3.329290405
chr1	192438845	3.093180285
chr1	192571282	3.217742426
chr1	192575600	3.001348404
chr1	192588867	3.221197796
chr1	216413773	4.492144128
chr1	216415532	3.317854924
chr1	222318461	3.095014119
chr2	1915120	3.377371574
chr2	1927956	3.156020156
chr2	4785042	3.133594502
chr2	8776187	3.373146585
chr2	8835428	3.600153287
chr2	8844334	3.585862638
chr2	10193197	3.563996464
chr2	10193265	3.70421306
chr2	10211140	3.227238353
chr2	40960524	3.142908845
chr2	45546451	4.798602876
chr2	45603027	3.297655642
chr2	45627554	3.310247304
chr2	45632722	3.154405907
chr2	61077763	4.408935393
chr2	61160258	3.307241182
chr2	61193954	4.295849483
chr2	61199637	4.701146924
chr2	61238752	3.079354999
chr2	61244295	3.580209414
chr2	61281179	3.226506108
chr2	61315904	3.290390879
chr2	61390405	3.070581074
chr2	61390488	3.37202001
chr2	61458883	3.291494119
chr2	61512703	3.147459014
chr2	61595315	3.946153573
chr2	61603194	4
chr2	61693522	3.497436331
chr2	100937167	3.0910327
chr2	100942631	3.890084137
chr2	100944369	3.89279003
chr2	102160649	3.029792641
chr2	106298602	3.432738308
chr2	106314875	3.398918272
chr2	106317640	3.170310359
chr2	119355510	3.085286713
chr2	177577445	3.235973392
chr2	177584273	3.217026005
chr2	204287042	4.321481621
chr2	204301971	4.3400838
chr2	204302107	4.057495894
chr2	205086815	3.474566447
chr2	205093583	3.108964585
chr3	14610052	3.551602897
chr3	15694283	3.124880835
chr3	25913581	3.098596173
chr3	28854093	3.274741934
chr3	30029822	3.052027421
chr3	33268354	4.278189385
chr3	33268762	3.06833876
chr3	33417894	3.264640667
chr3	40782505	4.149966742
chr3	42379568	3.613501034
chr3	53811782	3.423543468
chr3	56933398	3.57921938
chr3	56965590	3.410385459
chr3	59994966	3.635449005
chr3	59997201	4.448550002
chr3	59997510	3.765989182
chr3	60003631	3.904481958
chr3	61243200	3.291239276
chr3	75304301	3.214741367
chr3	104930586	5.235823868
chr3	125593250	4.07109231
chr3	126859672	3.610302452
chr3	126890379	3.756218084
chr3	126960452	5.051098239
chr3	128598959	3.285251239
chr3	132913531	3.276216063
chr3	140780889	3.025949097
chr3	148683182	3.066310291
chr3	155233913	3.23047498
chr3	172457243	3.010817249
chr3	186357800	3.270916243
chr3	197392050	4.325138859
chr4	13606387	3.106071873
chr4	13611753	3.208800754
chr4	21080666	3.489053051
chr4	37963728	3.017276612
chr4	38380129	3.574139855
chr4	154751497	3.776763727
chr4	166146036	3.12124848
chr4	166146236	3.126795691
chr4	173366322	3.019133445
chr4	175097390	3.511872504
chr5	25822534	3.416461181
chr5	25827018	3.032405227
chr5	25965589	3.829738285
chr5	25980135	3.408045445
chr5	25983155	3.380280734
chr5	25984208	3.498393078
chr5	25997965	3.728623128
chr5	33913962	3.574955125
chr5	33923176	3.500175504
chr5	52213103	3.04590228
chr5	52215582	3.147642016
chr5	67220340	3.260744197
chr5	74624610	3.600672468
chr5	83205983	3.174768677
chr5	106821490	3.061030203
chr5	120359790	3.294478387
chr5	120362701	3.449771647
chr5	120374182	3.510041521
chr5	124065135	3.782516056
chr5	124073004	4.860120914
chr5	124083944	5.00656377
chr5	124084004	4.991399828
chr5	124084840	4.991399828
chr5	146410036	3.070121476
chr5	162612997	4.032920266
chr5	162613359	3.89279003
chr5	167958002	3.598254918
chr5	168005933	3.030444316
chr6	5653734	3.006740169
chr6	6083153	3.157952711
chr6	6097210	3.194499142
chr6	6097407	3.339039708
chr6	6098099	3.05153813
chr6	6098442	3.020451625
chr6	6219946	3.67223251
chr6	12509896	3.764471553
chr6	48762828	3.164246032
chr6	48768672	3.508358207
chr6	48773816	3.392116256
chr6	48775624	3.746661995
chr6	49628042	3.04992737
chr6	49633319	3.04033863
chr6	71525395	3.186886246
chr6	82545707	3.079615758
chr6	85997719	3.544698228
chr6	87708461	3.660349842
chr6	132259380	3.453704165
chr6	134196909	3.448062305
chr6	136628712	3.059583135
chr6	137745024	3.573326112
chr6	137750884	3.023237477
chr6	137756151	3.230622674
chr6	137761360	3.186552456
chr6	150315039	3.41273815
chr6	150315099	3.205024256
chr6	159135396	3.347560252
chr6	159166705	3.48945499
chr6	159421244	4.57024772
chr6	166195036	3.852942329
chr7	3286698	3.001871493
chr7	3440108	3.007579044
chr7	5359580	3.201073261
chr7	6029809	3.293367549
chr7	10801013	3.094473952
chr7	10802614	3.139003563
chr7	10802972	3.101988261
chr7	10803012	3.151934105
chr7	19588428	3.010639186
chr7	32060176	3.6712128
chr7	33697206	3.260506769
chr7	33730314	4.087777943
chr7	33735989	4.191114133
chr7	33778014	3.54408976
chr7	33778454	3.84924356
chr7	33781815	3.404834585
chr7	37958327	3.369165482
chr7	48310276	3.107237765
chr7	67668863	3.432503109
chr7	77794911	4.510041521
chr7	77802362	3.505149978
chr7	77820021	3.688458042
chr7	80465119	3.394694954
chr7	84658419	3.228853651
chr7	90438033	3.104522204
chr7	90462352	3.030397735
chr7	116107162	3.018181393
chr8	21020995	3.16127681
chr8	28495861	4.017728767
chr8	29361674	3.395449967
chr8	49854258	3.02608743
chr8	52868363	3.630227711
chr8	54942762	3.203078925
chr8	59866991	3.403073186
chr8	62599596	3.416914634
chr8	62603578	3.246340353
chr8	62604162	3.909036923
chr8	62647414	3.68697689
chr8	69693761	3.145693958
chr8	81269566	4.628932138
chr8	81273011	4.557520231
chr8	81298841	3.121478204
chr8	89160388	3.711303739
chr8	89160528	3.408378962
chr8	102075581	4.067526235
chr8	102075809	3.923359556
chr8	103858631	3.038341651
chr8	104548393	4.847711656
chr8	104604687	4.835647144
chr8	104818910	5.046240308
chr8	112695771	3.190238335
chr8	112956787	3.179076412
chr8	112968232	3.170374647
chr8	112984172	3.098650675
chr8	112996756	3.835349784
chr8	113016438	3.705093089
chr8	113028227	3.788345599
chr8	113147282	3.745693668
chr8	113224556	3.022093572
chr8	115905670	3.43687504
chr8	115913019	3.43687504
chr8	115913299	3.39739748
chr8	127168317	3.825358807
chr8	127222338	3.200314909
chr8	129211716	3.222428195
chr8	129218353	3.157453164
chr8	129220830	3.480565805
chr8	129271836	3.375408541
chr8	129338648	3.883724412
chr8	138247538	4.769551079
chr9	1660237	3.497436331
chr9	2196658	4.286509457
chr9	19650406	3.04282387
chr9	97479145	3.163739197
chr9	106270084	3.055517328
chr9	116284907	3.203842123
chr9	134471178	3.435215615
chr9	134732490	3.112101512
chr9	137072489	3.347560252
chr9	137075121	3.510041521
chr10	1862265	3.365623506
chr10	2149703	3.149598852
chr10	2157727	3.058339522
chr10	2167862	3.433680378
chr10	14678945	3.573488739
chr10	53297839	3.160836317
chr10	60464000	4.123205024
chr10	68309042	3.030957033
chr10	77591091	3.248720896
chr10	78191244	3.276380164
chr10	78193565	3.276052024
chr10	78219063	3.743522794
chr10	100379797	3.007667441
chr10	100434291	3.061780582
chr10	100527014	3.025580426
chr10	100547297	3.130709596
chr10	100582166	4.537602002
chr10	107361465	3.207048292
chr10	122572451	3.692932049
chr10	125300650	3.280337317
chr10	126250213	3.150028088
chr10	126250603	3.153415497
chr10	129145826	4.612610174
chr10	129149375	4.943095149
chr10	129149424	4.815308569
chr10	129151573	4.798602876
chr11	2455394	3.656394492
chr11	19932895	3.228853651
chr11	21312360	3.052958595
chr11	32506200	3.094906032
chr11	33351118	3.151626116
chr11	34287076	3.324404944
chr11	34311441	4.186419011
chr11	36177667	3.78968148
chr11	40436763	3.504872119
chr11	85733549	3.092427421
chr11	87334711	3.313006434
chr11	92485294	4.074687909
chr11	92499126	3.320027306
chr11	92528094	3.000173753
chr11	92533302	3.07319469
chr11	99934179	3.59636481
chr11	100040190	3.787546039
chr11	116855027	3.862645889
chr11	124301906	4.36552273
chr11	124303460	4.924453039
chr11	124989095	4.571865206
chr11	125017127	3.083493413
chr11	126181599	3.40494491
chr12	4902793	3.208379517
chr12	22460948	3.360015752
chr12	23719406	3.053056729
chr12	28619812	3.104853811
chr12	28620517	3.209292713
chr12	28626358	3.384681343
chr12	46403632	3.294563953
chr12	55151307	3.674074044
chr12	55151323	3.674074044
chr12	55151605	3.686765708
chr12	69628537	3.36181036
chr12	69633685	3.231806038
chr12	69640143	3.112213965
chr12	69643806	3.231806038
chr12	69644403	3.239050049
chr12	69644414	3.308123177
chr12	69650659	3.227311645
chr12	83677302	3.351054818
chr12	100578943	3.146301788
chr12	104901578	3.431915669
chr12	106233280	3.835052627
chr12	114163712	3.249260249
chr12	114172785	3.849550591
chr12	130010381	3.065703593
chr13	23421768	3.219322726
chr13	28452256	3.239426746
chr13	52399201	3.027565723
chr13	52407476	3.192059279
chr13	62400577	3.411392195
chr13	76268410	3.456801414
chr13	77911152	3.112889297
chr13	77933671	3.233438447
chr13	77933820	3.024798038
chr13	103334821	3.282995593
chr13	104860918	3.31309573
chr14	28271526	3.668775219
chr14	49499162	4.021819483
chr14	77859846	3.042680103
chr14	97553529	3.195111255
chr14	97553787	3.145876218
chr14	97553960	3.196679476
chr15	25040185	3.611898798
chr15	27933555	4.826813732
chr15	67078289	3.027750864
chr15	67437107	3.159392121
chr15	68225605	3.33856595
chr15	77955337	3.204050501
chr15	88948516	3.373249146
chr15	90720775	3.503762455
chr15	90721925	3.378097039
chr16	34178964	3.396206296
chr16	34649292	3.232473101
chr16	34821976	3.395990068
chr16	49607489	3.445995679
chr16	52364999	3.046095407
chr16	53803756	3.265040239
chr16	77017035	3.597738618
chr17	8195094	3.024798038
chr17	13247259	4.107348966
chr17	14766223	4.118045029
chr17	24979887	3.132237975
chr17	51983979	3.001391971
chr17	52691154	4.002613616
chr17	64196219	3.058389198
chr17	64202181	3.04759506
chr18	10056414	3.039719536
chr18	24970666	3.302509113
chr18	24981521	3.292685366
chr18	40572186	3.093557206
chr18	48523250	3.185219854
chr18	51393135	3.821886748
chr18	51427521	3.248951965
chr18	51427587	3.23694656
chr18	51878500	4.725842151
chr18	51887178	3.128018646
chr18	51895543	3.03881629
chr18	71034991	3.451979305
chr18	71038493	3.873219423
chr18	71038783	3.959793372
chr18	72016380	3.110474203
chr19	3363035	3.373865021
chr19	33974049	3.734946211
chr19	33974267	3.722390786
chr19	58703701	3.790484985
chr20	692450	3.071245798
chr20	11366544	3.199351645
chr20	38305833	3.818156412
chr20	38308431	3.491201035
chr20	38319814	3.223952929
chr20	38707696	3.095338542
chr20	46208923	4.111259039
chr20	46216339	3.664943481
chr20	50446371	3.106016433
chr20	50488200	3.085128182
chr20	50525965	3.184687956
chr20	50526403	3.255707017
chr20	50527083	3.255707017
chr20	50527970	3.157328366
chr20	50532040	3.29081487
chr20	50532621	3.710188161
chr20	54806963	3.226286675
chr20	60787678	3.42159003
chr21	24817674	3.037583307
chr21	25627830	3.092911255
chr21	38870006	3.159768405
chr21	41191871	3.070019409
chr22	23174883	3.083177715
chr22	33056496	3.106182776
chr22	33057120	3.490797478
chr22	35263229	3.116792967
chr22	35264767	3.189700259
chr22	47699516	3.151995729
chrX	9531393	4.716698771
