# Supplementary material for: An Open Access Database of Genome-wide Association Results
Source: BMC Med Genet. 2009 Jan 22;10:6. doi: 10.1186/1471-2350-10-6 (PMC2639349; doi:10.1186/1471-2350-10-6)
Supplement: Additional file 6 — Formatted files for more than 400 GWAS analyses that can be used to upload and browse results in UCSC Genome Browser using Genome Graphs. This archive file contains Genome Graph files for all GWAS associations contained in Additional files 2 and 4. The files within the archive can be used to visualize GWAS associations described here using UCSC Genome Graphs at regional, chromosomal and whole genome levels. A file "README.txt" describes file naming conventions. The file "JohnsonODonnell_ALLgwas_graph.txt" contains a single Genome Graph file containing all associations. [file 1471-2350-10-6-S6.zip › Broad DGI Webtables_17463246_Fasting insulin]

chr1	39112269	4.216811309
chr1	39124670	4.054039296
chr1	39127958	3.602581458
chr1	39129744	3.990124366
chr1	39132281	3.967381239
chr1	48809804	3.496209317
chr1	53414499	3.176721443
chr1	110456021	4.696803943
chr1	110459055	4.847711656
chr1	110463897	3.890421453
chr1	110467933	4.769551079
chr1	111532424	3.310158591
chr1	115468201	3.116792967
chr1	145730876	3.112495226
chr1	163730675	3.096530171
chr1	166647372	3.059433714
chr1	173742820	3.309981219
chr1	175079519	3.147886139
chr1	178015137	3.419987887
chr1	196702606	3.305043998
chr1	241754773	3.230548821
chr1	243284153	3.632644079
chr2	18334240	3.462055041
chr2	22765232	3.583692413
chr2	36104831	3.328919767
chr2	36128107	3.371304617
chr2	36129773	3.00121773
chr2	36130254	3.092857469
chr2	36131473	3.043255455
chr2	36131728	3.097779472
chr2	36136592	3.237171447
chr2	49937107	3.010728208
chr2	49941935	3.126272619
chr2	49942513	3.06722193
chr2	49946265	3.16717187
chr2	49975984	3.072475659
chr2	53661815	3.359916269
chr2	54906453	3.561141341
chr2	59851548	3.07139934
chr2	64985015	3.520136887
chr2	64985603	3.354577731
chr2	64989177	3.816730156
chr2	64991621	3.750557039
chr2	65023986	4.935542011
chr2	65027650	4.573488739
chr2	65027912	4.853871964
chr2	72107780	4.048662481
chr2	72117136	3.396855627
chr2	72118372	3.472756884
chr2	72121601	4.03574037
chr2	75597900	3.032732908
chr2	106786443	3.193006486
chr2	133318589	4.380906669
chr2	133346712	3.393188853
chr2	133351899	3.564474149
chr2	133352015	3.076393357
chr2	152048931	3.074894273
chr2	163854187	3.048565334
chr2	169367080	3.217455716
chr2	169779412	3.123147352
chr2	189133524	4.203425667
chr2	189193401	3.084652938
chr2	189204116	3.205093893
chr2	189251759	3.212114649
chr2	189272938	3.119472222
chr2	189322581	3.349692477
chr2	189378327	3.264560797
chr2	189379427	3.083388155
chr2	207174075	3.655214877
chr2	228236043	3.027195678
chr2	229139165	3.230327336
chr2	229536702	3.256020135
chr2	229574715	3.181906131
chr2	241576150	3.032967118
chr3	5900183	3.333856573
chr3	16414973	3.429924295
chr3	16415248	3.411504199
chr3	16416432	3.39968067
chr3	16416522	3.286173576
chr3	19978232	3.332827328
chr3	19997054	3.05139145
chr3	32328135	3.043015632
chr3	34273033	3.371508895
chr3	37568589	3.519131076
chr3	38884574	3.339324212
chr3	113215298	3.391794992
chr3	113240897	3.169796401
chr3	117796334	3.887730232
chr3	119666473	3.734710374
chr3	119676302	3.132532512
chr3	125887386	3.064946411
chr3	125888788	3.586365003
chr3	143289827	3.068186296
chr3	146907736	3.291239276
chr3	147376788	3.174833628
chr3	147377105	3.282995593
chr3	180794675	3.045419837
chr3	193795751	3.696156225
chr3	193795932	3.24910608
chr3	193797859	3.054974799
chr3	193798093	3.212327035
chr3	196965419	3.079876674
chr4	7518216	3.033858267
chr4	10297182	3.946153573
chr4	10297735	3.885389016
chr4	10298442	4
chr4	20781282	3.035881857
chr4	27710726	3.479647496
chr4	27780776	3.559405738
chr4	27785811	3.147215131
chr4	44729954	3.359916269
chr4	65584859	3.521577812
chr4	65584952	3.550830268
chr4	65593693	3.365119859
chr4	83281465	3.294307303
chr4	162999076	3.376337293
chr4	163013335	3.34275287
chr4	163078338	3.705313376
chr4	163123165	3.107182176
chr4	163154284	3.616543703
chr4	163157559	3.523023534
chr4	163164155	3.62598526
chr4	163164503	3.574302787
chr4	163169277	3.62598526
chr4	163171406	3.62598526
chr4	163171937	3.588885581
chr4	163276217	3.165261481
chr4	163278637	3.134244776
chr4	163278780	3.342848498
chr5	2462851	3.068898254
chr5	2463248	3.036873559
chr5	2463332	3.09108626
chr5	2470417	3.143694134
chr5	2471025	3.248797905
chr5	9864931	3.240634378
chr5	14227106	3.909389292
chr5	14259537	3.329105046
chr5	14392527	3.068745594
chr5	15033517	3.014798142
chr5	24966468	3.111090741
chr5	24969864	3.208730519
chr5	53925995	3.036212173
chr5	82273043	3.656197667
chr5	85978500	3.052615298
chr5	118159957	3.511308302
chr5	119725911	3.143029567
chr5	128293561	3.355069292
chr5	128295752	3.164689999
chr5	128315127	3.164246032
chr5	128317432	3.301725423
chr5	128319863	3.131473113
chr5	128320019	3.274415028
chr5	128320191	3.138465589
chr5	128331235	3.141643295
chr5	151488393	3.292259546
chr5	151501404	3.297311032
chr5	158136090	3.065855188
chr5	158145199	3.103253384
chr5	158149617	3.058389198
chr5	158166310	3.232547282
chr5	158231289	3.002002364
chr5	165508343	3.779107751
chr5	167208885	3.04349541
chr5	167573645	3.398809467
chr5	174830618	4.211831629
chr5	179099656	3.078261516
chr6	30235852	3.679023323
chr6	30292683	3.435452288
chr6	45596736	4.22184875
chr6	66358628	3.230770418
chr6	83295490	3.119529407
chr6	83299021	3.119529407
chr6	89355309	3.684869683
chr6	89361479	3.580539927
chr6	89866929	3.081707487
chr6	89887093	4.088842391
chr6	95013277	3.099578247
chr6	95107475	3.986741335
chr6	164476909	3.03720463
chr6	166235597	3.14691047
chr7	14412599	3.054826954
chr7	24389970	3.195996945
chr7	28039225	3.08687521
chr7	55392634	3.140081515
chr7	69566427	3.30980392
chr7	69566912	3.313363731
chr7	69617276	4.12090412
chr7	72789580	3.352323687
chr7	79897493	3.100398341
chr7	79957626	3.701802133
chr7	105578201	3.08375667
chr7	128114519	3.353890478
chr7	128114610	3.055813539
chr7	128120994	3.322849479
chr7	129001410	3.109243748
chr7	131513070	3.074223946
chr7	147669160	3.92226882
chr8	12945618	3.759450752
chr8	12961591	4.294992041
chr8	12961683	4.228412519
chr8	12963283	4.305394801
chr8	13430193	3.931072388
chr8	17054669	3.094419972
chr8	17070140	3.71942163
chr8	27494223	3.201902068
chr8	34379345	3.711974465
chr8	38560798	3.099632871
chr8	72143184	3.136082623
chr8	72143281	3.174703736
chr8	90275425	3.069968385
chr8	92949852	3.248566918
chr8	103784402	3.238222462
chr8	118789239	3.158077688
chr8	125352570	3.864549301
chr8	125476282	3.003926346
chr8	127507820	3.391580949
chr8	128550531	3.393081474
chr8	128591245	3.0736061
chr8	129524134	4.568636236
chr8	129534112	3.969805215
chr8	129542194	3.466736483
chr8	130321637	3.33648753
chr8	132580190	3.247721015
chr8	146118969	3.581532979
chr9	7128349	3.227604939
chr9	7164813	3.977159389
chr9	10715719	4.311580178
chr9	10727968	3.262171494
chr9	25223484	3.492954128
chr9	26307242	3.19873353
chr9	27216947	3.412176829
chr9	27238189	4.41453927
chr9	38396178	3.1213059
chr9	72075087	3.362710452
chr9	78105274	3.066462098
chr9	84389076	3.107182176
chr9	89327295	3.319755163
chr9	89361492	3.443215218
chr9	106567651	3.410050399
chr9	109089649	3.429924295
chr9	109140073	3.381219975
chr9	109140566	3.308918508
chr9	109140684	3.590235896
chr9	109141261	3.431329022
chr9	115548982	3.319664487
chr9	115553160	3.941194513
chr9	117713842	3.033389013
chr9	125677182	3.255237763
chr10	10596223	3.085868487
chr10	24769224	4.459670525
chr10	25486251	3.669586227
chr10	53074019	3.507798549
chr10	59172597	3.107849722
chr10	59177820	3.226579277
chr10	59184614	3.209503723
chr10	89252697	3.71219827
chr10	98471297	3.362010219
chr10	119009116	3.130240405
chr10	125453594	3.611721137
chr10	125459602	3.639595945
chr10	126083981	3.493630283
chr10	133640862	4.059483515
chr11	11058952	3.056159374
chr11	18799809	3.789146635
chr11	18823306	3.615288257
chr11	19450983	3.233810307
chr11	19852332	3.068491278
chr11	32364430	3.32385532
chr11	32367816	3.283245643
chr11	32373451	3.187889159
chr11	61755113	3.043927663
chr11	86322037	3.13418562
chr11	100282500	3.003007018
chr11	103893230	3.055467979
chr11	104294431	3.239200688
chr11	104371671	3.128543826
chr11	117414311	3.195111255
chr11	117423912	3.115034802
chr11	125496508	3.593971055
chr12	5976279	3.589054141
chr12	5978774	3.096042291
chr12	19234847	3.006916639
chr12	20130133	3.111371275
chr12	26222413	4.290730039
chr12	30072654	3.483729117
chr12	45090257	3.397180658
chr12	45671077	3.083230316
chr12	45747450	3.019451261
chr12	86818926	3.422853015
chr12	94673419	3.475603878
chr12	104649007	3.118387128
chr12	116567773	3.013049212
chr13	18394928	3.042392713
chr13	20769882	3.051782706
chr13	27417354	3.079563593
chr13	68377989	3.180521872
chr13	68379603	3.639974911
chr13	68404216	3.435570673
chr13	68428665	3.037393927
chr13	68441130	3.016824928
chr13	68448116	3.570086302
chr13	68448862	3.561457651
chr13	68458791	3.280668713
chr13	76330901	3.44551084
chr13	76331083	3.36875922
chr13	80891072	3.067323341
chr13	92455803	3.169603824
chr13	92497204	3.160082224
chr13	92510870	3.408935393
chr13	94724432	3.117760152
chr13	106146625	3.080869586
chr14	25774000	3.324496615
chr14	32589686	3.078833949
chr14	36361886	3.08894898
chr14	36362897	3.730253627
chr14	36363235	3.059383918
chr14	56112557	3.053302163
chr14	66982545	3.164626548
chr14	67067957	3.130299026
chr14	67071534	3.040815457
chr14	67079977	3.375614759
chr14	67094811	3.651111277
chr14	71904219	3.002832129
chr14	71921862	3.018045556
chr14	71922573	3.233735909
chr14	82412731	3.140381421
chr15	23404656	3.43985416
chr15	23404917	3.524183587
chr15	23412204	4.36251027
chr15	23428814	3.170117554
chr15	23940780	3.075565636
chr15	46521994	3.007976972
chr15	48930025	3.049391775
chr15	49012188	3.18608558
chr15	49023596	3.400226061
chr15	49075943	3.152365656
chr15	61768380	3.428990328
chr15	61775818	3.277859875
chr15	85778357	3.039291448
chr15	85778382	3.014932967
chr15	90382294	5.019996628
chr15	90403318	5.388276692
chr15	96301974	3.432620692
chr16	6606974	3.629301907
chr16	6608418	3.168002323
chr16	6618341	3.560193789
chr16	6620427	3.3341377
chr16	12445132	3.215953584
chr16	18747289	3.062682752
chr16	24237802	5.173925197
chr16	24237890	5.109020403
chr16	58469114	3.025120027
chr16	63771968	3.209363038
chr16	64542877	3.421017157
chr16	64545735	3.436163081
chr16	64545873	3.537602002
chr16	76400711	3.666754301
chr16	78118038	3.744486287
chr16	81989180	3.645507399
chr16	81989999	4.009661145
chr16	82256207	3.458920232
chr16	82337145	3.612966299
chr16	82900842	4.022276395
chr17	7766299	3.081550258
chr17	14949531	3.737074531
chr17	14949757	3.737074531
chr17	14950975	3.962175249
chr17	14951378	3.746661995
chr17	14951477	3.757210191
chr17	19592074	3.913640169
chr17	38395497	3.181180492
chr17	38419260	3.203772686
chr17	47534415	4.084072788
chr17	51262804	3.439734602
chr17	51265658	3.407823243
chr17	73134621	3.436044535
chr17	74991920	3.181312337
chr18	4654610	3.034093085
chr18	4662296	3.306800855
chr18	4725745	3.975925013
chr18	4739982	3.004759798
chr18	12539850	3.159705668
chr18	12634344	4.021363052
chr18	25059183	3.661344334
chr18	37932484	3.027889772
chr18	39728762	3.290051983
chr18	39736250	3.600326279
chr18	47505307	4.068542129
chr18	47553817	5.568636236
chr18	47581348	3.588885581
chr18	49259239	3.447940466
chr18	49317839	4.473660723
chr18	49378038	3.262092077
chr18	51037609	3.703993331
chr18	51047507	3.034187047
chr18	51058818	3.058737091
chr18	51066565	3.660151217
chr18	51070904	3.669383333
chr18	51072671	3.68172792
chr18	52536711	3.314795866
chr18	53352459	3.107237765
chr18	55120972	3.421704695
chr18	58868434	3.048468209
chr18	65460244	3.111371275
chr18	73049812	3.227531597
chr18	74038262	3.04793441
chr18	74068941	3.895171596
chr18	74074164	4.087246696
chr19	1311575	3.319664487
chr19	38762038	3.333762904
chr20	3500199	3.039671949
chr20	6088308	3.339608902
chr20	6092454	3.113622093
chr20	6097392	3.060430831
chr20	6232995	4.216096421
chr20	9593874	3.078677756
chr20	59900647	3.158890916
chr21	15024524	3.030304589
chr21	17323750	3.234331445
chr21	28289966	3.183361055
chr21	41034004	3.462810774
chr21	41045971	3.74836178
chr21	41599899	3.467500414
chr21	41604514	3.212468684
chr21	42460893	3.217097594
chr22	22092667	3.03002527
chr22	29446753	3.552531869
chr22	32972970	3.049683836
chr22	47968578	3.508078287
chr22	49018089	4.321481621
chrX	7506168	3.758453519
chrX	7548892	3.008508111
chrX	7562529	3.116225039
chrX	91838272	3.143996546
chrX	95825238	3.001348404
chrX	95825733	3.079146504
chrX	119256562	3.125750177
chrX	136453904	3.218460031
