# Supplementary material for: An Open Access Database of Genome-wide Association Results
Source: BMC Med Genet. 2009 Jan 22;10:6. doi: 10.1186/1471-2350-10-6 (PMC2639349; doi:10.1186/1471-2350-10-6)
Supplement: Additional file 6 — Formatted files for more than 400 GWAS analyses that can be used to upload and browse results in UCSC Genome Browser using Genome Graphs. This archive file contains Genome Graph files for all GWAS associations contained in Additional files 2 and 4. The files within the archive can be used to visualize GWAS associations described here using UCSC Genome Graphs at regional, chromosomal and whole genome levels. A file "README.txt" describes file naming conventions. The file "JohnsonODonnell_ALLgwas_graph.txt" contains a single Genome Graph file containing all associations. [file 1471-2350-10-6-S6.zip › Broad DGI Webtables_17463246_Fat mass]

chr1	5286457	3.001566281
chr1	59237426	4.004803708
chr1	59244574	3.802995272
chr1	59244985	3.863596552
chr1	59247142	3.789146635
chr1	59255843	3.894149326
chr1	59257090	4.002176919
chr1	59257865	3.898940645
chr1	59258411	3.800244823
chr1	65489460	3.028956208
chr1	67830804	3.024752059
chr1	151584632	4.235823868
chr1	154659079	3.532096053
chr1	161625457	3.623605558
chr1	161638654	3.749336081
chr1	161702222	3.015427684
chr1	161707727	3.035269079
chr1	176785747	3.130474937
chr1	176818095	3.259558355
chr1	176819498	3.177243667
chr1	179775245	3.158953535
chr1	190884651	3.061530312
chr1	199124397	3.11356568
chr1	214359189	3.72399801
chr1	214679424	3.372839048
chr1	224295250	4.115204636
chr1	224333063	3.406160339
chr1	224387674	3.435807539
chr1	234261804	3.0138107
chr1	234724510	3.796967113
chr1	241724022	3.145208306
chr2	26718111	3.271889816
chr2	29808156	3.004057837
chr2	31233617	3.068389594
chr2	34997631	3.044697177
chr2	35055306	3.042057665
chr2	35101551	3.049586461
chr2	35101566	3.219466675
chr2	35103926	3.018861217
chr2	35104220	3.116054805
chr2	35679102	3.193548677
chr2	35683838	3.181972158
chr2	35698256	3.047885915
chr2	35704786	3.176004409
chr2	44245899	3.766242637
chr2	63866364	3.552531869
chr2	114425198	3.008773924
chr2	118552495	3.129128105
chr2	126077861	3.538201442
chr2	126081692	3.31202538
chr2	126110346	3.246646787
chr2	126114815	3.251191995
chr2	126114858	3.317313522
chr2	127688208	3.206768553
chr2	132921758	3.172114017
chr2	132932883	3.060031709
chr2	132936633	3.114130139
chr2	137212090	3.109299602
chr2	137255957	3.484921325
chr2	163490673	3.203078925
chr2	174413791	3.303381541
chr2	174414781	4.698970004
chr2	174416445	4.647817482
chr2	200833655	3.0759793
chr2	200942817	3.101055533
chr2	206364430	3.168258166
chr2	210228078	3.165388579
chr3	5729294	3.059234564
chr3	10388526	3.461551948
chr3	21013264	4.007004902
chr3	21033915	3.577246059
chr3	21052379	3.05843888
chr3	21053943	3.261536561
chr3	21072117	3.625251654
chr3	45253336	3.753747688
chr3	80213904	3.524764777
chr3	80219679	3.408601449
chr3	80220598	3.331241458
chr3	80353231	3.033623577
chr3	97184795	4.528708289
chr3	97193727	3.878768545
chr3	97331822	3.544698228
chr3	116639719	3.738975166
chr3	116649867	4.328827157
chr3	123450780	4.610833916
chr3	123451537	5.308918508
chr3	123453076	4.455931956
chr3	140652654	3.415442639
chr3	140658662	3.545917729
chr3	140670808	3.555799011
chr3	140677611	3.545917729
chr3	140681952	3.560193789
chr3	145956437	3.557677044
chr3	145980102	3.814457845
chr3	161034345	3.384892013
chr3	161037652	3.191046701
chr3	161045191	3.263922363
chr3	187990451	3.124417896
chr3	191064086	3.073400346
chr3	191068546	3.333388432
chr3	194774729	3.001348404
chr3	194817287	3.066158537
chr4	17811727	3.033529736
chr4	17811782	3.012825499
chr4	29413329	3.06469431
chr4	35733511	3.049148541
chr4	35804872	3.297914279
chr4	56429458	3.239954672
chr4	58291417	3.066107964
chr4	62101599	3.364114315
chr4	65016397	3.075255648
chr4	67339834	4.067526235
chr4	67340155	3.703773713
chr4	67529086	3.905528871
chr4	114358877	3.04440845
chr4	114364110	3.504594437
chr4	121112251	3.463946845
chr4	121202707	3.08055579
chr4	121209529	3.067576974
chr4	121274900	3.467627866
chr4	122120332	3.002220569
chr4	131026211	3.289628736
chr4	131036510	3.308123177
chr4	131036686	3.162790472
chr4	131059659	3.319392571
chr4	131061443	3.10885297
chr4	155220492	3.394694954
chr4	167963760	3.56193255
chr4	168037850	3.376854125
chr4	168038053	3.376854125
chr4	168038558	3.383209514
chr4	168053570	3.347947152
chr5	5934234	3.040386289
chr5	6870709	3.468648835
chr5	157858441	3.272865576
chr5	159180592	3.46967221
chr5	160633973	3.075358953
chr5	160633997	3.072373038
chr5	160637572	3.165007396
chr5	162616374	3.158265221
chr5	172656880	3.32817944
chr5	172664733	3.147825096
chr5	173491206	3.392223396
chr5	173500561	3.808548986
chr5	173501710	3.455559863
chr5	173504283	3.346208813
chr6	1037761	3.392330563
chr6	6345148	4.473660723
chr6	21483974	3.272458743
chr6	21716958	3.334794372
chr6	46841028	3.582694417
chr6	46849862	3.194839098
chr6	52544984	3.271240525
chr6	75274664	3.528855035
chr6	90372508	3.061780582
chr6	92589598	3.097181532
chr6	92629653	3.25641185
chr6	102735993	3.764724123
chr6	110662094	3.470826397
chr6	136053017	3.186953035
chr6	143093080	3.619065537
chr6	143128696	3.750801643
chr6	150318911	3.551139154
chr7	1161790	3.867420152
chr7	3062737	3.217097594
chr7	8524087	3.078833949
chr7	8541993	3.10796108
chr7	14880661	3.190103753
chr7	28912246	3.426548178
chr7	28995720	3.929962133
chr7	34492185	3.355069292
chr7	34510197	3.473531488
chr7	103143511	3.169026603
chr7	106187118	3.267847582
chr7	115313112	3.075152367
chr7	115397084	3.239879215
chr7	115443556	3.072065318
chr7	136562506	3.956637722
chr7	136562578	4.234331445
chr7	149648341	3.216596719
chr7	149649029	3.247030135
chr7	157832612	3.278601624
chr8	934852	3.011084479
chr8	4978049	3.527389802
chr8	4980114	4.210419288
chr8	4981420	4.276544328
chr8	4988033	4.329754147
chr8	5000841	3.610479534
chr8	5001153	3.604324215
chr8	5003107	3.226213555
chr8	14509578	3.488383979
chr8	14509849	3.614751318
chr8	14511722	3.711527199
chr8	21003036	3.305482546
chr8	23645992	3.242603971
chr8	25603083	3.200383796
chr8	32859002	3.078886026
chr8	51651512	3.504872119
chr8	57674036	3.100070117
chr8	92023630	3.067171233
chr8	92033734	3.691862621
chr8	123903046	3.057198534
chr8	139465102	3.393618635
chr8	140715370	3.362210171
chr9	9075811	3.290136683
chr9	9092409	3.16627931
chr9	37343252	3.403622856
chr9	37344328	3.26816958
chr9	72775609	3.13768969
chr9	83478173	3.262012674
chr9	89752315	3.16488041
chr9	89831034	4.27083521
chr9	89840700	3.701365217
chr9	110695753	3.372634143
chr9	110709877	3.2915791
chr9	110709921	3.615109203
chr9	121294069	3.387746094
chr9	139534231	3.751291264
chr10	56287963	3.047110735
chr10	56288058	3.075720714
chr10	64791571	3.623240605
chr10	64873814	3.265680319
chr10	64944933	3.263364502
chr10	85234581	3.449282577
chr10	90342519	3.339419088
chr10	109604791	3.413862975
chr10	109607547	3.61672335
chr10	109619109	3.185352931
chr10	122203636	3.060980224
chr10	122401412	3.036873559
chr10	122409859	3.022505031
chr11	5449885	3.238072162
chr11	5471468	3.423198104
chr11	9852679	3.224171186
chr11	11398004	3.08396739
chr11	12439144	3.360912129
chr11	13056656	3.352421446
chr11	13062043	3.089535684
chr11	13077669	3.197499932
chr11	40636723	3.073400346
chr11	56066044	3.351152292
chr11	88857356	4.465973894
chr11	93061430	3.01407978
chr11	93062261	3.002569926
chr11	103343618	3.14411757
chr11	103839449	3.608535588
chr11	103861379	3.458545571
chr11	103865864	3.504039605
chr11	103874971	3.403622856
chr11	103877366	3.504039605
chr11	103888924	3.392759496
chr11	103889136	3.504039605
chr11	103890581	3.632457726
chr11	103890838	3.355462942
chr11	103893472	3.168962514
chr11	103893539	3.43568909
chr11	103893924	3.504039605
chr11	103893969	3.249800272
chr11	103908419	3.56735134
chr11	103922584	3.481354476
chr11	104333516	4.045757491
chr11	115857549	3.017502631
chr11	118256536	3.213177621
chr11	127218383	3.685922008
chr11	127220636	3.455683858
chr12	5205097	3.323123568
chr12	5205865	3.323123568
chr12	42173893	3.007049039
chr12	57457477	4.214670165
chr12	65189339	3.27067319
chr12	65191672	3.538201442
chr12	65215736	3.519993057
chr12	65397233	3.216096421
chr12	78318721	3.265440178
chr12	128904996	3.187487716
chr12	129181694	3.016734647
chr13	23537175	3.466227942
chr13	23537595	3.46470588
chr13	23537693	3.572351629
chr13	23537731	3.444180317
chr13	23537823	3.270268405
chr13	23538043	3.46130062
chr13	23545986	3.438183336
chr13	23546443	3.466227942
chr13	39258754	3.276626433
chr13	39664662	3.181180492
chr13	49937528	3.002395213
chr13	63932145	3.088682558
chr13	81199381	3.28777133
chr13	89121196	3.155212281
chr13	96856166	3.170631892
chr13	97879098	3.106682188
chr13	106850338	3.543785845
chr13	106860763	3.191383965
chr13	106861406	3.389872387
chr13	106862057	3.345149909
chr13	106863210	3.240256632
chr13	106870516	3.395449967
chr13	108301017	3.279014256
chr14	26724585	3.433680378
chr14	43865077	3.007579044
chr14	53583027	3.317403709
chr14	64309647	3.629857153
chr14	72225488	3.193277497
chr14	80018946	4.262807357
chr14	80031801	3.064291252
chr14	80064830	3.253988892
chr14	85833757	4.37675071
chr14	85834343	4.292429824
chr14	85872417	4.110138279
chr14	85897367	4.013228266
chr14	85898189	4.01188716
chr15	22748053	3.252976823
chr15	22750861	3.243363892
chr15	22915888	3.007976972
chr15	23283640	3.086557045
chr15	23298101	3.073760479
chr15	60835493	3.08980263
chr15	65842050	3.676129393
chr15	65859129	3.041197297
chr15	65859329	3.417141538
chr15	65882139	3.423198104
chr15	65890260	3.32817944
chr15	98441228	3.440332722
chr16	54932997	4.278189385
chr16	63547688	3.265440178
chr16	82389707	3.014393917
chr16	82408574	3.190709699
chr16	82811688	3.743522794
chr17	44343596	3.090123182
chr17	44355250	3.433680378
chr17	44360192	3.004233221
chr17	44363206	3.112607781
chr17	44369126	3.067019178
chr17	44402113	3.636200055
chr17	52792410	3.227531597
chr17	52792989	3.621602099
chr17	52793555	3.313810766
chr17	52808350	3.31884925
chr17	52808608	3.078833949
chr17	62611559	3.300595918
chr17	62661453	3.364013888
chr17	62687356	3.571541226
chr18	8347434	3.101658834
chr18	10365034	3.411392195
chr18	10374136	3.61672335
chr18	10374729	4.251811973
chr18	10385219	3.217957583
chr18	18476983	3.01858916
chr19	12231583	3.601886308
chr19	17649648	3.437112619
chr19	48773441	3.927382523
chr19	56276410	3.071245798
chr19	57636982	3.007004902
chr20	6490370	3.676129393
chr20	10913998	3.860435734
chr20	10917030	3.879755204
chr20	14531257	3.567511744
chr20	14541867	3.523023534
chr20	14544779	3.009616741
chr20	16206519	3.027889772
chr20	17112461	3.239652921
chr20	43957189	3.153601027
chr20	47366886	3.222790742
chr21	18615335	3.324313291
chr21	19098974	3.521289244
chr21	19260465	3.218963061
chr21	20272639	4.568636236
chr21	20272988	3.343518484
chr21	20282727	3.360513511
chr21	29058739	3.170696227
chr21	29122990	3.262409834
chr21	34569474	3.084864093
chr21	34892482	3.181642122
chr21	39093323	3.381638069
chr21	39103636	3.809948582
chr22	16049151	4.277366077
chr22	20777493	3.568153954
chr22	39592798	3.171855893
chr22	44232230	3.016779785
chrX	4213054	3.390405591
chrX	69429701	3.674689628
chrX	69476596	3.156206802
chrX	69546446	3.150334945
chrX	139869165	5.045275209
chrX	139869213	4.440093375
