# Supplementary material for: An Open Access Database of Genome-wide Association Results
Source: BMC Med Genet. 2009 Jan 22;10:6. doi: 10.1186/1471-2350-10-6 (PMC2639349; doi:10.1186/1471-2350-10-6)
Supplement: Additional file 6 — Formatted files for more than 400 GWAS analyses that can be used to upload and browse results in UCSC Genome Browser using Genome Graphs. This archive file contains Genome Graph files for all GWAS associations contained in Additional files 2 and 4. The files within the archive can be used to visualize GWAS associations described here using UCSC Genome Graphs at regional, chromosomal and whole genome levels. A file "README.txt" describes file naming conventions. The file "JohnsonODonnell_ALLgwas_graph.txt" contains a single Genome Graph file containing all associations. [file 1471-2350-10-6-S6.zip › Broad DGI Webtables_17463246_HDL cholesterol]

chr1	60154025	3.01211039
chr1	76576110	3.249645911
chr1	83185369	3.01028328
chr1	117557323	3.400553624
chr1	117559434	3.47469599
chr1	117562896	3.859806321
chr1	117574725	3.765735876
chr1	151490746	3.443094731
chr1	151880407	3.219394694
chr1	151885390	3.099032376
chr1	151886751	3.138167002
chr1	151969637	3.63601217
chr1	175569595	3.048322563
chr1	175571563	3.066462098
chr1	175580821	3.171082438
chr1	203183894	3.191586449
chr1	228361539	3.84103474
chr1	228361930	3.477555766
chr1	228362314	3.476253533
chr1	228362412	3.474566447
chr2	1015239	3.017005545
chr2	1015268	3.124765054
chr2	9512596	3.097127215
chr2	15094005	3.20370326
chr2	15821492	3.194363234
chr2	16267031	3.114695332
chr2	16966596	3.235375602
chr2	23402161	3.307329301
chr2	48762675	3.324680017
chr2	57784475	4.368556231
chr2	58248047	3.554863031
chr2	58351985	3.133004187
chr2	58740744	3.103859749
chr2	58834829	3.310779963
chr2	58956738	3.187487716
chr2	59088373	3.589054141
chr2	59809120	3.271402757
chr2	66546832	3.294478387
chr2	66568776	4.095825632
chr2	66568868	3.297397159
chr2	75019413	4.028724151
chr2	75020285	3.936666641
chr2	75061340	3.884389488
chr2	75071839	4.032452024
chr2	75091869	3.409938769
chr2	75096371	3.480303233
chr2	75122572	4.665546249
chr2	75125304	4.266000713
chr2	84487537	3.362210171
chr2	99150739	3.508778424
chr2	121656471	3.03263926
chr2	141472201	3.432738308
chr2	141473062	3.432738308
chr2	141493311	3.653451441
chr2	149306956	4.248720896
chr2	194747062	3.057843072
chr2	201192222	3.065905732
chr2	204341320	3.087352894
chr2	205681813	3.453951134
chr2	205711053	3.180916924
chr2	205717511	3.195315485
chr2	214423220	3.34930402
chr2	214425824	3.650139918
chr2	214434484	3.6767479
chr3	2716024	3.377475138
chr3	2718571	3.830619505
chr3	2718593	3.878112015
chr3	2718688	3.92226882
chr3	25025179	3.739690054
chr3	30075088	3.427476902
chr3	59897678	3.393403691
chr3	72432553	3.073657553
chr3	103154445	3.535361441
chr3	135112052	3.448062305
chr3	138639641	3.03654274
chr3	138640860	3.036826284
chr3	138663603	3.058886273
chr3	138894026	3.174054857
chr3	154162110	3.056357117
chr3	170184342	3.354872601
chr3	180871100	3.1035289
chr3	181189323	3.60624936
chr3	181194826	3.443456292
chr3	181259476	3.342657263
chr3	181260636	3.116792967
chr4	5003326	3.122110575
chr4	7109092	3.572189427
chr4	25114833	4.372634143
chr4	38620496	3.299296283
chr4	78746333	3.555799011
chr4	82038098	3.179535809
chr4	87632448	3.27942728
chr4	102202392	3.566230166
chr4	112800705	3.901702464
chr4	117201551	3.96297212
chr4	117218919	3.024062958
chr4	117219021	3.09881422
chr4	151694370	3.456677099
chr4	162647646	3.3357342
chr5	4054782	3.13745123
chr5	4055250	3.033482824
chr5	4055448	3.127261173
chr5	28292633	3.051635944
chr5	33626725	3.252432837
chr5	34599780	3.300943145
chr5	35256276	3.196338077
chr5	35256622	3.116906641
chr5	37778834	3.377268035
chr5	43620105	3.183559832
chr5	63149732	3.206000199
chr5	77804576	3.117475462
chr5	77810254	3.121191068
chr5	77830506	3.306185146
chr5	77834188	3.484656107
chr5	77834914	3.283662712
chr5	77834949	3.337998121
chr5	90815042	3.04590228
chr5	91865909	3.970616222
chr5	106799108	3.375099398
chr5	141902805	3.388489113
chr5	151307707	3.004803708
chr5	151416163	3.356843534
chr5	161833420	3.018045556
chr5	167897313	3.01858916
chr6	583345	3.522589312
chr6	586162	3.006740169
chr6	11436792	3.699404516
chr6	11761465	3.028724151
chr6	20154141	3.202178689
chr6	21194026	3.045323413
chr6	24355227	3.157328366
chr6	24421726	3.479909672
chr6	34588615	3.057793458
chr6	37281453	3.061380218
chr6	40473579	3.379551615
chr6	40748273	3.111764327
chr6	40749951	3.572027286
chr6	40750621	3.200108315
chr6	40752322	3.151749285
chr6	40752677	3.39837452
chr6	40753077	3.118330092
chr6	40761488	3.036589984
chr6	40761757	3.156393528
chr6	40764724	3.289797985
chr6	45948582	3.408045445
chr6	48641728	3.802168307
chr6	48928212	3.321299565
chr6	48948741	3.334512819
chr6	52229973	3.080137746
chr6	54115308	3.08149786
chr6	54120311	3.033013975
chr6	54133818	3.080869586
chr6	68379817	3.137808969
chr6	68399217	3.033201454
chr6	110496562	3.291409155
chr6	110496619	3.338850143
chr6	111380489	3.142546883
chr6	141260753	3.124071015
chr6	156897027	3.128018646
chr6	167446496	3.036637234
chr6	168673607	3.260744197
chr7	3067364	3.409604053
chr7	19480872	3.171855893
chr7	26590653	3.41499072
chr7	39897043	3.330125498
chr7	39897224	3.281166282
chr7	42995982	3.113340102
chr7	42996429	3.589560214
chr7	42996492	3.495529138
chr7	81376245	3.236197776
chr7	144710874	3.137749325
chr7	145801851	3.139123204
chr8	15677768	3.075875847
chr8	19526378	3.657577319
chr8	19876926	4.440093375
chr8	19891970	4.202040356
chr8	19892360	4.294136288
chr8	19896325	5.087246696
chr8	19896414	3.510744832
chr8	19896590	5.240332155
chr8	19896798	5.420216403
chr8	19899552	5.137272472
chr8	19910554	4.818156412
chr8	19911725	4.197910742
chr8	19912570	5.104025268
chr8	19913956	5.077793723
chr8	19943326	3.039148846
chr8	19958878	3.164372834
chr8	19986461	3.437707136
chr8	29608302	3.174444068
chr8	29621674	3.296880654
chr8	32288149	3.711974465
chr8	36278313	3.590743348
chr8	42269519	4.326979093
chr8	42343312	3.504594437
chr8	42393421	4.484126156
chr8	42404493	4.37675071
chr8	55426225	3.302160632
chr8	69015825	3.403073186
chr8	75070367	4.54668166
chr8	92908156	3.20370326
chr8	103113852	3.082179518
chr8	103114015	3.481091426
chr8	108718248	4.408935393
chr8	108852843	3.541966808
chr8	115941171	3.035646071
chr8	115955609	3.241618058
chr8	115961290	3.096475936
chr8	132979532	3.2892059
chr8	134274895	3.346208813
chr9	7514720	3.901356274
chr9	7514847	4.089375595
chr9	7520883	4.54668166
chr9	7529381	3.869023308
chr9	7563504	3.806875402
chr9	7563560	3.933674075
chr9	7585558	4.585026652
chr9	16831515	3.316682738
chr9	16884140	3.0138107
chr9	21489624	4.281498311
chr9	72734649	3.276380164
chr9	73397341	4.294136288
chr9	80827824	3.251037139
chr9	85229665	3.013273041
chr9	85231009	3.067171233
chr9	85235897	3.067171233
chr9	103270798	3.208590084
chr9	106588314	3.187487716
chr9	106686898	3.906578315
chr9	106687041	3.578231599
chr9	106687476	4.480172006
chr9	106696891	4.237321436
chr9	106701382	3.483861423
chr9	112622493	3.240256632
chr9	112680289	3.1195866
chr9	114904346	3.303818413
chr9	136493517	4.153044675
chr10	7293467	3.862962545
chr10	7326620	3.036306595
chr10	7341463	3.649364392
chr10	7737510	3.435570673
chr10	19807407	3.248797905
chr10	19808901	3.192532624
chr10	19809124	3.250882338
chr10	19810722	3.175093529
chr10	58845146	3.457423524
chr10	59496405	3.036495501
chr10	59496497	3.138286412
chr10	59506494	3.012333735
chr10	59510222	3.083072534
chr10	59510301	3.244277555
chr10	59510689	3.074842673
chr10	98776846	4.869666232
chr10	111127434	3.676129393
chr10	111178982	3.093934455
chr10	114226855	3.227531597
chr10	125473530	3.061130178
chr11	7478216	3.549442991
chr11	7488751	3.630413109
chr11	7489804	4.215382707
chr11	7544815	4.107905397
chr11	7545042	3.459545386
chr11	7545167	3.292089334
chr11	11344701	3.058886273
chr11	16892525	3.628009089
chr11	16913917	3.210630846
chr11	16914243	3.475084852
chr11	16920126	3.008153946
chr11	16926330	3.472756884
chr11	16931362	3.418847108
chr11	16941967	3.440093375
chr11	16942196	3.274006741
chr11	16942679	3.154034238
chr11	16944844	3.367947833
chr11	24656588	4.212539525
chr11	24774285	3.57626275
chr11	26631293	3.082599532
chr11	32403923	3.100179498
chr11	68689475	3.206209615
chr11	86589806	3.255081458
chr11	86597643	3.145511775
chr11	96309829	3.409604053
chr11	96328597	3.639028116
chr11	113499254	3.818728228
chr11	113499584	3.229295232
chr11	113499715	3.188626103
chr11	113505937	3.134540677
chr12	5009530	3.388382889
chr12	5228855	3.142004504
chr12	8782794	3.217026005
chr12	19865082	3.832682665
chr12	19865912	3.772884917
chr12	19866063	3.612432221
chr12	19871148	3.130885673
chr12	30072654	3.384576047
chr12	50904317	3.459045191
chr12	58300154	3.059234564
chr12	58360174	3.321663753
chr12	58400177	3.025764723
chr12	58403453	3.002133274
chr12	58403518	3.00793274
chr12	58403813	3.174898588
chr12	58415239	3.151133789
chr12	58415672	3.904481958
chr12	58416311	3.014663358
chr12	58421771	3.25266589
chr12	58425825	3.123435786
chr12	58425848	3.048128443
chr12	58453471	3.082599532
chr12	58454102	3.024292536
chr12	58459673	3.115714538
chr12	58471037	3.049002666
chr12	69233806	3.006167133
chr12	82825965	3.031610458
chr12	128083110	3.732124581
chr13	29373850	3.10885297
chr13	63540030	3.065097742
chr13	63720215	3.973875483
chr13	63777356	3.608359297
chr13	63780828	3.525055665
chr13	63781432	3.965371543
chr13	63786511	4.029653124
chr13	63788027	4.127261173
chr13	63798937	3.924088239
chr13	63799016	4.025949097
chr13	63823019	3.910094889
chr13	63846554	3.49268396
chr13	72860541	3.464579282
chr13	79496358	3.20238627
chr13	101405423	3.409269594
chr13	108865125	3.576590272
chr13	108865234	3.10812817
chr14	64323807	4.095284455
chr14	87426688	3.089055594
chr14	87431359	3.095446737
chr14	90168964	3.041197297
chr14	94970247	3.43062609
chr15	37279559	3.506402551
chr15	37293652	3.398809467
chr15	51315597	3.302683458
chr15	51334972	3.363913485
chr15	51335471	3.422968014
chr15	51998592	3.74860515
chr15	52052183	3.633203617
chr15	52058085	3.398918272
chr15	56235486	3.27067319
chr15	56514617	4.474955193
chr15	75773323	3.106404666
chr15	83735535	3.278931698
chr15	83757632	3.091783147
chr15	83801507	3.187153463
chr15	84079483	3.44648106
chr15	89543582	3.192803339
chr15	89543673	3.678608722
chr15	94611871	4.234331445
chr16	3942023	3.20697834
chr16	7180802	3.097072904
chr16	10594791	3.41499072
chr16	12807987	3.344669442
chr16	23632254	3.059234564
chr16	26305116	4.316952962
chr16	52591646	3.165960982
chr16	55542640	8.790484985
chr16	55552539	3.395557934
chr16	55552737	12.59687948
chr16	75267588	4.295849483
chr16	75280001	3.172630727
chr16	75307621	4.41453927
chr16	75319157	4.228412519
chr16	75332419	4.595166283
chr16	75355973	5.103473783
chr16	75375664	3.994819487
chr16	75376819	4.823908741
chr16	76147630	3.399789694
chr16	76154617	3.382999659
chr16	76166073	3.405055263
chr16	81379173	3.000391041
chr16	81379253	3.524183587
chr16	83403019	3.128719027
chr16	83404483	3.344765493
chr16	83415180	3.05487623
chr17	14162108	3.538501473
chr17	31467913	3.08958906
chr17	32207588	3.741362717
chr17	32210643	3.392330563
chr17	32210960	3.388276692
chr17	45335812	3.026456531
chr17	52034699	3.432855955
chr17	52038337	3.726535727
chr17	52064643	4.096367484
chr17	52662679	3.101823517
chr18	6073616	3.347560252
chr18	6073812	3.25641185
chr18	9636198	3.835052627
chr18	32475268	4.866461092
chr18	44427894	3.11356568
chr18	46237912	3.116168287
chr18	46306629	4.809668302
chr18	48564770	3.331893762
chr18	48565484	3.484523559
chr18	48569005	3.39093945
chr18	48609805	3.230548821
chr18	49534497	3.129128105
chr18	49719206	3.131590697
chr18	49805981	3.971428747
chr18	55333888	3.594824454
chr18	55334928	5.37675071
chr18	72854154	3.653647026
chr19	317680	3.545460015
chr19	38294696	4.41453927
chr19	38327601	3.465085896
chr19	38327693	3.646468441
chr19	39215623	3.196133366
chr19	43435431	4.036212173
chr19	43588135	4.202732459
chr19	50169221	3.21502629
chr20	32898822	3.307329301
chr20	35181830	3.970210529
chr20	35182308	3.036731748
chr20	35213933	3.664141089
chr20	35216908	3.743282254
chr20	35234157	3.095879787
chr20	35235222	3.67840157
chr20	35257104	3.334325219
chr20	35259828	3.245345931
chr20	35259844	3.223008415
chr20	35261096	3.525201181
chr20	35271786	3.552686891
chr20	35280390	3.915066425
chr20	35284410	3.313363731
chr20	35295387	3.609064893
chr20	35295416	3.244125144
chr20	35296122	3.223008415
chr20	41095146	3.83386603
chr20	55678399	3.229442525
chr21	18079910	3.205790884
chr21	19390523	4.219682688
chr21	37827941	3.175418624
chr21	44193313	3.275232754
chr22	43136103	3.561457651
chr22	48262935	3.297483303
chrX	9789986	3.453951134
chrX	9791571	4.126679398
chrX	31392550	4.40560745
