# Supplementary material for: An Open Access Database of Genome-wide Association Results
Source: BMC Med Genet. 2009 Jan 22;10:6. doi: 10.1186/1471-2350-10-6 (PMC2639349; doi:10.1186/1471-2350-10-6)
Supplement: Additional file 6 — Formatted files for more than 400 GWAS analyses that can be used to upload and browse results in UCSC Genome Browser using Genome Graphs. This archive file contains Genome Graph files for all GWAS associations contained in Additional files 2 and 4. The files within the archive can be used to visualize GWAS associations described here using UCSC Genome Graphs at regional, chromosomal and whole genome levels. A file "README.txt" describes file naming conventions. The file "JohnsonODonnell_ALLgwas_graph.txt" contains a single Genome Graph file containing all associations. [file 1471-2350-10-6-S6.zip › Broad DGI Webtables_17463246_Height in Type II Diabetes Mellitus Cases]

chr1	3655727	3.975514332
chr1	20272230	3.178159073
chr1	25169771	3.034892414
chr1	48275867	3.300856313
chr1	48279624	3.369572125
chr1	48284706	3.33866066
chr1	56650097	3.505845406
chr1	56654351	3.844967771
chr1	59244641	3.575281663
chr1	59255908	3.703773713
chr1	59257679	3.641874715
chr1	59259139	3.652279783
chr1	64558427	3.010861776
chr1	81759749	3.779107751
chr1	86812533	3.120846754
chr1	86913190	3.049489107
chr1	98699702	3.320481256
chr1	98700330	3.422968014
chr1	117200166	3.136260893
chr1	155357384	3.242603971
chr1	155371094	3.176590985
chr1	175418983	3.385102784
chr1	180891881	3.130474937
chr1	201405593	3.744004273
chr1	207855326	3.381847267
chr1	207855709	3.40164729
chr1	214365356	3.320208829
chr1	214367022	3.171597922
chr1	214381189	3.60119227
chr1	225913856	3.471726223
chr1	226007361	3.833569886
chr1	244775469	3.460923901
chr2	3931557	4.332547047
chr2	9854486	3.49241396
chr2	35497871	3.119643801
chr2	46061470	3.002613616
chr2	64361246	3.092481154
chr2	69298025	3.086822166
chr2	69299755	3.085075352
chr2	85932852	3.197705289
chr2	100688625	3.491201035
chr2	149950736	3.808548986
chr2	160149990	3.017955021
chr2	160150311	3.355856949
chr2	164083448	3.164436248
chr2	167214563	3.019496682
chr2	167316178	3.57105571
chr2	167341084	3.721932669
chr2	167377861	3.086239114
chr2	214380536	3.453210648
chr2	214386585	3.263284866
chr2	214409013	3.58519372
chr2	214425824	3.015562705
chr2	214434484	3.113396486
chr2	214510773	3.438064237
chr2	216174032	3.119929916
chr2	223124914	3.211336787
chr2	223130651	3.583525921
chr2	238896257	3.121593112
chr2	238901040	3.23852322
chr2	238907856	3.212327035
chr3	4715592	3.055024092
chr3	4715646	3.12239832
chr3	4720230	3.36886075
chr3	12716219	3.087246696
chr3	12716345	3.084020086
chr3	33102871	3.589897923
chr3	40194174	3.239803771
chr3	62597307	3.407157317
chr3	73960039	3.051831638
chr3	107490054	3.652279783
chr3	107490450	3.235151643
chr3	107491757	3.622875958
chr3	107509573	3.106515654
chr3	114057435	3.522878745
chr3	125727169	3.002526241
chr3	127406473	3.030584088
chr3	160675437	3.883392256
chr3	160684638	3.106904334
chr3	160702810	3.588211995
chr3	160714501	3.207748428
chr3	174166775	3.374070507
chr3	174169855	3.211054273
chr3	188725470	3.220619989
chr3	191429012	3.374070507
chr3	191431383	3.245040412
chr3	192525996	3.152735898
chr3	196253253	4.207608311
chr3	196266854	3.180192935
chr3	196332466	3.967784297
chr4	5558419	3.167874457
chr4	9627251	3.01416951
chr4	15065742	3.01623844
chr4	15525170	3.251346907
chr4	20125439	3.334043971
chr4	20133813	3.152674169
chr4	25476216	3.118102026
chr4	54282774	3.020269569
chr4	54671092	3.320299619
chr4	70556344	3.073914913
chr4	70754122	3.670602121
chr4	78968001	3.34428545
chr4	78993205	3.26744542
chr4	79070964	4.248720896
chr4	79071706	3.792365633
chr4	79077539	3.815308569
chr4	79136374	3.67592342
chr4	83593872	3.429924295
chr4	109518384	3.129888845
chr4	111482151	3.352030542
chr4	111484527	3.310779963
chr4	112639008	3.029420694
chr4	122478160	3.442853858
chr4	122489943	3.156580335
chr4	122490732	3.282495925
chr4	135878191	3.279840697
chr4	139544720	3.310602337
chr4	150036502	3.165261481
chr4	160167630	3.132768285
chr4	176754645	3.264480941
chr4	178473396	3.266241164
chr4	178972780	3.067019178
chr4	178973845	3.067019178
chr4	178977526	3.067019178
chr4	178981044	3.543937776
chr4	181552363	3.301029996
chr4	181552489	3.049051286
chr5	5265079	3.019405844
chr5	5323394	4.038104526
chr5	32882575	3.125054564
chr5	35259999	3.541060138
chr5	52724675	4.107348966
chr5	53815472	3.028863371
chr5	67780804	3.561457651
chr5	67798156	3.339229356
chr5	67840887	3.888401475
chr5	84202218	3.510744832
chr5	106482294	3.671620397
chr5	106506215	3.27205229
chr5	106528868	3.174249419
chr5	106585031	3.022779553
chr5	123174343	3.292174432
chr5	126241663	3.191046701
chr5	126295250	3.221704009
chr5	126350001	3.539553216
chr5	126423410	3.511731385
chr5	126435501	3.198802166
chr5	127617547	3.239502125
chr5	142164181	3.060331016
chr5	143396492	3.041770686
chr5	143402961	3.041770686
chr5	144011186	3.035080706
chr5	150070537	3.182566856
chr5	150152005	3.511167366
chr5	150262977	3.076652344
chr5	151526609	3.070376748
chr5	151623667	4.306273051
chr5	151631303	3.41128022
chr5	151645382	3.120158944
chr5	151648453	3.30137757
chr5	151650322	3.121191068
chr5	151652157	3.136082623
chr5	151652237	3.301203748
chr5	151656753	3.221486988
chr5	151657051	3.204537106
chr5	151657083	3.308299792
chr5	151657743	3.312560225
chr5	151718805	3.356843534
chr5	174767723	3.540155358
chr6	349632	3.025902996
chr6	26261314	4.12090412
chr6	43636419	3.319120826
chr6	53708667	3.101713721
chr6	53721392	3.137570444
chr6	53727534	3.32330639
chr6	53984506	3.622875958
chr6	53991449	3.565750548
chr6	53992085	3.07227044
chr6	54061351	3.03720463
chr6	54062538	3.071501732
chr6	54536419	3.654822383
chr6	54615642	5.124360063
chr6	54617771	5.118045029
chr6	54631787	5.302770657
chr6	54694596	4.235077015
chr6	54712476	4.168130226
chr6	54723794	3.027149444
chr6	54728062	3.728390699
chr6	65596278	3.190171039
chr6	79001613	3.155336472
chr6	87302119	4.621602099
chr6	94933551	3.168130226
chr6	117922552	3.233587153
chr6	125551158	3.271646218
chr6	130562636	3.063536526
chr6	131515054	3.109690783
chr6	137444987	3.271483895
chr6	163359113	3.011976438
chr7	8236203	3.074120911
chr7	22575496	3.012467797
chr7	22824002	3.205302873
chr7	22824029	3.272214826
chr7	22838670	3.139183036
chr7	22865634	3.828858849
chr7	28518872	3.075772419
chr7	28518902	3.071348153
chr7	52761693	4.013676223
chr7	140731983	3.428757149
chr7	147428395	3.03891128
chr7	147429377	3.212185433
chr7	147429662	3.059882133
chr7	155559122	4.48148606
chr7	155559231	4.438898616
chr7	155559755	4.401209493
chr7	155567928	4.413412695
chr8	3550659	3.075617323
chr8	6049479	3.229884705
chr8	13498789	5.066006836
chr8	13500919	4.27572413
chr8	13503165	3.843148099
chr8	19943326	3.126446906
chr8	37113244	4.11577123
chr8	37115065	3.009927665
chr8	56011981	3.278024598
chr8	59986045	3.13053359
chr8	60019315	3.18482087
chr8	60035169	3.102922997
chr8	73200864	3.796695084
chr8	73922038	3.245651664
chr8	73922780	3.02668738
chr8	73922913	3.036684489
chr8	82218220	3.097398869
chr8	82570540	3.160145015
chr8	92908156	4.162411562
chr8	127849890	3.10885297
chr8	127999011	3.667965723
chr8	127999278	3.256568635
chr8	128000067	3.431680915
chr8	128000185	3.470056598
chr8	128004012	3.460923901
chr8	128011865	3.58286059
chr8	128040097	3.608183076
chr8	128043381	3.606073993
chr8	128050118	3.645699438
chr8	139265376	3.071604148
chr8	139267787	3.518414064
chr9	1708127	3.057793458
chr9	1709155	3.042296958
chr9	1713433	3.701802133
chr9	1714623	3.817015033
chr9	1714823	3.504594437
chr9	1714840	3.320208829
chr9	1716812	3.308830066
chr9	1724456	3.721932669
chr9	1724768	3.41240127
chr9	2899111	3.346690987
chr9	9132828	4.138465589
chr9	20277282	3.486649201
chr9	82409661	3.122628654
chr9	90559155	3.058786812
chr9	90561190	3.034939479
chr9	103888083	3.244811414
chr9	103888321	3.260506769
chr9	103900294	3.010327752
chr9	103900494	3.084547398
chr9	103907892	4.334419009
chr9	103907931	4.329754147
chr9	103913121	4.334419009
chr9	103918307	3.262092077
chr9	103918741	3.171211252
chr9	103938179	3.290730039
chr9	105091685	3.990974258
chr9	113165940	3.489723156
chr9	113192938	3.286929674
chr9	113209951	3.510885631
chr9	113258581	3.608888386
chr9	113316766	3.406824737
chr9	113322866	3.621238825
chr9	113358732	3.438898616
chr9	119293728	3.081393085
chr9	119295871	3.012378418
chr10	32333455	3.196474604
chr10	32334017	3.196474604
chr10	53651276	3.975514332
chr10	66162422	3.014708281
chr10	66163228	3.055024092
chr10	66178008	3.180653516
chr10	77599745	3.128193636
chr10	108035060	3.249337354
chr10	124926067	3.106904334
chr10	124931941	3.441891698
chr10	127900430	3.032171321
chr11	10260515	3.10259286
chr11	11792970	3.142366015
chr11	21203792	3.413300198
chr11	32777925	3.245116772
chr11	56685585	3.440332722
chr11	56687288	3.217957583
chr11	65294132	3.007534852
chr11	97173032	3.07443009
chr12	20352960	3.076911485
chr12	72065399	3.676335464
chr12	72069387	3.590743348
chr12	72070422	3.497026941
chr12	72071344	3.624885315
chr12	72103027	3.630784143
chr12	72156827	3.268894949
chr12	72166016	3.328456915
chr12	72176036	3.085921415
chr12	73381431	5.014573526
chr12	73381516	5.014573526
chr12	73394160	3.934420285
chr12	73394575	3.411952503
chr12	73396068	3.676954265
chr12	73399686	5.492144128
chr12	86128215	3.049391775
chr12	101389182	3.021271823
chr12	107407751	3.077274542
chr12	107409242	3.532243949
chr12	115497784	3.217312432
chr12	128809124	3.301029996
chr12	132032061	3.162916849
chr13	26947506	3.026733564
chr13	60193507	3.043735497
chr13	60193765	3.107682739
chr13	61578053	3.076755981
chr13	76374543	3.036353814
chr13	109616103	3.053007659
chr14	21528535	3.714442691
chr14	50935299	3.163486001
chr14	50945032	3.394587202
chr14	56270147	4.148741651
chr14	59430906	3.273109859
chr14	64131739	3.008508111
chr14	70745155	3.028121383
chr14	73547241	3.890759031
chr14	73548970	3.313274379
chr14	73553321	3.468010449
chr14	73581631	3.192126868
chr14	73608459	3.166661611
chr14	73640811	3.302421966
chr14	73687430	3.150703459
chr14	73695447	3.106848787
chr14	73697387	3.208449695
chr14	73755366	3.208730519
chr14	73775105	3.97510404
chr14	94930040	3.091461368
chr15	37421514	4.107348966
chr15	37423519	4.166215625
chr15	37512534	4.053547735
chr15	37548961	3.708853238
chr15	37555170	3.379135525
chr15	37569081	4.022733788
chr15	51679492	3.243668233
chr15	51781418	3.603800653
chr15	75883932	3.217814134
chr15	75918738	3.590743348
chr15	77334570	3.40560745
chr15	85952837	3.279757982
chr15	86366855	3.925915311
chr15	94018130	3.425043224
chr15	95793686	3.185619206
chr15	95802086	3.208730519
chr16	77024809	3.015292706
chr17	5288680	3.693574972
chr17	29256668	3.003007018
chr17	48165146	3.480040819
chr17	48165614	3.481617684
chr17	48167210	3.01103993
chr17	48169092	3.351639989
chr17	48169614	3.261853911
chr17	48191994	3.544698228
chr17	66530588	3.109634879
chr17	66545595	3.550830268
chr17	66550759	3.244735109
chr17	66551825	3.293794458
chr17	66562795	3.082074578
chr17	70918976	3.835647144
chr18	1573687	3.606951534
chr18	5588554	3.441651491
chr18	11367139	3.491874464
chr18	11367890	3.150826367
chr18	11367923	3.180521872
chr18	21039013	3.696156225
chr18	27194032	4.549750892
chr18	27197790	3.600499339
chr18	27203850	3.34959533
chr18	27209158	3.838931615
chr18	27209502	3.679853714
chr18	27215412	4.628932138
chr18	27218632	3.462936857
chr18	27218858	4.609064893
chr18	27224145	4.270025714
chr18	27230880	4.759450752
chr18	27240331	4.694648631
chr18	27242722	4.795880017
chr18	27284078	5.017728767
chr18	56362278	3.137272472
chr18	56674795	3.180192935
chr18	66960863	3.929962133
chr18	71997434	3.565271458
chr19	7173832	4.002176919
chr19	7175431	3.2817475
chr19	21532772	3.876148359
chr19	53293266	3.056703385
chr20	10040505	3.093449481
chr20	10043132	3.093449481
chr20	10058488	3.148008252
chr20	51797014	3.682563503
chr20	51875633	3.497299825
chr20	57717865	3.079772289
chr21	23059844	3.04315951
chr21	27587014	3.475474063
chr21	35405029	3.02291688
chr21	35428878	3.004803708
chr21	40104664	3.004979394
chr21	40128377	3.520280765
chr22	24755299	3.64168436
chr22	28723503	3.010372229
chr22	33567581	4.653647026
chr22	33592664	3.609771638
chr22	33601517	4.647817482
chr22	33604183	4.432973634
chr22	33631788	3.209363038
chr22	47145488	3.363612414
chrX	28215234	3.015337694
chrX	28435997	3.694218849
chrX	28440354	4.159893906
chrX	28476662	3.445753192
chrX	29062143	3.719877104
chrX	112125040	3.154467883
chrX	147208916	3.103859749
