# Supplementary material for: An Open Access Database of Genome-wide Association Results
Source: BMC Med Genet. 2009 Jan 22;10:6. doi: 10.1186/1471-2350-10-6 (PMC2639349; doi:10.1186/1471-2350-10-6)
Supplement: Additional file 6 — Formatted files for more than 400 GWAS analyses that can be used to upload and browse results in UCSC Genome Browser using Genome Graphs. This archive file contains Genome Graph files for all GWAS associations contained in Additional files 2 and 4. The files within the archive can be used to visualize GWAS associations described here using UCSC Genome Graphs at regional, chromosomal and whole genome levels. A file "README.txt" describes file naming conventions. The file "JohnsonODonnell_ALLgwas_graph.txt" contains a single Genome Graph file containing all associations. [file 1471-2350-10-6-S6.zip › Broad DGI Webtables_17463246_Height in Type II Diabetes Mellitus Controls]

chr1	30797554	3.100288905
chr1	39397348	3.071348153
chr1	50481809	3.067627718
chr1	53545132	3.796151536
chr1	58313424	3.039386542
chr1	65071676	4.166852888
chr1	65077541	4.106238238
chr1	67874055	3.16806627
chr1	73735415	3.267123959
chr1	75551134	3.113058294
chr1	76612124	3.232250633
chr1	76613316	3.116111542
chr1	76623723	3.144178095
chr1	90432783	3.294478387
chr1	95756744	3.034140063
chr1	101541168	3.941194513
chr1	159455517	3.047643523
chr1	183730890	3.5592483
chr1	183732497	3.449771647
chr1	183735542	3.097507579
chr1	185266227	3.924088239
chr1	197957457	3.487983031
chr1	215443288	3.174379175
chr1	215443693	3.101439355
chr1	215465206	3.25609845
chr1	217663322	3.498119506
chr1	217682831	4.598599459
chr1	217686161	3.811071516
chr2	20677138	3.454198243
chr2	66760980	3.016915227
chr2	99342723	3.077222658
chr2	129113956	3.55129368
chr2	132932549	3.378823718
chr2	156608545	4.508638306
chr2	156624771	3.990974258
chr2	156626081	3.566550206
chr2	156627070	4.084072788
chr2	156627584	3.753501419
chr2	160615177	3.023879382
chr2	160623352	3.371100436
chr2	160695854	3.080242219
chr2	183375478	4.127843727
chr2	195571672	4.128427064
chr2	195575344	3.639406586
chr2	195580064	3.87484417
chr2	195582491	3.162853656
chr2	195583420	3.176199846
chr2	195591120	3.166215625
chr2	195592496	3.608535588
chr2	219605225	3.043015632
chr2	219606740	3.107182176
chr2	222565357	3.648590248
chr2	241441632	3.229810977
chr2	241441734	3.220619989
chr2	241451773	3.157265981
chr3	751321	3.282579163
chr3	4903098	3.027936084
chr3	4903159	3.076186279
chr3	5518950	3.197910742
chr3	8831500	3.133004187
chr3	8833201	3.052909536
chr3	28794127	3.13288622
chr3	28818987	3.376543952
chr3	29413504	3.238974748
chr3	34521751	3.25469094
chr3	34549459	3.430509046
chr3	34562872	3.349401102
chr3	34564125	3.205233202
chr3	34575738	3.760450279
chr3	61994440	4.002613616
chr3	62012539	3.054531415
chr3	116081793	3.431094585
chr3	116184747	5.954677021
chr3	116302696	5.307153081
chr3	116337711	3.351347305
chr3	116396198	3.926648298
chr3	116409646	5.245651664
chr3	116417029	4.397940009
chr3	116454449	3.002351545
chr3	116564819	3.176917203
chr3	119392442	3.288445832
chr3	155310371	3.222790742
chr3	161183019	3.407601154
chr3	172388690	3.020042107
chr3	173341217	3.180127178
chr3	178851183	3.054334501
chr3	181089880	3.146362618
chr3	189557879	3.291749111
chr3	190937034	3.683191248
chr3	193034173	3.070785496
chr4	8630049	3.63921731
chr4	8630093	3.185020316
chr4	44627008	3.285754089
chr4	54409510	3.656985503
chr4	54431791	4.536107011
chr4	66083705	3.689731633
chr4	66103420	3.968591536
chr4	67979486	3.269702338
chr4	67979571	3.160710544
chr4	67980358	3.358922687
chr4	93684320	3.691862621
chr4	93695421	3.61225434
chr4	103596601	3.126388803
chr4	115623133	3.770062314
chr4	138133576	3.179535809
chr4	157836648	3.42010213
chr4	179750293	3.024476287
chr4	179750606	3.024476287
chr4	179750650	3.128835867
chr4	179751886	3.107404577
chr5	7076296	4.126098402
chr5	18152724	3.16222223
chr5	50290623	3.004584201
chr5	67640384	3.544850479
chr5	67646238	3.375099398
chr5	73730174	3.098541679
chr5	84266915	5.2069084
chr5	84341072	3.129947418
chr5	84371680	3.485452247
chr5	85503726	3.824198367
chr5	85541903	3.914352712
chr5	85544618	3.917933066
chr5	85555411	3.877129077
chr5	85668687	3.255707017
chr5	85677988	3.150887834
chr5	108686797	3.248336054
chr5	108694666	3.81079051
chr5	108711147	3.741841807
chr5	108727060	3.495121541
chr5	108758672	3.151810883
chr5	108776974	3.124765054
chr5	108816723	3.446238302
chr5	108819305	3.274251667
chr5	108832003	3.386898483
chr5	108833804	3.290390879
chr5	111169875	3.27942728
chr5	126117062	3.723768042
chr5	149746983	3.355069292
chr5	168464066	3.30565809
chr5	169650317	3.963770456
chr5	169652250	3.055764156
chr5	169715208	3.012289057
chr5	171855242	3.643591673
chr5	171867097	3.457672617
chr6	35153813	3.0117979
chr6	35225341	3.539402811
chr6	35225377	3.653451441
chr6	35585281	3.653647026
chr6	35630885	3.601886308
chr6	36221013	3.50962008
chr6	42049958	3.496481687
chr6	52615244	3.6181632
chr6	90727835	4.274905479
chr6	122266358	3.099796787
chr6	122280682	3.651695137
chr6	126800726	3.057595059
chr6	129676119	3.0759793
chr6	129741292	3.028863371
chr6	130248767	3.029513651
chr6	130293486	4.167491087
chr6	151381135	3.153848523
chr6	166574941	3.028909787
chr6	168527699	3.330497166
chr7	10245331	3.311135432
chr7	16787880	3.082652062
chr7	31618853	3.046143702
chr7	32866771	3.703115524
chr7	32875707	3.592269272
chr7	32879275	3.217885853
chr7	38784656	3.470313046
chr7	38820469	3.591760035
chr7	38836969	3.455311978
chr7	45217109	5.002613616
chr7	48468597	4.214670165
chr7	122483895	3.417822962
chr7	122572907	3.37975981
chr7	138145406	3.230622674
chr7	138147765	3.085286713
chr7	138150201	3.020588217
chr7	152236148	3.44708855
chr7	152239239	3.58552805
chr7	152247032	3.137928281
chr8	23607596	3.359816808
chr8	23608047	3.51812759
chr8	65883288	3.086027288
chr8	73614029	3.085921415
chr8	73618324	3.123147352
chr8	96668957	3.499763525
chr8	96741580	3.561141341
chr8	96775507	3.256568635
chr8	124617617	3.27083521
chr8	141145805	3.484391051
chr9	4563218	3.92226882
chr9	13017530	3.272458743
chr9	19579481	3.332547047
chr9	29216705	3.075049111
chr9	75378076	4.342944147
chr9	76900609	4.040958608
chr9	95184170	3.359419194
chr9	107660400	3.195111255
chr9	130281629	3.811634074
chr9	130329421	3.832682665
chr9	130339049	3.343710099
chr9	130341472	3.557206774
chr9	130343343	3.517126416
chr10	3764779	3.360015752
chr10	14189709	3.229074385
chr10	14197267	3.587203571
chr10	15533257	3.402304814
chr10	94568324	3.025304128
chr10	94594727	3.277119389
chr10	94626347	3.25469094
chr10	94655612	3.187353984
chr10	94695337	3.051342568
chr10	105634726	3.027936084
chr10	105647306	3.883392256
chr10	105661099	3.741841807
chr10	105661794	3.741841807
chr10	108489892	3.264960295
chr10	115129711	3.256490235
chr10	127820256	3.119415044
chr11	3921381	3.276134036
chr11	3926020	3.392759496
chr11	4449105	3.386475297
chr11	4449910	3.02346662
chr11	4634085	4.08249449
chr11	10379505	3.497709472
chr11	10381903	3.224243962
chr11	10381993	4.122628654
chr11	10382086	3.892111975
chr11	10383154	3.558619115
chr11	69130174	4.262012674
chr11	69143453	3.923723745
chr11	94836868	3.247030135
chr11	95402613	3.367441485
chr11	121744471	3.005111205
chr11	121786211	3.015202743
chr11	131796246	3.333294864
chr11	131801414	3.141643295
chr12	5434802	3.148802824
chr12	5441709	3.693574972
chr12	11900796	3.174379175
chr12	12630464	3.079146504
chr12	12726161	3.261457259
chr12	12754737	3.957818405
chr12	12757103	3.2153114
chr12	21160180	3.15558496
chr12	24663234	3.854182286
chr12	30429497	4.242603971
chr12	40767812	3.152735898
chr12	41968050	3.638272164
chr12	41969518	3.638272164
chr12	54796904	3.254847105
chr12	54817421	3.063737658
chr12	54841289	3.242376254
chr12	77377367	3.032124554
chr12	94388772	3.132650383
chr12	102591146	3.108685601
chr12	114319329	3.133299244
chr12	114816200	4.643974143
chr12	114835163	3.343231221
chr12	114840858	5.312471039
chr12	114841090	4.718966633
chr12	114841382	4.521433504
chr12	114845247	5.168130226
chr12	118727228	3.101713721
chr12	125116120	4.299296283
chr12	125126042	3.409604053
chr12	126348581	3.156393528
chr13	23685025	3.248336054
chr13	29995316	3.322758154
chr13	34066608	3.133299244
chr13	35190809	3.311580178
chr13	42922779	3.125576169
chr13	48225711	3.057297631
chr13	53803227	3.12182302
chr13	53866614	3.349401102
chr13	53948499	3.119186408
chr13	54004675	5.025949097
chr13	54031412	3.736600669
chr13	86547510	3.073451775
chr13	94662967	3.836242476
chr13	104637123	3.709742731
chr13	104645546	5.066006836
chr13	106068930	4.014124643
chr13	109363023	3.105960999
chr13	112354883	3.348237553
chr14	86875476	3.016915227
chr14	88616810	3.133063182
chr14	91496879	3.2142432
chr14	91502061	3.223226198
chr15	24942309	3.077793723
chr15	25613754	3.258769589
chr15	25785341	3.015517694
chr15	25814899	3.178879676
chr15	27071058	3.661145254
chr15	27071351	3.585360853
chr15	27075712	3.413187731
chr15	45660769	3.646853454
chr15	47976595	3.034422042
chr15	50652177	3.245957613
chr15	58981642	3.086716098
chr15	81432788	3.200314909
chr15	82513525	3.111595832
chr15	91805142	3.838332588
chr15	91807902	3.573651426
chr15	91807976	3.151564545
chr16	6753672	3.042344833
chr16	9167191	5.521433504
chr16	9171238	4.525783736
chr16	60302322	3.106071873
chr16	60321042	3.173990022
chr16	73059357	3.04522701
chr16	73064266	3.10380459
chr16	73111002	3.522589312
chr16	73177508	3.937042166
chr16	73185212	3.437350328
chr16	73195660	3.058389198
chr16	73205296	3.409046765
chr16	73229702	3.469928431
chr16	73236745	3.213248578
chr16	73252580	3.565590792
chr16	73264538	4.036212173
chr16	73270555	3.085233863
chr16	73270832	3.032592443
chr16	81726277	3.153353671
chr16	81738675	3.239502125
chr16	81738963	3.0740179
chr16	83298650	3.887730232
chr16	83308096	3.079042294
chr16	83328677	3.147093241
chr16	83331621	3.243439957
chr16	83342879	3.093718844
chr16	83353903	3.232621476
chr16	85461636	3.530030791
chr17	4765410	3.00780007
chr17	7962790	3.259006068
chr17	10573224	3.10796108
chr17	12558791	3.606951534
chr17	24516168	4.097997109
chr17	24545602	3.700710666
chr17	40696414	3.279757982
chr17	50722222	3.168514161
chr17	56698662	3.964970718
chr17	70007630	3.964570262
chr18	38873704	3.078053546
chr18	41490928	3.399898744
chr18	46442790	3.607654845
chr18	47375465	3.025949097
chr18	48040400	3.032826577
chr18	67997651	3.25266589
chr18	69296764	4.214670165
chr19	5887689	4.364516253
chr19	6019553	3.339893778
chr19	6355507	3.442372512
chr19	35688365	3.154405907
chr19	35691372	3.075152367
chr19	35722608	3.373762315
chr19	51629571	3.925183559
chr20	4759846	3.555642874
chr20	23407976	3.447453452
chr20	23409082	3.424696667
chr20	23409778	3.39968067
chr20	45096143	3.055517328
chr20	47169719	3.06641149
chr21	29392255	3.8467951
chr21	29392383	3.768785352
chr21	33240874	3.2892059
chr21	35458325	3.225921199
chr21	40497204	3.068135487
chr21	40497586	3.044504671
chr21	40499746	3.562249437
chr21	40499765	3.135904427
chr21	40499960	3.053056729
chr21	40500455	4.031050319
chr21	40517596	4.024568191
chr21	40517889	3.845880474
chr21	40518055	3.911155437
chr21	40518170	4.043351421
chr21	40519291	3.138704606
chr21	40520243	3.7780644
chr21	40529361	3.055912321
chr21	40529634	3.15583359
chr21	40532666	3.286005732
chr21	40545262	3.225118234
chr21	46240752	3.146058554
chr22	17624338	3.230918213
chr22	43308638	3.234927799
chrX	3469334	3.240332155
chrX	87596823	3.399135964
chrX	136251758	3.059632954
