# Supplementary material for: An Open Access Database of Genome-wide Association Results
Source: BMC Med Genet. 2009 Jan 22;10:6. doi: 10.1186/1471-2350-10-6 (PMC2639349; doi:10.1186/1471-2350-10-6)
Supplement: Additional file 6 — Formatted files for more than 400 GWAS analyses that can be used to upload and browse results in UCSC Genome Browser using Genome Graphs. This archive file contains Genome Graph files for all GWAS associations contained in Additional files 2 and 4. The files within the archive can be used to visualize GWAS associations described here using UCSC Genome Graphs at regional, chromosomal and whole genome levels. A file "README.txt" describes file naming conventions. The file "JohnsonODonnell_ALLgwas_graph.txt" contains a single Genome Graph file containing all associations. [file 1471-2350-10-6-S6.zip › Broad DGI Webtables_17463246_HOMA-IR]

chr1	4422326	3.004847623
chr1	17871507	3.157765314
chr1	18161820	3.70333481
chr1	21826023	3.567672208
chr1	39112269	3.866780543
chr1	39124670	3.653255945
chr1	39127958	3.361710465
chr1	39129744	3.355659901
chr1	39132281	3.619788758
chr1	48809804	3.516555352
chr1	56563373	3.754981129
chr1	60266695	3.040005162
chr1	61419744	3.453210648
chr1	62173075	3.856048884
chr1	62199359	3.461803422
chr1	62200476	3.584859648
chr1	69742426	3.077015184
chr1	95566894	3.270916243
chr1	105021286	3.054826954
chr1	110456021	3.463062977
chr1	110459055	3.436993813
chr1	110463897	3.194023649
chr1	110467933	3.66594856
chr1	112372262	3.064140202
chr1	145032948	3.117418546
chr1	145384241	3.029792641
chr1	158255309	3.19990182
chr1	166647372	3.031750606
chr1	169161546	3.217312432
chr1	175079519	3.285083752
chr1	175138260	3.07227044
chr1	178015137	3.283245643
chr1	194141413	3.142245478
chr1	241754773	4.170696227
chr2	8844334	3.002701008
chr2	11071721	3.885055584
chr2	18334240	3.203772686
chr2	33627243	3.002832129
chr2	36104831	3.095825632
chr2	36111329	3.869023308
chr2	36128107	3.155026062
chr2	36136592	3.079876674
chr2	43348494	3.026964559
chr2	44385139	3.095230374
chr2	44578496	3.377475138
chr2	54906453	3.25971628
chr2	61199637	3.269783159
chr2	61229967	3.143815073
chr2	61238752	4.084600165
chr2	61244295	3.979224512
chr2	61266063	3.683610249
chr2	61281179	3.648010545
chr2	61315904	3.823041019
chr2	61390244	3.015247722
chr2	61390405	3.643974143
chr2	61390488	3.627087997
chr2	61458883	3.972650392
chr2	61595315	3.253677235
chr2	61603194	3.182302445
chr2	65023986	3.2069084
chr2	65027912	3.066765871
chr2	68889558	3.198870812
chr2	70587034	3.131120554
chr2	72121601	3.046723663
chr2	75597900	3.123147352
chr2	106786443	3.051440338
chr2	106813350	3.192871044
chr2	106816822	3.931443105
chr2	106832609	3.001348404
chr2	133318589	3.687399561
chr2	133346712	3.07680781
chr2	133351899	3.201142268
chr2	169779412	3.157952711
chr2	176249807	3.137808969
chr2	183805765	3.300509155
chr2	202264000	3.048565334
chr2	241576150	3.084178212
chr3	5900183	3.741362717
chr3	10310786	3.416801226
chr3	19442044	3.057297631
chr3	19978232	3.805763251
chr3	19997054	3.169218924
chr3	34273033	3.851397345
chr3	38884574	3.108574057
chr3	43358645	3.220042949
chr3	45807056	3.881404635
chr3	65781878	3.215525356
chr3	70119451	3.062381821
chr3	104930586	3.315873074
chr3	119666473	3.353204311
chr3	125888788	4.083019953
chr3	131533272	3.703993331
chr3	135573393	3.149537567
chr3	135573483	3.128894299
chr3	135577584	3.010505687
chr3	135577858	3.101713721
chr3	161333300	3.198390512
chr3	193795751	3.057148993
chr4	3102511	3.573814175
chr4	17078540	3.052223292
chr4	62101253	3.432973634
chr4	78165841	3.145997767
chr4	84272257	3.294136288
chr4	100552290	3.653842698
chr4	147815434	3.360214787
chr4	147860537	3.159454812
chr4	147862253	3.108295324
chr4	162999076	3.525346747
chr4	163013335	3.360314339
chr4	163078338	3.513853003
chr4	179297620	3.989700043
chr5	1353025	3.113396486
chr5	3116903	3.151502982
chr5	9802900	3.191383965
chr5	9811916	3.187755303
chr5	11091986	3.032873419
chr5	11142822	3.406049705
chr5	11153669	3.677780705
chr5	11158908	3.657774771
chr5	11180359	3.220403509
chr5	14227106	3.148069321
chr5	14816229	3.030118356
chr5	21427297	3.11165199
chr5	38655270	3.209292713
chr5	43199817	3.877129077
chr5	53925995	3.718966633
chr5	53935844	3.277119389
chr5	58186560	3.149231273
chr5	120362701	3.609948504
chr5	120374182	3.602059991
chr5	127888973	3.187220293
chr5	132946021	3.017276612
chr5	151416836	3.40793433
chr5	151424018	3.263205245
chr5	151428954	3.224608028
chr5	151488393	3.135488919
chr5	151501404	3.212043877
chr5	164979276	3.029141943
chr5	165508343	3.804100348
chr5	167208885	4.00656377
chr5	167272603	3.139602095
chr5	167573645	3.566710315
chr5	174830618	3.428407617
chr6	45596736	3.562407968
chr6	66358628	3.579714115
chr6	88720683	3.36713796
chr6	89355309	3.680893941
chr6	89361479	3.32817944
chr6	93450044	3.102317938
chr6	93482316	3.103198302
chr6	126277009	3.094473952
chr6	130575427	3.224535191
chr6	132259380	3.011842527
chr6	140259277	3.096421706
chr6	160501492	3.226432951
chr6	164360625	3.144178095
chr6	164360906	3.238598443
chr6	165742058	3.387216143
chr6	165745556	3.246263778
chr7	6705008	3.11673614
chr7	16114293	3.140681535
chr7	16179675	3.016960384
chr7	20155286	3.529883647
chr7	22444971	3.296622631
chr7	25579771	3.09843271
chr7	25580038	3.096964303
chr7	25584248	3.096964303
chr7	26352351	3.073811951
chr7	64091457	4.045275209
chr7	64423262	3.079459283
chr7	64428203	3.40882405
chr7	64513514	3.226725652
chr7	69566427	3.306888885
chr7	69566912	3.312738654
chr7	69617276	3.282246307
chr7	72400365	3.146666895
chr7	72400657	3.33970384
chr7	72403394	3.441171475
chr7	78305153	3.147703034
chr7	79957626	3.53165267
chr7	81596333	3.099851439
chr7	92453811	3.124360063
chr7	126896104	3.017367006
chr7	142005168	3.286929674
chr8	25970610	3.163043263
chr8	25972991	3.150334945
chr8	25974070	3.160145015
chr8	28495861	3.524038411
chr8	29427293	3.341320971
chr8	34379345	3.751046385
chr8	59866991	3.147215131
chr8	68358371	3.114186625
chr8	68407143	3.155709257
chr8	68407756	3.019814763
chr8	72106307	4.163043263
chr8	72125182	4.098541679
chr8	72127458	4.343901798
chr8	72143184	4.764471553
chr8	72143281	4.692503962
chr8	74489040	3.102867957
chr8	76682497	3.235973392
chr8	76690890	3.018000286
chr8	103114544	3.137510833
chr8	103645834	3.32385532
chr8	103784402	3.233289793
chr8	106379481	3.63921731
chr8	112530420	3.197021145
chr8	127467225	3.832978204
chr8	127507820	3.50962008
chr8	129298882	3.048468209
chr8	132548301	3.053203973
chr8	132580190	3.096584414
chr8	138213284	3.174638804
chr8	138224786	3.307681956
chr9	1377505	3.013900375
chr9	2459742	3.062030997
chr9	6621099	3.39968067
chr9	6670477	3.362710452
chr9	7057344	3.03654274
chr9	7164813	3.897566294
chr9	10715719	4.899629455
chr9	10727004	3.872895202
chr9	10727968	4.443697499
chr9	10731174	3.794254459
chr9	20753840	3.580209414
chr9	27216947	3.478731124
chr9	27238189	3.449527043
chr9	38394352	3.58236226
chr9	38396178	3.848017605
chr9	84941733	3.135845044
chr9	89327295	4.460923901
chr9	89334935	3.237021509
chr9	89337693	3.043879614
chr9	89340120	3.10259286
chr9	89340499	3.1919917
chr9	89345512	3.406713933
chr9	89349176	3.050317309
chr9	89353075	3.295163394
chr9	89360097	3.977571629
chr9	89361259	3.996108834
chr9	89361409	3.085233863
chr9	89361428	3.244811414
chr9	89361492	4.552841969
chr9	89363342	3.043735497
chr9	89363989	3.888401475
chr9	89375434	3.772884917
chr9	89384148	3.8224635
chr9	115553160	3.317854924
chr9	121934621	3.614036429
chr9	127900175	3.608183076
chr9	134471178	3.618884919
chr9	134549070	3.058289851
chr9	137577595	3.362010219
chr10	10586500	3.069968385
chr10	24769224	4.709965389
chr10	32408538	3.600672468
chr10	32408595	3.610656689
chr10	32409195	3.463315327
chr10	43840664	3.183228588
chr10	57779853	3.689519109
chr10	68119237	3.16761884
chr10	68124816	3.158515391
chr10	79004205	3.093018847
chr10	81642246	3.020542682
chr10	81642349	3.076445142
chr10	81680965	3.315513708
chr10	81723002	3.334419009
chr10	81749934	3.344861565
chr10	82362592	3.056357117
chr10	82362775	3.035929029
chr10	89252697	3.526659036
chr10	100434291	3.249645911
chr10	125453594	3.669383333
chr10	125459602	4.055024092
chr10	129174216	3.252976823
chr10	129174403	3.178355482
chr11	1622874	3.067171233
chr11	7010743	3.355659901
chr11	8239362	3.357832366
chr11	8270365	3.054728418
chr11	19450983	3.311224345
chr11	31824275	3.110586236
chr11	66158909	3.175874166
chr11	86322037	3.052664324
chr11	88038106	3.182632984
chr11	93797682	3.488651485
chr11	100282500	3.17276
chr11	100307731	3.128368695
chr11	100327525	3.181972158
chr11	100352553	3.219826756
chr11	122112574	3.083335535
chr11	133334916	3.175028539
chr11	133337683	3.217885853
chr12	5976279	3.86774031
chr12	5978774	3.343614281
chr12	12620070	3.14691047
chr12	52561533	3.09881422
chr12	54954441	3.096313268
chr12	60757725	3.016193358
chr12	63256363	3.399571674
chr12	67050592	3.060880282
chr12	68369481	3.007667441
chr12	75593336	3.438779321
chr12	86818926	3.669180534
chr12	91905399	3.556893543
chr12	94673419	4.730487056
chr12	108407521	3.677780705
chr12	126417032	3.157702866
chr12	126417333	3.21509755
chr12	131987220	3.098541679
chr12	132276874	3.151072287
chr13	18348806	3.020633758
chr13	18348957	3.030397735
chr13	18394928	3.478992748
chr13	22139969	3.625618302
chr13	31182393	3.219826756
chr13	38226541	3.330497166
chr13	38238661	3.002002364
chr13	66595375	3.123897679
chr13	66598237	3.542572307
chr13	76330901	3.180521872
chr13	76331083	3.142124974
chr13	95212819	3.697669071
chr13	95749951	3.041818502
chr13	103964546	3.036779013
chr13	103981840	3.496481687
chr14	25772750	3.04431225
chr14	25774000	4.189095719
chr14	31559560	3.219610672
chr14	82412731	3.356448631
chr14	94550677	3.236646891
chr15	23404656	3.4015378
chr15	23404917	3.464579282
chr15	23412204	3.86774031
chr15	23428814	3.286677495
chr15	31802045	4.373659633
chr15	61158273	3.076963331
chr15	61235833	3.358525889
chr15	65556961	3.507798549
chr15	65915171	3.227311645
chr15	85778357	3.254925208
chr15	85778382	3.194091545
chr15	88130196	3.315423913
chr15	91599814	3.408490191
chr15	96301974	3.271565049
chr16	5571167	3.401756808
chr16	6606974	4.63638802
chr16	6608418	3.705754284
chr16	6617778	3.142607189
chr16	6618054	3.033529736
chr16	6618341	4.330683119
chr16	6620427	4.220403509
chr16	11672322	3.004847623
chr16	24237802	4.348721986
chr16	24237890	4.124360063
chr16	47809480	3.667763585
chr16	48187603	3.004540313
chr16	48994024	3.11787408
chr16	49490280	4.416801226
chr16	49490298	4.133122186
chr16	58046644	3.145511775
chr16	67583754	3.218963061
chr16	76400711	3.785156152
chr16	77024205	3.408045445
chr17	7871524	3.047546604
chr17	7877007	3.089535684
chr17	58145550	3.446845452
chr17	71795264	3.120789395
chr17	73134621	3.140021558
chr18	27192045	3.375408541
chr18	46244196	3.386263859
chr18	47553817	3.196611175
chr18	48871495	3.023650021
chr18	49317839	3.280254507
chr18	51037609	3.125402231
chr18	51072671	3.055764156
chr18	55787540	3.511731385
chr18	58868434	3.129888845
chr18	68635807	3.058985756
chr18	73049812	3.006343371
chr18	73430301	3.192329699
chr18	73439466	4.943095149
chr18	73444324	3.206558867
chr18	73453193	3.024108864
chr18	74074164	3.125982296
chr18	74932130	3.222355722
chr18	75122047	3.350178537
chr19	1311575	3.494443061
chr19	13460576	3.426896217
chr19	38762038	3.137808969
chr19	49406738	3.273435784
chr20	31849931	3.029049066
chr20	40895007	3.076393357
chr20	50638641	3.540306024
chr20	54029943	3.089642443
chr21	20554558	3.015922966
chr21	28289966	3.032686082
chr21	28336326	3.342084063
chr22	22092667	3.095500845
chr22	23885789	4.343901798
chr22	23890579	4.343901798
chr22	23890601	4.661543506
chr22	41883796	4.146301788
chr22	47968578	3.063989204
chr22	48789511	3.127610612
chr22	49018089	3.93930216
chrX	7506168	3.792634963
chrX	7548892	3.133299244
chrX	7562529	3.377578726
chrX	39175061	3.153044675
chrX	71301338	3.168450148
chrX	78440967	3.34959533
chrX	78465690	3.260269471
chrX	78472547	3.213745604
chrX	104421468	3.168258166
chrX	136453904	3.461049438
