# Supplementary material for: An Open Access Database of Genome-wide Association Results
Source: BMC Med Genet. 2009 Jan 22;10:6. doi: 10.1186/1471-2350-10-6 (PMC2639349; doi:10.1186/1471-2350-10-6)
Supplement: Additional file 6 — Formatted files for more than 400 GWAS analyses that can be used to upload and browse results in UCSC Genome Browser using Genome Graphs. This archive file contains Genome Graph files for all GWAS associations contained in Additional files 2 and 4. The files within the archive can be used to visualize GWAS associations described here using UCSC Genome Graphs at regional, chromosomal and whole genome levels. A file "README.txt" describes file naming conventions. The file "JohnsonODonnell_ALLgwas_graph.txt" contains a single Genome Graph file containing all associations. [file 1471-2350-10-6-S6.zip › Broad DGI Webtables_17463246_Hypertension]

chr1	4597160	3.369877357
chr1	10694075	3.73095429
chr1	34578212	3.727926212
chr1	42653103	3.224389552
chr1	43376302	3.238824187
chr1	75251751	3.013586595
chr1	75306907	3.060980224
chr1	75328310	3.05394094
chr1	76672052	3.589222767
chr1	77467228	3.046965543
chr1	79418807	3.124938737
chr1	85129613	3.063335487
chr1	94347368	3.521866572
chr1	111111353	3.358525889
chr1	111113064	3.456677099
chr1	111113795	3.446723954
chr1	111114012	3.200039473
chr1	115875603	3.158015195
chr1	119952472	3.888401475
chr1	156243520	3.031657169
chr1	156243673	3.008153946
chr1	157891381	3.061280185
chr1	176763809	3.070785496
chr1	181859951	3.090657962
chr1	181913509	3.128777443
chr1	185694854	3.265440178
chr1	185696376	3.6127882
chr1	185702532	3.088522783
chr1	186175036	3.017321807
chr1	188835935	3.398483216
chr1	188836570	3.256568635
chr1	198971377	3.499077761
chr1	207059055	3.017819254
chr1	216330493	3.032592443
chr1	224845209	4.127261173
chr1	245642391	3.177113052
chr2	5922951	3.531062194
chr2	32251638	3.09108626
chr2	58681835	3.666754301
chr2	58685911	3.64435695
chr2	60558437	4.585026652
chr2	74927563	3.355364496
chr2	129767915	4.374687549
chr2	129771317	4.403402904
chr2	177854515	3.150150804
chr2	207394706	3.036495501
chr2	207404507	3.076186279
chr2	212335162	3.220259249
chr2	214702242	3.836838625
chr2	223742979	3.276544328
chr2	223744655	3.102427886
chr2	223746419	3.439734602
chr2	223787507	3.001871493
chr2	223796106	3.187554597
chr2	223801345	3.252277538
chr2	223801654	3.167108055
chr2	223803302	3.396639076
chr2	223805584	3.381115515
chr3	14805473	4.015022874
chr3	14861366	3.035221978
chr3	22182463	3.182236368
chr3	22206877	3.018861217
chr3	22210894	3.121535655
chr3	26999951	3.308830066
chr3	26999981	3.308830066
chr3	27002501	3.229147988
chr3	27003665	3.721246399
chr3	36656030	3.654430244
chr3	60555753	3.092105165
chr3	63015189	3.258139606
chr3	63223615	3.162348442
chr3	68455776	3.229442525
chr3	160110180	3.270268405
chr3	160116793	3.891434976
chr3	162193492	3.145876218
chr4	7676312	3.177962752
chr4	11107243	3.031984286
chr4	23032701	3.400226061
chr4	72358024	3.125808195
chr4	72797588	4.790484985
chr4	89959101	3.071655365
chr4	117909770	3.203842123
chr4	142235623	3.218316415
chr4	174329577	3.609948504
chr5	1041510	3.238372815
chr5	16170706	3.069662364
chr5	16202673	3.051831638
chr5	34529691	3.150826367
chr5	62799885	3.018679827
chr5	71873265	3.472885888
chr5	89704585	3.277530614
chr5	109541241	3.347366932
chr5	120543017	4.101274818
chr5	120597319	3.222935845
chr5	120619324	3.222935845
chr5	120779964	3.002351545
chr5	135238456	3.161843815
chr5	135238694	3.235226283
chr5	150412639	4.1837587
chr5	152818245	4.127261173
chr5	152821800	3.709965389
chr5	152822656	4.111820506
chr5	152825439	4.111820506
chr5	152826388	4.126098402
chr5	152836480	3.709075441
chr5	152839080	4.12090412
chr5	152845974	3.743763467
chr5	159911895	3.104632711
chr5	159913158	3.367745223
chr5	160633973	3.534765905
chr5	160633997	3.459545386
chr5	160637572	3.318939756
chr5	164846089	3.684029655
chr6	6878181	3.064492734
chr6	7709172	3.097942689
chr6	7710839	3.050268548
chr6	7720680	3.281498311
chr6	8867189	3.763210901
chr6	8877889	3.33245366
chr6	15633136	3.160962127
chr6	22496866	3.490931955
chr6	22501454	4.530177984
chr6	22556757	3.19983301
chr6	68440919	3.177178355
chr6	68440963	3.293794458
chr6	84290863	3.204189475
chr6	84437379	3.144178095
chr6	99644437	3.196269829
chr6	105058568	3.239200688
chr6	141751115	3.00274471
chr6	167746170	3.202663199
chr7	7084175	3.045419837
chr7	8499369	3.054039296
chr7	29355286	3.416347891
chr7	29355707	3.326242063
chr7	29358136	3.855114582
chr7	29359058	3.473660723
chr7	29360960	3.477164686
chr7	29361064	3.145268983
chr7	42062361	3.123608938
chr7	42067888	3.099906098
chr7	86060483	3.174638804
chr7	86060508	3.112270203
chr7	93919117	3.29030613
chr7	114751682	3.324955264
chr7	117409113	3.320390428
chr7	133316479	3.010906307
chr7	133769023	3.662940274
chr7	133775596	3.853251986
chr7	135151294	3.259953276
chr8	1603101	3.423198104
chr8	4215491	3.160521953
chr8	17440603	3.922995673
chr8	20768748	3.376027488
chr8	20809103	4.178486472
chr8	20818991	3.175158528
chr8	22841331	3.310868803
chr8	22842095	3.675100503
chr8	22858325	3.391794992
chr8	72882752	3.028214062
chr8	95202063	3.35615269
chr8	95228334	3.296021175
chr8	135940214	3.73095429
chr8	140685737	3.029095502
chr9	1260931	3.442372512
chr9	4949024	3.132827249
chr9	16885146	3.779368981
chr9	24922377	3.22701855
chr9	27562255	4.074687909
chr9	71743485	3.090337015
chr9	91766742	3.919734373
chr9	118548616	3.192059279
chr9	129100147	3.007137329
chr10	7500258	3.095663208
chr10	9160900	3.424465782
chr10	15801215	3.812479279
chr10	26765361	3.199557879
chr10	29131964	3.060430831
chr10	43308279	3.290390879
chr10	82819421	3.857923539
chr10	85319946	3.211195507
chr10	85368505	3.21275212
chr10	92585046	3.075049111
chr10	92588747	3.12947905
chr10	92588803	3.25609845
chr10	92595099	3.523893283
chr10	100631584	3.038009713
chr10	100631865	3.249568751
chr10	115700203	3.22701855
chr10	119685304	3.072835026
chr10	134767287	3.309626693
chr11	17403538	3.612610174
chr11	24133658	3.018634491
chr11	36131702	3.515130967
chr11	55439371	3.025995203
chr11	55913335	3.187487716
chr11	88567780	3.119072135
chr11	88568483	3.232992636
chr11	88600836	3.460798401
chr11	114937465	3.024338467
chr11	115776304	3.441651491
chr11	118889063	3.679853714
chr11	126194764	3.476253533
chr11	126237061	3.194499142
chr11	126258142	3.030957033
chr11	126273300	4.060480747
chr11	126277011	4.619788758
chr11	126356662	3.203356296
chr11	126364367	3.240785569
chr11	126369604	3.799149502
chr11	128648441	3.965371543
chr11	128665973	3.099960765
chr12	8037956	3.577574324
chr12	12194151	3.217097594
chr12	12202227	3.343231221
chr12	12209757	3.422393323
chr12	12234088	3.884722409
chr12	22775988	3.117760152
chr12	27497255	3.598599459
chr12	27497306	3.285083752
chr12	27501714	4.943095149
chr12	40539453	3.520856752
chr12	40561072	3.476904162
chr12	65725466	3.122571059
chr12	102266791	3.318939756
chr12	102289874	3.027797162
chr12	107762088	3.328456915
chr12	108354674	3.130123187
chr12	108367960	3.366733589
chr12	108374463	3.00762324
chr12	108389175	3.347560252
chr12	108415288	3.34275287
chr12	108415977	3.415668776
chr12	108439700	3.404614019
chr12	108449389	3.38563016
chr12	108461769	3.318125878
chr12	108465647	3.42945706
chr12	108500942	3.554863031
chr12	108508072	3.643974143
chr12	108514133	3.564474149
chr12	108566703	3.210489796
chr12	123651720	3.010906307
chr12	124776707	4.876148359
chr12	124777247	4.782516056
chr12	124783787	4.651695137
chr12	125089579	3.636764196
chr12	126796449	3.009927665
chr12	126796592	3.030258023
chr12	126904148	3.764976841
chr12	127804571	3.176004409
chr13	23921936	3.633577043
chr13	23927295	3.92190585
chr13	23927401	3.532687937
chr13	23943158	4.058985756
chr13	23943198	4.093664958
chr13	23962654	3.834162375
chr13	23968871	4.341988603
chr13	24160286	3.313631897
chr13	73532973	3.436756299
chr13	73537800	3.033905221
chr13	78634963	3.407601154
chr13	78641726	3.056851871
chr13	78680180	3.720333056
chr13	78690110	3.851705903
chr13	106669145	3.088895682
chr14	39013292	4.095825632
chr14	39020109	4.047207557
chr14	54113270	3.00056495
chr14	55573591	3.08380934
chr14	62153334	3.463694128
chr14	62165902	3.40164729
chr14	75877627	3.314079208
chr15	39633309	3.545002783
chr15	51998913	3.177962752
chr15	52776112	3.480565805
chr15	52789510	3.152427341
chr15	56213096	3.86106606
chr15	56213534	3.679023323
chr15	56224175	4.752026734
chr15	56224638	3.099632871
chr15	56323687	3.064442355
chr15	57083368	3.786216701
chr15	67195257	3.609771638
chr15	78794319	4.554395797
chr15	78801676	3.085392432
chr15	78955558	3.955068454
chr15	80039175	3.804931004
chr15	85679607	3.065703593
chr15	85680200	3.569924944
chr15	92501151	3.073657553
chr15	95883282	3.150273556
chr16	11369979	3.264321274
chr16	17772222	3.293794458
chr16	17900334	3.563996464
chr16	17900348	3.067019178
chr16	17900731	3.783834098
chr16	17901658	3.978397284
chr16	17902141	3.971022295
chr16	17950833	3.166470418
chr16	48504394	3.073657553
chr16	48619814	3.028631363
chr16	84432318	3.127261173
chr16	85782932	3.286677495
chr16	85782974	3.286677495
chr16	85786936	3.027288159
chr16	85787240	3.116225039
chr16	85817440	3.461426266
chr16	85876597	3.117589316
chr17	19778128	3.196884445
chr17	19807923	3.269459964
chr17	19937021	3.066613958
chr18	7423519	3.129011186
chr18	7452429	4.134896025
chr18	7598051	3.408156589
chr18	7618955	3.403842919
chr18	7619802	3.216453718
chr18	8689988	3.294392837
chr18	8934005	3.233884717
chr18	8934208	3.034657164
chr18	9753009	3.572189427
chr18	10056414	4.412289035
chr18	23112333	3.572838597
chr18	23379956	3.117361638
chr18	27303016	3.246110669
chr18	35983759	3.02420069
chr18	71798751	3.402304814
chr19	5390549	3.053547735
chr19	36904836	3.00943917
chr20	5602708	3.685079944
chr20	6576587	3.56193255
chr20	12627999	3.096042291
chr20	15904742	5.025949097
chr20	15905780	4.559090918
chr20	15905841	4.982966661
chr20	26214313	3.616005211
chr20	61137250	3.055122694
chr20	61172474	3.192803339
chr21	26610228	3.137212902
chr21	32496115	3.189834715
chr21	39437639	3.029932203
chr21	39437774	3.029932203
chr21	43392724	3.124417896
chr21	43424650	4.297569464
chr22	16179368	3.22599427
chr22	17297031	3.576590272
chr22	29005923	3.910094889
chr22	33674317	3.180653516
chr22	36918456	3.261140198
chr22	37455020	3.342084063
chrX	13352663	3.82131076
chrX	28394790	3.241693818
chrX	28409238	3.212468684
chrX	49327202	3.762707662
chrX	133895226	3.26816958
chrX	133897450	3.531948209
chrX	140836800	3.091622228
