# Supplementary material for: An Open Access Database of Genome-wide Association Results
Source: BMC Med Genet. 2009 Jan 22;10:6. doi: 10.1186/1471-2350-10-6 (PMC2639349; doi:10.1186/1471-2350-10-6)
Supplement: Additional file 6 — Formatted files for more than 400 GWAS analyses that can be used to upload and browse results in UCSC Genome Browser using Genome Graphs. This archive file contains Genome Graph files for all GWAS associations contained in Additional files 2 and 4. The files within the archive can be used to visualize GWAS associations described here using UCSC Genome Graphs at regional, chromosomal and whole genome levels. A file "README.txt" describes file naming conventions. The file "JohnsonODonnell_ALLgwas_graph.txt" contains a single Genome Graph file containing all associations. [file 1471-2350-10-6-S6.zip › Broad DGI Webtables_17463246_Insulinogenic index]

chr1	15982256	3.523893283
chr1	41121839	3.319120826
chr1	64275521	3.453704165
chr1	86410853	3.074842673
chr1	97077159	3.242831808
chr1	97105272	4.739928612
chr1	97126229	4.823908741
chr1	97147123	4.019996628
chr1	97150750	4.490797478
chr1	97177332	4.281498311
chr1	97183094	4.220403509
chr1	117064661	3.426896217
chr1	145730876	3.469928431
chr1	160826103	3.644931794
chr1	160838202	3.762205007
chr1	210410946	3.329290405
chr1	231106144	3.039624369
chr1	231112863	3.089962876
chr1	238375005	3.587203571
chr1	238381209	3.02420069
chr1	243896642	3.869344651
chr2	5746153	3.111034656
chr2	8024834	4.057991947
chr2	8024886	4.095825632
chr2	8025071	4.1837587
chr2	8026494	4.104025268
chr2	8032099	4.600326279
chr2	8032751	4.663540266
chr2	8033233	4.090443971
chr2	24222523	3.313631897
chr2	41381643	3.460672936
chr2	41707158	3.554240164
chr2	43656932	3.68655463
chr2	43660872	3.81276138
chr2	60347816	3.035551792
chr2	60368450	3.068287933
chr2	70290322	3.023329119
chr2	74039384	3.223952929
chr2	104672737	3.562249437
chr2	104690921	3.546987609
chr2	121685155	3.52651303
chr2	137134725	3.363813105
chr2	151627682	3.325782054
chr2	159662666	3.4225082
chr2	159663821	3.413300198
chr2	159769675	3.035221978
chr2	213142592	3.172824652
chr2	213208915	3.081131257
chr2	221874524	3.086981316
chr2	227282451	3.177701129
chr3	8116952	3.67243674
chr3	8119234	3.67243674
chr3	8119902	3.6767479
chr3	11417013	3.485850866
chr3	11438730	3.262330373
chr3	11493755	3.203633845
chr3	11565751	3.061030203
chr3	11593468	3.140021558
chr3	30008047	3.005287015
chr3	35742792	3.091193401
chr3	35749993	3.395773947
chr3	49238854	3.243668233
chr3	67732459	3.205930416
chr3	67762247	3.605373236
chr3	76235726	3.162411562
chr3	85925031	3.275396485
chr3	102146233	3.994819487
chr3	102180190	3.968995719
chr3	102181365	4.392544977
chr3	102191686	3.232102384
chr3	128255056	3.053253065
chr3	142923001	3.097561944
chr3	142927220	3.18849202
chr3	142931456	3.687188174
chr3	154038142	3.042249089
chr3	155153228	4.15739076
chr3	161160877	4.009217308
chr3	161182066	3.203911571
chr3	184155890	3.144057054
chr3	193933600	4.038578906
chr3	193933735	4.018634491
chr4	6136444	3.16953965
chr4	7274060	3.05153813
chr4	31025366	3.273272791
chr4	33159845	3.039862325
chr4	33163456	3.510322708
chr4	33163627	3.125924255
chr4	33250481	3.061430244
chr4	76215877	3.008330993
chr4	90528335	3.004935466
chr4	90562321	3.235898624
chr4	114463604	3.37202001
chr4	133299019	3.09881422
chr4	147519445	3.238899461
chr4	163159232	3.414200991
chr4	163172602	3.364516253
chr4	163187379	3.687822644
chr4	163204852	3.679645967
chr4	168199023	3.334700501
chr4	172380675	3.054039296
chr4	182523998	3.108574057
chr4	188051860	3.138883956
chr5	56965873	4.237321436
chr5	57782937	3.092051478
chr5	67804034	3.070887743
chr5	79187832	3.307770164
chr5	79189870	3.312114475
chr5	126849846	3.182500738
chr5	134505017	3.174184555
chr5	134618811	3.82131076
chr5	148743838	3.548981548
chr5	148804949	3.412962882
chr5	149791116	3.508218224
chr5	150886391	3.156206802
chr5	157856884	3.490125715
chr5	165855153	3.112607781
chr5	165860873	3.08772479
chr6	18272052	3.235524973
chr6	23591265	3.15434394
chr6	55503779	3.554863031
chr6	63827512	3.409269594
chr6	63829184	3.408712735
chr6	63829354	3.41827784
chr6	63829953	3.407379179
chr6	63832920	3.38341947
chr6	63832989	3.236871623
chr6	63833847	3.415103656
chr6	63860314	3.380802284
chr6	63884941	3.211478113
chr6	123180980	3.06833876
chr6	146868974	4.361510743
chr6	151284927	3.586532587
chr6	155662711	3.15459186
chr6	163473738	3.276544328
chr6	164313234	4.415668776
chr6	164326648	3.171468993
chr6	164327052	3.338376591
chr6	164327287	3.408156589
chr6	164342733	3.905528871
chr6	164346441	3.669383333
chr6	164349516	3.744486287
chr6	164350988	3.513853003
chr6	164351038	3.419417123
chr6	164354563	3.911155437
chr6	164354618	4.015472687
chr6	164360625	3.632085261
chr6	164360906	3.669180534
chr6	164367157	3.351249787
chr6	165868493	3.604324215
chr6	166025776	3.675511767
chr7	11958381	3.205790884
chr7	12120538	3.043111545
chr7	17782585	3.822175028
chr7	17944654	3.656394492
chr7	17978277	3.093772737
chr7	23924289	3.044456558
chr7	24518518	3.124417896
chr7	41412003	3.281498311
chr7	46477918	3.047013935
chr7	46481053	3.127494101
chr7	46481533	3.145633222
chr7	66879584	3.033529736
chr7	66887283	3.033529736
chr7	66890911	3.028816959
chr7	66898961	3.303294219
chr7	66906956	3.033529736
chr7	67652951	3.078365539
chr7	69773297	3.053498609
chr7	78863149	3.037583307
chr7	78865894	3.085498177
chr7	85077081	3.305833704
chr7	111519716	3.149231273
chr7	138459987	3.229442525
chr7	141656269	3.029049066
chr7	155929644	3.80106813
chr8	4040455	3.240709967
chr8	10720187	3.107905397
chr8	10723261	3.109355464
chr8	23295574	3.454198243
chr8	41628416	3.12090412
chr8	58676640	3.015112799
chr8	70140482	3.187420845
chr8	87079320	3.449038248
chr8	87855113	3.223880201
chr8	90289833	3.499763525
chr8	99109330	3.23462952
chr8	99116161	3.23462952
chr8	118362632	3.070478899
chr8	132341363	3.80106813
chr8	132361772	3.937794191
chr9	8109324	3.448550002
chr9	8448811	3.012691326
chr9	27064233	3.38007229
chr9	27104804	3.054925512
chr9	32870568	3.214527797
chr9	33603660	3.487849463
chr9	37934489	3.267686673
chr9	92391092	3.429106964
chr9	95575787	3.146240967
chr9	95609164	3.037772769
chr9	115816110	3.269621531
chr9	115820286	3.109914473
chr10	2977064	3.241012453
chr10	5394261	3.148497047
chr10	6065884	3.100015437
chr10	30094261	3.433444669
chr10	31040399	3.663340177
chr10	31040907	3.757707095
chr10	31057878	3.244582537
chr10	53702708	4.089909454
chr10	53787144	3.134481481
chr10	68065576	3.108685601
chr10	68175936	3.834458923
chr10	69720623	4.11577123
chr10	69729049	3.419189027
chr10	69730084	4.087777943
chr10	69730219	3.881404635
chr10	69731358	3.868702203
chr10	78701569	3.238748926
chr10	106823961	3.299296283
chr10	106824154	3.278106984
chr10	106824440	3.268089058
chr10	106824564	3.379135525
chr10	106825678	3.201487467
chr10	106826489	3.097833871
chr10	106828645	3.238673678
chr10	106828799	3.302770657
chr10	106832031	3.18276527
chr10	106833414	3.105462415
chr10	107476670	3.077015184
chr10	109119252	3.530619864
chr10	109161961	3.153168247
chr10	129763267	3.341320971
chr11	4893714	3.511731385
chr11	7765010	3.957030927
chr11	7803082	4.508638306
chr11	7811623	4.634512015
chr11	7823018	4.554395797
chr11	7836380	3.039338993
chr11	21871994	3.26897562
chr11	27170130	3.746177561
chr11	30526260	3.004277078
chr11	77426876	3.283746174
chr11	77438724	3.065804651
chr11	77480573	3.046143702
chr11	78449282	3.02946717
chr11	86464333	3.173665994
chr11	86589806	3.186485728
chr11	86596150	3.257824957
chr11	86596618	3.122916743
chr11	86597643	3.135251664
chr11	86624672	3.052566278
chr11	87022469	3.003050752
chr11	108395930	3.002963289
chr11	111961431	3.003007018
chr11	120051433	3.405828521
chr11	120053528	3.435215615
chr11	122183938	3.146180154
chr11	122303126	3.058488567
chr11	123308055	3.0258569
chr11	123352043	3.247106845
chr11	132669522	3.12285911
chr12	19589435	3.171855893
chr12	27122840	3.005374946
chr12	82775172	3.252277538
chr12	101388555	3.327348077
chr13	19647167	3.537901619
chr13	20769882	3.320118058
chr13	20796168	3.238974748
chr13	21161950	3.201763824
chr13	45766014	3.232918379
chr13	45769965	3.350859936
chr13	45771021	3.336959025
chr13	45778236	3.706416487
chr13	53501213	3.158015195
chr13	53501480	3.158015195
chr13	60238412	3.31930197
chr13	92547625	3.120502713
chr13	110413710	4.123782159
chr14	43710233	3.540306024
chr14	56142752	3.027658284
chr14	98329121	3.138764381
chr15	46335268	3.138824164
chr15	46354306	3.084758503
chr15	46357429	3.242831808
chr15	48820681	3.170696227
chr15	48829544	3.212823008
chr15	48930025	3.768785352
chr15	49012188	3.636200055
chr15	49023596	3.638083381
chr15	51527292	3.389552779
chr15	51533461	3.838033384
chr15	66550935	3.290899718
chr15	80034144	3.117418546
chr15	85733776	3.32707131
chr15	85778357	3.469160221
chr15	85778382	3.481881053
chr15	85915676	3.491201035
chr15	85929233	3.455931956
chr15	85943019	3.100617294
chr15	92672922	3.951169913
chr15	94438447	3.274006741
chr15	94438573	3.448794056
chr15	97749889	3.707522406
chr15	97750320	3.096204857
chr15	99413421	3.546528766
chr16	5850876	3.187086643
chr16	11791019	3.319120826
chr16	11794092	3.667157733
chr16	30414766	3.469928431
chr16	63908802	3.140801638
chr16	76572943	3.274905479
chr16	78261913	3.511590311
chr16	78262416	3.740884156
chr16	78299942	3.218244625
chr16	78302049	3.408267761
chr16	78302988	3.626168855
chr16	78303107	3.626168855
chr16	78306506	3.28058584
chr16	78306854	3.558619115
chr16	81935417	3.845880474
chr16	82811688	3.001000028
chr17	5263952	3.195928751
chr17	37149588	3.1168498
chr17	37150369	3.621602099
chr17	37150790	3.528268349
chr17	40551189	3.091675861
chr17	41419081	3.520712684
chr18	556272	3.151872489
chr18	8468169	3.059284343
chr18	27154326	4.012333735
chr18	27154575	3.829151796
chr18	27154632	3.733298033
chr18	27154662	3.824488187
chr18	27166872	3.175158528
chr18	27169603	3.184090349
chr18	27172940	3.26704363
chr18	27487243	3.827397069
chr18	30487240	3.233810307
chr18	30489098	3.028445847
chr18	30495895	3.142908845
chr18	30517211	3.151687696
chr18	30558321	3.457548053
chr18	30578358	3.142667504
chr18	30579312	3.043399412
chr18	49551741	3.027056992
chr18	57193201	3.180521872
chr18	59976979	3.174314292
chr18	64636529	3.504039605
chr18	64646852	3.36886075
chr18	72388920	3.359121221
chr18	72544197	3.111989088
chr18	73462238	3.074791079
chr19	2813806	3.173018663
chr19	40229546	3.360115258
chr19	61315155	3.250418265
chr19	61321201	3.224389552
chr19	61323040	3.163739197
chr19	61329303	3.163739197
chr20	23595482	3.147215131
chr20	50092560	4.033389013
chr20	50307927	3.209503723
chr21	38034426	3.125344267
chr21	42582751	3.165579296
chr22	19537892	3.190844468
chr22	20898820	3.021956506
chr22	23811215	5.010105436
chr22	32175831	3.033623577
chr22	33760624	3.31229272
chr22	34310006	3.522589312
chr22	34346418	3.040529298
chr22	47566541	4.234331445
chrX	27013561	3.121191068
chrX	27564675	3.107627093
chrX	41156782	3.478338985
chrX	150408868	3.199420378
