# Supplementary material for: An Open Access Database of Genome-wide Association Results
Source: BMC Med Genet. 2009 Jan 22;10:6. doi: 10.1186/1471-2350-10-6 (PMC2639349; doi:10.1186/1471-2350-10-6)
Supplement: Additional file 6 — Formatted files for more than 400 GWAS analyses that can be used to upload and browse results in UCSC Genome Browser using Genome Graphs. This archive file contains Genome Graph files for all GWAS associations contained in Additional files 2 and 4. The files within the archive can be used to visualize GWAS associations described here using UCSC Genome Graphs at regional, chromosomal and whole genome levels. A file "README.txt" describes file naming conventions. The file "JohnsonODonnell_ALLgwas_graph.txt" contains a single Genome Graph file containing all associations. [file 1471-2350-10-6-S6.zip › Broad DGI Webtables_17463246_LDL cholesterol]

chr1	31826681	3.576590272
chr1	31834653	3.027380661
chr1	31865112	3.081393085
chr1	31881134	3.15558496
chr1	31881166	3.179338865
chr1	31887380	3.364214764
chr1	31912222	3.031657169
chr1	38618172	3.005682847
chr1	41091639	3.567190995
chr1	46808230	3.073143291
chr1	49119415	3.107126593
chr1	81697182	4.66756154
chr1	109616403	3.922995673
chr1	109623689	7.045757491
chr1	109757092	3.793443956
chr1	118083417	3.217384068
chr1	160866743	3.105296347
chr1	167831369	3.567030709
chr1	176119412	5.219682688
chr1	176119843	5.12090412
chr1	176123548	4.707743929
chr1	176171797	3.946921557
chr1	196556550	3.236272596
chr1	196578583	3.400007822
chr1	196592080	3.183361055
chr1	196635746	3.085498177
chr1	196639775	3.009394789
chr1	197246441	3.345534666
chr1	200907963	3.122455892
chr1	207409245	3.774949304
chr1	207656309	3.159956669
chr1	218671140	3.605548319
chr1	242323168	3.132061349
chr2	12200726	3.151626116
chr2	21085700	6.148130399
chr2	21119023	4.517126416
chr2	21126995	3.905878404
chr2	21141826	7.642065153
chr2	21223320	4.735182177
chr2	21224573	3.454198243
chr2	21236291	5.361510743
chr2	21237222	4.995678626
chr2	21237247	5.059483515
chr2	21237456	4.866461092
chr2	21242524	5.057991947
chr2	21247128	5.051587034
chr2	21250687	5.045275209
chr2	21252721	5.007004902
chr2	45910006	3.000738929
chr2	65284698	3.120330794
chr2	65288532	3.02264227
chr2	71955489	3.321208566
chr2	71964500	3.363211311
chr2	80754497	3.009261671
chr2	133761251	4.170053304
chr2	143884390	3.095988116
chr2	144080129	3.102262975
chr2	153004456	3.53165267
chr2	156905829	3.383839687
chr2	178365071	3.051342568
chr2	196447254	3.092319976
chr2	207930506	3.608711951
chr2	212927886	3.293196903
chr2	212981927	3.462810774
chr2	228310821	5.104025268
chr3	1901105	3.491201035
chr3	14771148	3.059882133
chr3	30539373	3.190103753
chr3	67429015	3.916139199
chr3	67436712	3.066765871
chr3	67438333	3.331520897
chr3	67498594	3.033107704
chr3	70413130	3.030211463
chr3	79992111	3.265600257
chr3	102484449	3.024062958
chr3	105714131	3.225848141
chr3	105714672	3.042536384
chr3	105720742	3.195928751
chr3	105722344	3.243059764
chr3	105742077	3.279179418
chr3	115594746	3.241390857
chr3	116964252	3.394694954
chr3	116972700	3.393833685
chr3	121846463	3.281996832
chr3	134288262	3.22811868
chr3	134289951	3.317493914
chr3	134304165	3.177243667
chr3	155641418	3.741602196
chr3	158806717	3.301725423
chr3	160008814	3.27457845
chr3	162929140	3.036589984
chr3	187631316	3.042632192
chr3	188035551	5.411168274
chr3	188036986	4.879426069
chr4	5394188	3.022459294
chr4	17841558	3.034469056
chr4	17852412	3.522011024
chr4	17858040	3.421131671
chr4	36645452	4.109578981
chr4	36658636	3.062381821
chr4	36739247	3.180851057
chr4	58433128	3.144965683
chr4	72950555	3.020133077
chr4	142821799	3.278931698
chr4	142822580	3.317223354
chr4	146496382	3.025166045
chr4	169804392	3.32403845
chr4	182994114	3.174833628
chr5	28168791	3.148558185
chr5	30064204	3.008021209
chr5	38105869	3.771856392
chr5	38108462	3.39815721
chr5	38112320	3.272296116
chr5	38112441	3.380802284
chr5	38127520	3.527243551
chr5	64295751	3.323946875
chr5	64347298	3.233884717
chr5	73242749	3.723078868
chr5	74661243	3.231954186
chr5	74684359	3.388276692
chr5	74691482	3.243211801
chr5	118558771	3.214955042
chr5	118622501	4.024568191
chr5	148419832	3.117020346
chr5	150070537	3.556267759
chr5	150137617	3.33460665
chr5	154072097	3.283412422
chr5	158640643	3.026548856
chr5	158643797	3.080869586
chr5	167697178	3.201004266
chr5	169891981	3.70619564
chr6	18608406	4.026410377
chr6	18608585	3.93404702
chr6	21118547	3.245575211
chr6	33217534	3.220403509
chr6	33217636	4.554395797
chr6	34067974	3.603800653
chr6	41080476	3.431329022
chr6	55326230	3.105628546
chr6	81091496	3.155212281
chr6	106879466	3.678608722
chr6	106897976	4.261219442
chr6	106898902	3.854182286
chr6	106927886	3.819874125
chr6	106928086	3.604149624
chr6	106929239	3.623970818
chr6	106930170	3.466482138
chr6	111670601	3.348237553
chr6	111833304	4.233587153
chr6	115029167	3.249723085
chr6	130398301	3.550521601
chr6	130400637	3.125402231
chr6	134149753	3.041675068
chr6	134152891	3.546987609
chr6	134447440	3.468521083
chr6	138589657	3.88941029
chr6	138589964	3.288614621
chr6	152093736	3.064341614
chr6	156130150	3.389339837
chr6	156130454	4.203425667
chr6	164326648	3.481881053
chr6	164327052	3.656985503
chr6	164327287	3.572513891
chr6	166046605	3.4529641
chr6	166046796	3.016193358
chr6	166057191	3.631341288
chr6	166057309	3.697020063
chr6	166058035	3.915066425
chr6	166803971	3.571541226
chr7	8099954	3.301551462
chr7	31903687	5.798602876
chr7	31928905	3.946921557
chr7	31958698	4.103473783
chr7	39162196	3.052223292
chr7	39206308	3.031890799
chr7	39206500	3.031890799
chr7	39207873	3.104632711
chr7	42808739	3.11266407
chr7	43035909	4.171984936
chr7	76675940	3.311224345
chr7	76691661	3.255394125
chr7	76702964	3.48945499
chr7	76709488	3.381219975
chr7	76734637	3.178355482
chr7	76739843	3.966174306
chr7	83543807	3.041054068
chr7	90625129	3.746661995
chr7	105375875	3.232621476
chr7	135330595	3.774432287
chr7	135332959	3.943476276
chr7	135334923	4
chr7	148486149	3.200177169
chr7	148518070	3.17450897
chr7	152255803	3.523168371
chr7	152267562	3.324955264
chr7	158384811	3.1807852
chr8	2738169	3.22562904
chr8	3513075	3.388595362
chr8	18851888	3.340844719
chr8	18861543	3.223589411
chr8	18861773	3.187621489
chr8	21111431	3.056752875
chr8	23843684	3.204467557
chr8	24612816	3.896880746
chr8	24644968	3.073760479
chr8	24645482	3.039862325
chr8	24653066	3.507798549
chr8	25419545	3.22184875
chr8	25446197	3.408935393
chr8	25456905	3.251501873
chr8	25463209	3.57888987
chr8	72188089	3.36886075
chr8	72203022	3.025902996
chr8	72203823	3.815308569
chr8	72205888	3.640164518
chr8	104166572	3.332547047
chr8	125811347	3.482672118
chr8	130052414	3.327994555
chr8	135234954	3.629857153
chr9	3921254	3.955852379
chr9	3929997	3.53253989
chr9	32899259	3.05153813
chr9	83320427	3.238147306
chr9	83331101	3.132061349
chr9	83345306	3.125924255
chr10	1397826	3.237621571
chr10	6362173	4.372634143
chr10	6362235	4.347753659
chr10	6370003	4.675717545
chr10	6387704	4.434152181
chr10	6407734	3.834755674
chr10	6408766	4.183096161
chr10	12530824	3.428873723
chr10	26781180	3.169283051
chr10	36086000	3.005418919
chr10	54387087	3.658763377
chr10	54387193	3.716925025
chr10	77336534	3.959793372
chr10	77342159	4.987162775
chr10	83870728	3.645699438
chr10	85929531	3.299036822
chr10	120687681	3.228706557
chr10	122165545	3.496890563
chr10	122165969	3.749824052
chr10	122169516	3.165388579
chr10	131805476	3.464073259
chr10	133124541	3.224098421
chr11	2197791	3.18809002
chr11	2197848	3.181114585
chr11	12030337	3.081969663
chr11	34151731	3.118615343
chr11	61306034	3.138525331
chr11	61327359	3.35369432
chr11	61327924	4.216811309
chr11	61327958	4.035269079
chr11	61536598	3.790216985
chr11	76073937	3.116565706
chr11	84048322	3.157453164
chr11	96157183	3.73400363
chr11	109526143	3.017909761
chr11	110578996	3.458795309
chr11	113445679	3.105517785
chr11	113594645	3.589222767
chr12	846748	3.062783109
chr12	8200700	3.104080455
chr12	8262587	5.108462542
chr12	13482423	3.057545474
chr12	13750089	3.288024146
chr12	15225127	3.405165644
chr12	19815308	3.116395339
chr12	33656461	3.011173593
chr12	33665344	3.170567566
chr12	33698979	3.60119227
chr12	40239091	3.129420539
chr12	40324708	3.196747789
chr12	55545429	3.769806621
chr12	55552580	3.002482561
chr12	55604998	3.369470429
chr12	61524859	4.132532512
chr12	68136525	3.57105571
chr12	68425940	3.659754238
chr12	70999639	3.08980263
chr12	89727749	3.025166045
chr12	117377817	3.799696817
chr12	125042245	3.064543119
chr12	125056023	3.071552937
chr12	125063408	3.176721443
chr13	18644610	3.353106376
chr13	27726893	3.416914634
chr13	53465977	3.00899556
chr13	69192317	3.169796401
chr13	74726042	3.176786687
chr13	74736663	3.303119628
chr13	77907489	3.129420539
chr13	103790194	3.282246307
chr13	109336524	3.122916743
chr13	109363023	3.807432547
chr13	109368996	3.604149624
chr14	27234641	3.48691564
chr14	38510283	3.026225806
chr14	38574747	3.120732043
chr14	55652535	3.10259286
chr14	59777164	3.023879382
chr14	59777184	3.065148197
chr14	59777299	3.065148197
chr14	59788029	3.033858267
chr14	59847236	3.023650021
chr14	69611855	3.022367835
chr15	34430369	3.059483515
chr15	45959033	4.673664139
chr15	46861831	3.032218092
chr15	60606876	3.259163793
chr15	60607288	3.289036881
chr15	84379029	3.446966984
chr15	97449537	3.051831638
chr16	10680325	3.052370253
chr16	10736552	3.439495585
chr16	12703163	3.663940722
chr16	12703462	4.272458743
chr16	12705084	3.092212557
chr16	12744248	3.61672335
chr16	12745847	4.311580178
chr16	12745931	3.754734161
chr16	51486535	3.530325227
chr16	51495000	3.032405227
chr16	51496965	3.005682847
chr16	69966441	3.409158165
chr16	79892582	3.344189506
chr17	28733779	3.543178652
chr17	28761147	3.448916135
chr17	28781096	3.057347188
chr17	31471515	3.500587874
chr17	47683456	3.007004902
chr17	56900111	3.109914473
chr17	57602509	3.473014931
chr18	18972816	4.040481623
chr18	50699993	3.059433714
chr18	50701059	3.765735876
chr18	51776294	3.444059562
chr18	52814203	3.185819019
chr18	52841269	3.569119054
chr18	52841285	3.619065537
chr19	10501380	4.11407366
chr19	10506495	3.998266287
chr19	10527450	3.135488919
chr19	10663792	3.195996945
chr19	10774354	3.369267107
chr19	10788540	3.428058365
chr19	11024601	3.100234198
chr19	44475992	3.519274621
chr19	50021054	3.253443639
chr19	50114786	12.46470588
chr19	51262580	3.452717692
chr19	56275540	4.500312917
chr19	58399857	3.154467883
chr19	58400113	3.295249096
chr19	58400315	3.06641149
chr19	60227246	3.121420762
chr20	43474482	3.04628862
chr20	43479294	3.058886273
chr20	46278473	3.203425667
chr20	47853540	3.075410614
chr21	35309698	3.267686673
chr21	35310157	3.037299268
chr21	35327536	3.087246696
chr21	35328420	3.33648753
chr22	33671977	3.080242219
chr22	48117741	3.488250289
chrX	37795010	3.071809052
chrX	37796713	3.028909787
chrX	37797219	3.069356559
chrX	102656602	3.501276029
chrX	103554335	3.004847623
chrX	147927817	3.611366031
chrX	148152511	3.067779986
