# Supplementary material for: An Open Access Database of Genome-wide Association Results
Source: BMC Med Genet. 2009 Jan 22;10:6. doi: 10.1186/1471-2350-10-6 (PMC2639349; doi:10.1186/1471-2350-10-6)
Supplement: Additional file 6 — Formatted files for more than 400 GWAS analyses that can be used to upload and browse results in UCSC Genome Browser using Genome Graphs. This archive file contains Genome Graph files for all GWAS associations contained in Additional files 2 and 4. The files within the archive can be used to visualize GWAS associations described here using UCSC Genome Graphs at regional, chromosomal and whole genome levels. A file "README.txt" describes file naming conventions. The file "JohnsonODonnell_ALLgwas_graph.txt" contains a single Genome Graph file containing all associations. [file 1471-2350-10-6-S6.zip › Broad DGI Webtables_17463246_Systolic Blood Pressure]

chr1	12093561	3.021363052
chr1	13829992	3.234108024
chr1	14150451	3.343135508
chr1	14323132	3.01858916
chr1	20892992	3.444301105
chr1	30953301	3.152859383
chr1	35723625	3.034375033
chr1	42653103	3.154158093
chr1	43202671	3.24848995
chr1	43205176	3.24848995
chr1	76672052	4.651695137
chr1	86720335	3.309449538
chr1	119952472	3.099032376
chr1	155668745	3.10662667
chr1	186175036	3.266963317
chr1	186178881	3.158265221
chr1	186189499	3.49376564
chr1	188854923	3.384049948
chr1	211577770	3.002832129
chr1	215490113	3.519993057
chr1	215556383	3.05704993
chr1	216330493	3.108574057
chr1	224845209	5.057991947
chr1	232762800	3.315423913
chr1	232959420	3.101713721
chr1	234412836	3.081393085
chr2	8012609	3.111259039
chr2	40263773	3.088629293
chr2	40269177	3.040910886
chr2	40336221	3.475214551
chr2	40338578	3.245498771
chr2	102583208	3.466736483
chr2	160788765	3.032264868
chr2	166736966	3.016103209
chr2	166754555	3.275888046
chr2	166784624	3.066512712
chr2	172934060	3.025580426
chr2	196033459	3.077067043
chr2	239846809	3.232473101
chr3	31015381	3.360413913
chr3	31896628	3.160270625
chr3	65193708	3.345534666
chr3	65345533	3.35349825
chr3	97525365	3.057099459
chr3	97665005	3.19606515
chr3	125315387	3.180061431
chr3	150209823	3.412064651
chr3	150238551	3.221993539
chr3	150249806	3.315334136
chr3	150249847	3.28810845
chr3	150776006	3.014798142
chr3	153806800	3.575608446
chr3	153809708	3.025350166
chr3	153811696	3.339134522
chr3	153868438	3.234405945
chr3	153874698	3.020269569
chr3	153910341	3.034516076
chr3	160116793	3.774690718
chr4	16265676	3.294221787
chr4	21524686	3.079407138
chr4	24412662	3.010238812
chr4	62527003	3.240030142
chr4	72790998	3.320118058
chr4	72791238	3.281664421
chr4	72797588	4.142667504
chr4	72821116	3.02346662
chr4	72833131	3.135845044
chr4	81373999	3.262012674
chr4	113530430	3.193413066
chr4	126595928	3.154281982
chr4	127932954	3.312738654
chr4	127943980	3.253988892
chr4	127947547	3.107182176
chr4	162330640	3.000912977
chr4	162352178	3.232992636
chr4	162365113	3.211266141
chr4	162365231	3.199970641
chr4	168855855	3.34804393
chr4	181406322	3.020815966
chr4	184172283	3.348915911
chr4	184181788	3.155895769
chr4	184233418	3.018181393
chr4	186003628	3.005462896
chr5	2103483	3.060730414
chr5	44760271	3.746661995
chr5	52479587	3.358030402
chr5	52480470	3.605548319
chr5	52483111	3.91829273
chr5	56845895	3.216239304
chr5	62099848	3.279096829
chr5	63128760	3.252588192
chr5	65127903	3.133949076
chr5	65238797	3.334794372
chr5	65239055	3.022871099
chr5	65239429	3.072680975
chr5	75885776	3.362410214
chr5	75928505	3.558933593
chr5	75934970	4.48945499
chr5	76931586	3.017186238
chr5	93921884	3.369775589
chr5	105626969	3.296364762
chr5	105649051	3.144359719
chr5	107423133	3.108406796
chr5	107433375	3.17327748
chr5	107486536	3.277530614
chr5	107528043	3.173471694
chr5	107982384	3.141583122
chr5	109622167	3.338187314
chr5	120543017	3.27417001
chr5	120619324	3.028816959
chr5	120654545	3.18243463
chr5	120779964	4.665546249
chr5	128186187	3.295334815
chr5	128268547	3.178093623
chr5	132484085	3.085656843
chr5	145899741	3.470698002
chr5	154742056	3.654430244
chr5	158612219	3.930331903
chr5	164789868	3.130474937
chr6	1308889	3.71354353
chr6	22501454	5.11577123
chr6	22539600	4.171984936
chr6	23780309	3.211336787
chr6	23811273	3.08118361
chr6	39497970	3.105850153
chr6	39500696	3.104301273
chr6	45758132	3.122801485
chr6	45773675	3.076600534
chr6	52117559	3.502932064
chr6	99644437	3.104411724
chr6	116683806	3.068491278
chr6	159199282	3.089482314
chr6	159255239	4.095825632
chr6	162344569	3.042009822
chr6	169974808	3.549596914
chr6	169983897	3.193955764
chr6	169984874	3.227165073
chr6	169988320	3.553929064
chr7	19454017	3.250727592
chr7	19468066	3.013900375
chr7	19480088	3.146849564
chr7	19493620	3.418391634
chr7	33942093	3.565431096
chr7	33944125	3.290645224
chr7	47127009	3.112157735
chr7	48468597	4.107905397
chr7	52255226	3.432268037
chr7	52260170	3.483332441
chr7	52279889	3.592779107
chr7	52279964	3.417368561
chr7	52285641	3.301725423
chr7	52286539	3.209926052
chr7	52286558	3.365724305
chr7	95258613	3.089215565
chr7	98277480	3.185752404
chr7	106187342	3.072680975
chr7	114650848	3.033858267
chr7	131843489	3.006740169
chr7	132140892	3.312471039
chr7	132159121	3.152119003
chr7	132308624	3.037630664
chr7	154486622	3.155274372
chr7	154486762	3.734710374
chr7	154487901	3.715794932
chr7	154494772	3.644931794
chr7	154497192	4.085656843
chr7	154505547	4.245651664
chr7	154510872	4.289882635
chr7	154513733	4.088309841
chr7	154516170	4.107348966
chr7	154520478	4.088309841
chr7	154525264	3.743282254
chr7	154526594	3.285586408
chr7	154528905	3.249645911
chr7	154529011	3.920818754
chr7	154530324	3.666754301
chr7	157405851	3.301290651
chr7	157406005	3.111539682
chr7	157420053	3.390298898
chr7	158384811	3.125866221
chr8	2649542	3.0258569
chr8	4167267	3.826231177
chr8	4169042	3.833569886
chr8	4170617	3.737311656
chr8	4215491	3.483332441
chr8	14677944	3.186218922
chr8	20262208	3.078157519
chr8	20366503	3.067019178
chr8	20386594	3.434624497
chr8	20768748	3.192126868
chr8	20809103	3.600845666
chr8	20818991	3.099086932
chr8	31118970	3.136498699
chr8	106112255	3.011976438
chr8	107660888	3.57888987
chr8	107675775	3.673664139
chr8	107705027	3.26704363
chr8	107767905	3.773915884
chr8	107779719	4.044793462
chr8	107779976	4.832682665
chr8	107786202	3.857297754
chr8	107858558	3.858550227
chr8	114104594	3.255081458
chr8	114118249	3.76700389
chr8	120026820	3.116565706
chr8	123059031	3.035976207
chr8	137100865	3.329012397
chr8	137102961	3.151564545
chr8	137105435	3.056011125
chr8	137110974	3.126446906
chr8	137113539	3.084652938
chr8	137757137	3.194975156
chr8	137798386	3.058091226
chr8	137803987	3.058091226
chr8	137804468	3.224680878
chr8	137814753	3.246646787
chr8	137823783	3.164309429
chr8	137823966	3.046095407
chr8	137837655	3.107293362
chr8	137855619	3.06722193
chr8	137861553	3.118102026
chr8	145028452	3.354184882
chr9	6951871	3.181840114
chr9	7154039	3.508218224
chr9	32408237	3.433798281
chr9	35217684	3.28810845
chr9	35260675	3.621238825
chr9	35320294	3.630969778
chr9	70561934	3.24131515
chr9	70614864	3.927015255
chr9	70748365	3.045371622
chr9	77526517	3.53165267
chr9	124720368	3.09685573
chr9	125127180	3.397505931
chr10	230788	3.563996464
chr10	297807	3.18382501
chr10	6821344	3.153353671
chr10	14026069	3.006607863
chr10	15801215	3.342561677
chr10	37565902	3.181378274
chr10	48137091	3.072732319
chr10	50189203	3.1590788
chr10	52116588	3.171920409
chr10	72320580	3.052419251
chr10	84068197	3.023145853
chr10	84068972	3.03654274
chr10	85392635	3.185352931
chr10	92585046	3.241769592
chr10	92595099	3.560667306
chr10	105023005	3.108295324
chr10	115502885	3.290899718
chr10	117913215	3.038199361
chr11	12151334	3.504872119
chr11	17772558	3.219610672
chr11	72612562	3.992679047
chr11	79065602	3.160459107
chr11	79074284	3.53670439
chr11	79078056	3.504316932
chr11	87167052	3.761953897
chr11	87201552	4.632644079
chr11	115024713	3.219322726
chr11	118889063	3.110586236
chr11	121399235	3.041149548
chr11	121419135	3.440213032
chr11	121422293	3.100288905
chr11	121433629	3.666149855
chr11	121444763	3.773657913
chr11	122635961	3.168322151
chr11	122643354	3.845576027
chr11	126369604	3.515415471
chr12	1891961	3.82131076
chr12	1893747	3.021956506
chr12	19691370	3.265760396
chr12	19695682	3.611721137
chr12	19698109	3.354184882
chr12	19698412	3.588548658
chr12	19698429	3.215596698
chr12	19709769	3.297741837
chr12	19765218	3.048274025
chr12	22797592	4.100179498
chr12	22806609	3.026271941
chr12	22806630	4.110698297
chr12	23837413	3.860120914
chr12	24450637	3.761953897
chr12	25698903	3.006696062
chr12	25702852	3.046433586
chr12	69274986	3.680893941
chr12	112789139	3.121018877
chr12	113672107	3.48691564
chr12	120128239	3.143633676
chr12	120152857	3.611366031
chr12	123651720	3.411616232
chr12	125042245	3.303556237
chr12	125047061	3.350665141
chr12	125056023	3.196611175
chr12	125063343	3.145086978
chr12	125063719	3.059882133
chr12	125089579	3.26728466
chr12	126904148	3.050854048
chr13	35929396	3.003794894
chr13	47708790	3.488383979
chr13	58749786	3.005111205
chr13	66711848	3.009172949
chr13	73496692	3.089535684
chr13	73537800	3.112832979
chr13	94462890	3.111708155
chr13	109936256	3.885055584
chr14	39248731	3.317043074
chr14	39249069	3.133417323
chr14	40642718	4.301029996
chr14	85120613	3.08518102
chr14	93547434	3.325966
chr14	93571191	3.060780364
chr14	95251335	3.041722874
chr14	98329121	3.199282922
chr14	98330777	3.103363569
chr14	98330824	3.035881857
chr14	99470266	3.193345276
chr15	22054753	3.011664044
chr15	39633309	3.500587874
chr15	40137305	4.213248578
chr15	40142998	4.078833949
chr15	51253705	3.670195478
chr15	61423931	3.114356128
chr15	78811422	3.049683836
chr15	93301656	3.364013888
chr16	23128880	3.127668879
chr16	48592181	3.092319976
chr16	48671274	3.273191317
chr16	62091416	3.184488663
chr16	63189754	3.800793521
chr16	69787580	3.224680878
chr16	69809296	3.20155654
chr16	72110452	3.39739748
chr16	80710211	4.318758763
chr16	80737839	5.609064893
chr16	80757604	5.042392713
chr16	80757620	3.868381336
chr16	80757777	3.842543232
chr16	80757838	3.868381336
chr16	80759119	3.837137007
chr16	81070559	3.677987561
chr16	81073862	3.707965564
chr16	81084782	4.271646218
chr16	81098307	3.764976841
chr16	88253985	3.265120197
chr16	88555127	4.126679398
chr17	10884111	3.700710666
chr17	23329994	3.461929213
chr17	62147088	3.074275473
chr18	434687	3.571865206
chr18	445128	3.395557934
chr18	447867	3.716472635
chr18	8784092	3.000391041
chr18	8934005	4.045757491
chr18	8934208	4.001304842
chr18	48380357	3.033295223
chr18	65503425	3.352421446
chr18	72504002	3.093772737
chr20	5918438	3.989276135
chr20	12850426	3.88008459
chr20	14301346	3.032264868
chr20	15376111	3.148374797
chr20	44638545	3.166980453
chr20	45077870	4.351639989
chr21	27382691	3.395665927
chr21	38989365	3.686343653
chr22	18496972	3.019224226
chr22	23885789	4.289036881
chr22	23890579	4.366531544
chr22	23890601	4.199282922
chrX	117737020	3.415555693
chrX	117739532	3.4405722
chrX	117742946	3.513569521
chrX	117743282	3.628009089
chrX	117747776	3.447453452
chrX	117791585	3.688670048
