# Supplementary material for: An Open Access Database of Genome-wide Association Results
Source: BMC Med Genet. 2009 Jan 22;10:6. doi: 10.1186/1471-2350-10-6 (PMC2639349; doi:10.1186/1471-2350-10-6)
Supplement: Additional file 6 — Formatted files for more than 400 GWAS analyses that can be used to upload and browse results in UCSC Genome Browser using Genome Graphs. This archive file contains Genome Graph files for all GWAS associations contained in Additional files 2 and 4. The files within the archive can be used to visualize GWAS associations described here using UCSC Genome Graphs at regional, chromosomal and whole genome levels. A file "README.txt" describes file naming conventions. The file "JohnsonODonnell_ALLgwas_graph.txt" contains a single Genome Graph file containing all associations. [file 1471-2350-10-6-S6.zip › Broad DGI Webtables_17463246_Total cholesterol]

chr1	31887380	3.119186408
chr1	38374660	3.144480844
chr1	40838331	3.104909103
chr1	41091639	3.868702203
chr1	49119415	3.990124366
chr1	49314414	3.105628546
chr1	53605285	4.005243055
chr1	81697182	4.178486472
chr1	109623689	4.73754891
chr1	109757092	3.270916243
chr1	114472492	3.079563593
chr1	118869895	3.064492734
chr1	158174669	3.244277555
chr1	160846961	3.685500772
chr1	160866743	3.488116639
chr1	160940329	3.225775095
chr1	167831369	3.377785977
chr1	175915356	3.081235969
chr1	176119412	4.790484985
chr1	176119843	4.66756154
chr1	176123548	3.94577009
chr1	176136564	3.302247726
chr1	176171797	3.040815457
chr1	184898940	3.184422252
chr1	200148710	3.00806545
chr1	207409245	3.171855893
chr1	207656309	3.723768042
chr1	218671140	3.184555084
chr1	243846339	3.811352704
chr2	20986833	3.033295223
chr2	21085700	6.76700389
chr2	21113067	3.565910362
chr2	21119023	3.839831707
chr2	21126995	3.424465782
chr2	21141826	5.663540266
chr2	21223320	3.770318158
chr2	21224573	3.125460203
chr2	21236291	4.066512712
chr2	21237222	3.746177561
chr2	21237247	3.805208242
chr2	21237456	3.579549141
chr2	21242524	3.94195377
chr2	21247128	3.804100348
chr2	21250687	3.873219423
chr2	21252721	3.757210191
chr2	24400046	3.239728339
chr2	26271333	3.912928794
chr2	45910006	3.065249125
chr2	60052041	3.259242677
chr2	60052302	3.14308994
chr2	62922616	3.019178833
chr2	71955489	3.791827473
chr2	80754497	3.84103474
chr2	97380458	3.069254672
chr2	97383943	3.023054249
chr2	105800341	3.45259454
chr2	105802798	3.353302269
chr2	118383426	3.425621436
chr2	133722039	3.106460156
chr2	133728463	3.074997492
chr2	133728969	3.092105165
chr2	133761251	3.827105302
chr2	144024866	3.064240896
chr2	144035302	3.140621496
chr2	144080129	3.351152292
chr2	146978637	3.341225679
chr2	147010583	3.487582451
chr2	152956592	3.141041945
chr2	152961691	3.141102043
chr2	153004456	3.382370702
chr2	156905829	3.078729814
chr2	158518681	3.051098239
chr2	178365071	3.312114475
chr2	196288141	3.755475488
chr2	196447254	4.239577517
chr2	206536406	3.429807439
chr2	212927886	3.251656896
chr2	228310821	3.817870786
chr2	239386997	3.028770553
chr3	2806511	3.610302452
chr3	2810174	3.287013766
chr3	2810473	3.20155654
chr3	5334930	3.308564848
chr3	5340266	3.033811319
chr3	5340353	3.021043835
chr3	5340682	3.021043835
chr3	9852452	3.194023649
chr3	67428731	3.721246399
chr3	67429015	4.723538196
chr3	67436712	3.683819901
chr3	67438333	3.864231485
chr3	67498594	3.435926021
chr3	70413079	3.399135964
chr3	70413130	3.79290446
chr3	70413155	3.701365217
chr3	70431486	3.770318158
chr3	70431571	3.770062314
chr3	123623825	3.061930814
chr3	123705872	3.028353118
chr3	135571133	3.035033625
chr3	142048820	3.296708622
chr3	155641418	3.722390786
chr3	158796760	3.047449706
chr3	158799131	3.065350077
chr3	158799155	3.617262734
chr3	158802459	3.096584414
chr3	158806717	3.564155634
chr3	158822619	3.504733256
chr3	158847717	3.411504199
chr3	158848015	3.396422632
chr3	173748715	3.039529222
chr3	188035551	4.298432015
chr3	188036986	4.087246696
chr4	16023908	3.324221658
chr4	20275938	3.244658816
chr4	21316698	3.125518182
chr4	36645452	4.27083521
chr4	37476635	3.603626272
chr4	37488597	4.298432015
chr4	46441851	3.079772289
chr4	46468262	3.129420539
chr4	46468355	3.071143466
chr4	68287964	3.019178833
chr4	100547505	3.068440433
chr4	108818995	3.155771419
chr4	109149498	3.029932203
chr4	118474317	3.229737262
chr4	142785143	3.054383721
chr4	142821799	4.04769199
chr4	142822580	4.106238238
chr4	142856551	3.647624505
chr4	161567752	3.776763727
chr4	161568071	4.500312917
chr4	182234749	3.268653024
chr4	183917599	3.403512866
chr4	183918042	3.472627917
chr4	183918858	3.408045445
chr5	6593593	3.109523091
chr5	6709161	3.037962313
chr5	19821143	3.389233405
chr5	33672351	3.202524712
chr5	33674629	3.335546071
chr5	33675439	3.232028279
chr5	38081927	3.058886273
chr5	38105869	3.616364132
chr5	38108462	3.286677495
chr5	38112320	3.185486048
chr5	38112441	3.3357342
chr5	38127520	3.396206296
chr5	64347298	3.023558311
chr5	74632438	3.006211186
chr5	74661243	3.845576027
chr5	74684359	3.741123371
chr5	74691482	3.722849386
chr5	74807143	3.468904453
chr5	74832513	3.527389802
chr5	74927758	3.735654493
chr5	90425206	3.121133663
chr5	91293683	3.091139827
chr5	118558771	3.175418624
chr5	118622501	3.683191248
chr5	158938017	3.658961368
chr5	167697178	3.012736046
chr5	168523878	3.033201454
chr5	169891981	3.396422632
chr5	174375839	3.011753277
chr6	18608406	3.88941029
chr6	18608585	3.814457845
chr6	33217636	4.228412519
chr6	44172042	3.000130308
chr6	44184758	3.029188389
chr6	44185334	3.015247722
chr6	44189965	3.050854048
chr6	44201720	3.100070117
chr6	55326230	3.045323413
chr6	76363470	3.432268037
chr6	76457930	3.270187493
chr6	76590201	3.208379517
chr6	78990819	3.297224922
chr6	78991156	3.0138107
chr6	81091496	3.508078287
chr6	90379228	3.845271793
chr6	106879466	3.139003563
chr6	106897976	3.622147581
chr6	106898902	3.355069292
chr6	106928086	3.207258214
chr6	106929239	3.201487467
chr6	106930170	3.157702866
chr6	111833304	3.317854924
chr6	130398301	4.047207557
chr6	130400637	3.40164729
chr6	130421647	3.093126465
chr6	133968280	3.014259259
chr6	133969581	3.018861217
chr6	133969595	3.011307297
chr6	138589657	3.639595945
chr6	138589964	3.323580768
chr6	156130150	3.911155437
chr6	156130454	4.779891912
chr6	162194371	3.073503211
chr6	162199188	3.034798299
chr6	162199563	3.048954052
chr6	166803971	4.095825632
chr6	167803905	3.816445466
chr7	13979744	3.276955008
chr7	29856868	3.209644454
chr7	31903687	5.333482019
chr7	31928905	4.950781977
chr7	31958698	4.453457337
chr7	32363794	3.262807357
chr7	38936830	3.165706488
chr7	39206308	3.003838707
chr7	39207873	3.059334128
chr7	42808739	3.061630403
chr7	43035909	3.910801633
chr7	83415338	3.075875847
chr7	97293292	3.359816808
chr7	97302745	3.08396739
chr7	111119639	3.189229989
chr7	147905719	3.040481623
chr7	148486149	3.22738495
chr7	148518070	3.294392837
chr7	152255803	3.07582413
chr7	158384811	3.54515514
chr8	2716298	3.243668233
chr8	2716485	3.041101805
chr8	2738169	3.946153573
chr8	3513075	3.612432221
chr8	6891605	3.204258979
chr8	6892865	3.071860293
chr8	12667407	3.183361055
chr8	18851888	3.98505965
chr8	18861543	3.782516056
chr8	18861773	3.794795636
chr8	18873994	3.234405945
chr8	23843684	3.463820468
chr8	25446197	3.305307074
chr8	25463209	3.080242219
chr8	55583973	3.158703113
chr8	55608121	3.714667772
chr8	72188089	3.11577123
chr8	72203823	3.508358207
chr8	72205888	3.244811414
chr8	125811347	4.031517051
chr8	126553645	3.002176919
chr8	130052414	3.28567024
chr8	134275461	3.599634727
chr8	136484628	3.018362575
chr9	4850980	3.032358436
chr9	7579065	3.319030282
chr9	93549966	3.093395628
chr10	6362173	4.293282218
chr10	6362235	4.256490235
chr10	6370003	3.916139199
chr10	6387704	3.901702464
chr10	6407734	3.835349784
chr10	6408766	3.993533958
chr10	11232461	3.179010824
chr10	11913053	3.419075024
chr10	12593004	3.425621436
chr10	54387087	3.5551748
chr10	54387193	3.586532587
chr10	58465242	3.250186415
chr10	77342159	3.706858517
chr10	83870728	4.482804102
chr10	120687681	3.027936084
chr10	121100775	3.172178572
chr10	122379702	3.957424488
chr10	131805476	3.307153081
chr10	132523334	3.008330993
chr11	2197791	3.412625828
chr11	2197848	3.354774288
chr11	35290608	3.506681392
chr11	35294776	3.484258583
chr11	35294921	3.473919308
chr11	35304261	3.603277721
chr11	35324501	3.117418546
chr11	35332663	3.401318901
chr11	35338483	3.138286412
chr11	41692856	3.033201454
chr11	61327359	3.153291855
chr11	61327924	3.829738285
chr11	61327958	3.695509472
chr11	61536598	3.573814175
chr11	84048322	3.328734567
chr11	96157183	3.428174751
chr11	109526143	3.039576793
chr11	113594645	3.013945219
chr11	116031077	3.032732908
chr11	125907055	4.403402904
chr11	125913591	3.853871964
chr11	125913814	3.806597097
chr12	834767	3.31354249
chr12	4855127	3.062833296
chr12	4857523	3.298000525
chr12	4860176	3.165070904
chr12	7456007	3.015202743
chr12	8262587	4.742321425
chr12	15672030	3.251579378
chr12	15703842	3.090283547
chr12	33656461	3.082127045
chr12	33698979	3.579054594
chr12	55545429	3.373556975
chr12	55552580	3.289797985
chr12	61899272	3.236572006
chr12	68136525	3.426780173
chr12	68271719	3.142366015
chr12	68281540	3.440691989
chr12	68286785	3.303294219
chr12	68291801	3.037251947
chr12	89727749	3.206768553
chr12	91251187	3.622693749
chr12	91395375	3.020542682
chr12	117377817	3.651111277
chr13	18644610	3.517984424
chr13	42352448	3.022367835
chr13	43407519	3.128777443
chr13	74726042	3.123551213
chr13	74736663	3.195928751
chr13	103631331	3.394694954
chr13	103790194	3.564155634
chr14	27234641	3.632271454
chr14	38510283	3.23462952
chr14	38522578	3.426316307
chr14	38574747	3.369063881
chr14	50551662	3.050463627
chr15	21658533	3.583525921
chr15	21674230	3.687188174
chr15	21677404	3.883392256
chr15	24447197	3.516555352
chr15	32892949	3.051000546
chr15	34436612	3.028770553
chr15	34692069	3.182566856
chr15	34696559	3.203772686
chr15	45959033	4.498940738
chr15	55460127	4.772113295
chr15	55461622	3.57888987
chr15	55464558	3.42136079
chr15	97449537	3.022825324
chr16	316782	3.66695597
chr16	582611	3.852942329
chr16	5523319	3.02200219
chr16	10680325	3.483464626
chr16	10736552	3.21481258
chr16	12703163	3.15391042
chr16	12703462	3.453951134
chr16	12745847	3.072014053
chr16	69841694	3.070376748
chr16	69966441	3.00449643
chr16	70004771	3.273109859
chr16	78339651	3.032498825
chr16	79816397	3.092051478
chr16	84963494	3.409492538
chr17	21755434	3.031610458
chr17	31471515	3.794795636
chr17	52179121	3.20280173
chr17	57602509	3.653842698
chr17	69027502	3.183692401
chr17	72426536	3.377682339
chr18	9385383	3.127261173
chr18	18972816	3.891096872
chr18	50699993	3.111427403
chr18	50702714	3.072526979
chr18	53024638	3.036920839
chr18	53040927	3.136320332
chr18	53077040	3.148069321
chr18	53097416	3.083335535
chr18	72509631	3.07582413
chr19	6928118	3.238072162
chr19	6928869	3.208028799
chr19	6928924	3.255315937
chr19	6931763	3.336581788
chr19	6932885	3.474566447
chr19	10501380	4.388276692
chr19	10506495	4.199282922
chr19	10517442	3.198664904
chr19	38881477	3.066917838
chr19	50114786	11.01010544
chr19	56275540	3.345438445
chr19	58399857	3.097398869
chr19	58400113	3.276380164
chr19	58400315	3.125344267
chr19	58415491	3.246800086
chr19	60221847	3.807432547
chr19	60227101	3.413300198
chr19	60227246	4.337242168
chr19	60227294	3.471726223
chr19	60227327	3.602755419
chr19	60227693	3.489320969
chr19	60228018	3.504316932
chr19	60229274	3.433326862
chr20	8870819	3.8569852
chr20	8874960	3.450506287
chr20	8878468	3.722620025
chr20	24196344	3.139242877
chr20	41175590	3.719649307
chr20	41377621	3.496754229
chr20	41380590	3.265600257
chr20	41380842	3.343039817
chr20	41381185	3.89245087
chr20	41381326	3.364817951
chr20	41406604	3.429223631
chr20	49852802	3.495257364
chr21	25164295	3.318668294
chr21	35309698	3.235898624
chr21	35310157	3.031190286
chr21	35328420	3.228927217
chr22	33671977	3.40099076
chrX	21893368	3.180192935
chrX	24736028	3.217742426
chrX	24783569	3.08639805
chrX	37795010	3.054383721
chrX	37797219	3.030444316
chrX	78493793	3.286005732
chrX	135674670	3.047255976
chrX	151977198	3.253910957
