# Supplementary material for: An Open Access Database of Genome-wide Association Results
Source: BMC Med Genet. 2009 Jan 22;10:6. doi: 10.1186/1471-2350-10-6 (PMC2639349; doi:10.1186/1471-2350-10-6)
Supplement: Additional file 6 — Formatted files for more than 400 GWAS analyses that can be used to upload and browse results in UCSC Genome Browser using Genome Graphs. This archive file contains Genome Graph files for all GWAS associations contained in Additional files 2 and 4. The files within the archive can be used to visualize GWAS associations described here using UCSC Genome Graphs at regional, chromosomal and whole genome levels. A file "README.txt" describes file naming conventions. The file "JohnsonODonnell_ALLgwas_graph.txt" contains a single Genome Graph file containing all associations. [file 1471-2350-10-6-S6.zip › Broad DGI Webtables_17463246_Triglycerides]

chr1	18209855	3.159454812
chr1	29899566	3.187019834
chr1	29907258	3.289121382
chr1	29909308	3.416801226
chr1	29921239	3.585862638
chr1	29922153	3.564474149
chr1	62769426	3.277859875
chr1	62822139	3.299123292
chr1	62822181	3.03428103
chr1	62822407	3.287939858
chr1	62879355	3.262012674
chr1	62880114	3.267847582
chr1	62890784	3.360214787
chr1	62964365	3.198184831
chr1	71244338	3.031750606
chr1	71244463	3.030444316
chr1	71257887	3.4015378
chr1	74788735	4.262807357
chr1	74803230	3.327717375
chr1	91945959	3.488116639
chr1	96195257	3.009527946
chr1	102472018	3.370998381
chr1	110301698	3.18428946
chr1	117559434	3.189834715
chr1	117574725	3.053646003
chr1	162666807	3.123897679
chr1	165800894	4.173925197
chr1	167660512	3.186218922
chr1	167831369	3.552376902
chr1	199762830	3.110474203
chr1	199769978	3.092051478
chr1	228361539	4.183096161
chr1	228361930	4.048662481
chr1	228362314	4.069050969
chr1	228362412	4.064996849
chr1	228364282	3.428640607
chr1	228375529	3.580044252
chr1	238181163	3.526951195
chr2	7746857	3.302596277
chr2	7749051	3.581367313
chr2	7753602	3.546834607
chr2	8425531	3.627272059
chr2	9094655	3.274088368
chr2	15820363	3.114808459
chr2	16332551	3.147215131
chr2	20986833	3.713094647
chr2	21052397	3.447940466
chr2	21057522	3.508498234
chr2	21085700	3.166661611
chr2	28059085	3.388489113
chr2	46942977	3.154281982
chr2	58945117	3.061330199
chr2	65412092	3.077741777
chr2	65415047	3.836242476
chr2	76815026	3.041579472
chr2	77781822	3.847711656
chr2	121408947	3.2249724
chr2	121419389	3.144965683
chr2	121426006	3.215668052
chr2	121650343	4.020451625
chr2	121656471	3.313453101
chr2	121662403	4.571865206
chr2	139372086	3.106404666
chr2	160673593	3.00656377
chr2	160692135	3.116168287
chr2	160708589	3.159705668
chr2	160725022	3.509479691
chr2	160779277	3.11582793
chr2	169754899	3.584192272
chr2	185501063	3.760700521
chr2	188184067	3.012333735
chr2	199076967	3.277942229
chr2	199096021	3.038104526
chr2	202269099	3.679230772
chr2	202311392	4.718966633
chr2	214343577	3.432385557
chr2	214347951	3.521577812
chr2	214380536	3.952725133
chr2	214386585	3.615646586
chr2	214409013	3.519131076
chr2	214423220	3.696372024
chr2	214425824	3.924818145
chr2	214434484	3.63339029
chr2	214510773	3.444663672
chr2	214511938	3.161654731
chr3	71855	3.064492734
chr3	117131	3.143331516
chr3	2716024	3.496481687
chr3	2718593	3.035457534
chr3	6789988	3.445753192
chr3	14364487	3.34428545
chr3	28690373	3.213177621
chr3	54574854	3.460923901
chr3	132216751	3.024108864
chr3	132225377	3.186419011
chr3	146100711	3.402085529
chr3	152846534	3.368657714
chr3	183935998	3.096421706
chr3	190495267	3.247030135
chr4	12688362	3.187086643
chr4	12694941	3.05051241
chr4	12696902	3.402304814
chr4	12698379	3.328271912
chr4	18934195	3.319664487
chr4	18958818	3.00665196
chr4	19004235	3.467245621
chr4	22130988	5.389339837
chr4	24095476	3.643782866
chr4	27706994	3.005814872
chr4	27712308	3.34275287
chr4	27731592	3.957818405
chr4	30064248	3.248720896
chr4	58645359	3.249183157
chr4	58651643	3.439615077
chr4	58655907	3.246187216
chr4	58665043	3.250495576
chr4	58669544	3.23047498
chr4	58669628	3.252899069
chr4	58671038	3.252899069
chr4	58679065	3.172824652
chr4	67487584	3.077949598
chr4	90777657	3.06093025
chr4	147072615	3.613679426
chr4	170208492	3.391687957
chr4	173781952	3.024246611
chr4	183202157	3.033529736
chr4	186376965	3.124938737
chr5	3218158	3.186419011
chr5	10638399	3.24290778
chr5	31960947	3.394587202
chr5	55786671	3.012378418
chr5	80336280	3.285335007
chr5	87480949	3.00169706
chr5	96530864	3.056653902
chr5	162631367	3.358922687
chr5	162643155	3.396747338
chr6	5689991	3.50751899
chr6	5691942	3.361111575
chr6	5698905	3.187822226
chr6	5703826	3.187688391
chr6	5725866	3.218603695
chr6	16755970	3.235749125
chr6	16762002	3.17554873
chr6	16762029	3.20439802
chr6	30364817	3.37427609
chr6	30709800	3.065299598
chr6	33921949	3.031236952
chr6	40724868	3.330497166
chr6	40730118	3.536853863
chr6	40743388	3.536554968
chr6	40749951	3.058786812
chr6	44442230	4.040958608
chr6	44449958	4.20481541
chr6	51622567	3.052370253
chr6	76695670	3.474825572
chr6	80164398	3.11650891
chr6	80181477	3.186018924
chr6	82376137	4.557520231
chr6	82378692	3.127494101
chr6	82387825	3.302073555
chr6	82401531	3.182500738
chr6	85391817	3.021363052
chr6	104607650	3.357041121
chr6	104622398	3.090711476
chr6	107032836	3.707965564
chr6	107043372	3.690369833
chr6	135825435	3.517841305
chr6	135871489	3.087831104
chr6	135893266	3.402414498
chr6	138163955	3.239426746
chr6	166574958	3.187019834
chr7	12096282	3.422968014
chr7	14412599	3.136796141
chr7	17596179	4.224025669
chr7	47839008	3.079250739
chr7	48413662	3.346208813
chr7	63379978	3.15490196
chr7	63381785	3.378200776
chr7	63387803	3.64244628
chr7	107570048	3.366935727
chr7	139985122	3.019315026
chr7	150851377	3.367542708
chr8	2784217	3.293111605
chr8	6407942	3.201142268
chr8	6411319	3.285502591
chr8	9216904	3.153415497
chr8	9231582	3.109020403
chr8	19857092	3.278519145
chr8	19857982	3.238598443
chr8	19876926	6.314258261
chr8	19891970	5.605548319
chr8	19892360	5.041436117
chr8	19896325	4.488116639
chr8	19896414	5.580044252
chr8	19896590	4.59345982
chr8	19896798	4.899629455
chr8	19899552	4.769551079
chr8	19910554	4.759450752
chr8	19911725	4.354577731
chr8	19912570	4.681936665
chr8	19913956	4.552841969
chr8	22940176	3.183427304
chr8	34116528	4.37675071
chr8	34142036	3.419645339
chr8	61405911	3.557677044
chr8	61438801	3.522300072
chr8	61775958	3.133181197
chr8	61809602	3.053596866
chr8	61819359	3.015652742
chr8	61820387	3.265120197
chr8	61820916	3.108406796
chr8	61866637	3.049781233
chr8	61902831	3.319755163
chr8	62129851	3.17327748
chr8	62142427	3.825649403
chr8	62143957	3.390725828
chr8	84113047	3.241390857
chr8	84118351	3.020770407
chr8	84119116	3.218963061
chr8	84119975	3.220331373
chr8	84120546	3.33003263
chr8	84120661	3.249337354
chr8	84120782	3.276134036
chr8	84121483	3.259163793
chr8	84134033	3.250031916
chr8	84137265	3.297655642
chr8	84137276	3.265040239
chr8	84138464	3.480434499
chr8	84147180	3.3650192
chr8	84147365	3.338755391
chr8	84147851	3.662141571
chr8	84155334	3.271646218
chr8	103851895	3.086080235
chr8	115937583	3.1590788
chr8	126550929	3.162980051
chr8	126555591	3.187353984
chr8	127245587	3.452471424
chr8	127250926	4.033858267
chr8	127251212	4.022276395
chr8	127253740	4.031050319
chr8	140056163	3.308034897
chr9	2106715	4.962573502
chr9	16831515	4.151195299
chr9	17932415	4.602059991
chr9	23688649	3.149108816
chr9	34881317	3.33847126
chr9	72075087	3.0117979
chr9	72991086	3.553462833
chr9	73017626	3.387322082
chr9	77338727	3.362410214
chr9	80562339	3.250418265
chr9	100378767	3.281498311
chr9	106337158	3.287266141
chr9	106380877	3.845576027
chr9	106381134	3.845576027
chr9	106381457	3.852942329
chr9	106381930	3.870632404
chr9	106382182	3.875821945
chr9	106398804	4.051587034
chr9	106399835	3.739213331
chr9	106401420	3.410273744
chr9	106401531	4.42365865
chr9	106412310	3.707965564
chr9	106412399	3.747146969
chr9	106424215	3.67840157
chr9	106470783	3.95939766
chr9	112874332	3.424119684
chr9	116926237	3.197979248
chr10	15688654	3.00160987
chr10	22309853	3.12459144
chr10	64221583	3.141944282
chr10	66045800	3.320753855
chr10	66045964	3.505706231
chr10	66102632	4.251811973
chr10	80323448	3.062482108
chr10	97529077	3.032171321
chr10	100399967	3.133830852
chr10	120949440	3.070632171
chr10	129959105	3.016509028
chr11	4453189	3.227825039
chr11	4453492	3.314168725
chr11	4535285	3.494171966
chr11	4902921	3.25469094
chr11	24656588	4.041914151
chr11	47251202	3.049391775
chr11	47271850	3.048274025
chr11	47281242	3.15539858
chr11	47311363	3.024614151
chr11	47316282	3.484126156
chr11	68010904	3.317945223
chr11	68060205	3.112832979
chr11	68065416	3.751291264
chr11	68082812	3.040195683
chr11	68088669	3.520568663
chr11	68134178	3.150764909
chr11	68136348	3.525201181
chr11	82252843	3.112438959
chr11	82261605	3.011976438
chr11	82273623	3.737311656
chr11	82275352	4.476253533
chr11	82296866	3.341797747
chr11	82417764	3.039576793
chr11	82423879	3.694433686
chr11	86283707	4.530177984
chr11	86285650	3.768020973
chr11	86290356	3.428174751
chr11	101238753	3.106127321
chr11	116024949	4.48945499
chr11	116031077	4.484126156
chr11	116124283	4.217527376
chr11	116157417	3.692717953
chr11	116157633	3.764976841
chr11	120223296	3.527975302
chr11	120229331	3.168706256
chr11	120235848	3.046723663
chr11	120237718	3.343997679
chr11	120238645	4.872895202
chr11	120239349	4.818156412
chr11	131921119	3.060480747
chr12	8782794	3.496345481
chr12	28984791	3.712646227
chr12	63016773	3.32403845
chr12	89727749	3.361011841
chr12	128374315	3.107460195
chr12	129528144	3.015517694
chr13	22227062	3.26760624
chr13	45051601	3.022550773
chr13	54220142	3.254066842
chr13	77578490	4.253365801
chr13	77580864	4.209011525
chr13	77581510	3.379968105
chr13	96751091	3.035127791
chr13	96751759	3.035127791
chr13	96898048	3.929223537
chr13	96975940	3.525201181
chr13	96993463	3.333294864
chr13	97864202	3.202178689
chr13	97871063	3.271646218
chr13	110518464	4.521433504
chr13	110528646	4.625251654
chr13	110955920	3.445995679
chr13	110994368	3.238297632
chr14	25468950	3.117760152
chr14	25469206	3.160899217
chr14	26683519	3.121880515
chr14	26697582	3.099196065
chr14	26713287	3.178420972
chr14	38261139	3.27580608
chr14	56038871	3.017231423
chr14	56041131	3.170374647
chr14	64244339	3.92190585
chr14	64257993	3.271078354
chr14	64307924	3.626904013
chr14	69575282	3.779891912
chr14	69721366	3.339324212
chr14	79743567	3.019542108
chr14	79837480	3.831502516
chr14	79837832	3.96297212
chr14	79840704	3.529442515
chr14	79841000	3.329846955
chr14	79842980	3.727230413
chr14	79843123	3.151564545
chr14	79844138	3.862645889
chr14	79844868	3.492009275
chr14	86293058	3.055369298
chr14	86333946	3.25111456
chr14	86336147	3.325598187
chr14	101038421	3.221342368
chr15	37812517	3.365119859
chr15	45182782	3.370386555
chr15	88677673	3.015427684
chr15	88677812	3.015427684
chr15	88748457	3.314168725
chr15	88773445	3.840432807
chr15	88784469	3.728855682
chr15	88784710	3.617442678
chr15	88801449	3.707300997
chr15	88827977	4.026872146
chr15	88836088	3.966576245
chr15	88876379	3.092965048
chr16	7399684	4.168130226
chr16	8710505	3.023283296
chr16	10687242	3.059732609
chr16	31111030	3.437469231
chr16	31171768	3.958212681
chr16	31178564	3.403512866
chr16	69381134	3.060780364
chr17	4843682	3.417028071
chr17	29129356	3.245498771
chr17	29129421	3.397180658
chr17	29129434	3.331614083
chr17	29130220	3.397180658
chr17	36929120	3.211195507
chr17	78296669	3.818156412
chr17	78308343	3.809668302
chr17	78343979	4.104577454
chr17	78356128	4.343901798
chr17	78358611	4.663540266
chr18	1036560	3.082599532
chr18	10292491	3.059981845
chr18	18236452	3.430041182
chr18	18245430	3.241012453
chr18	40943283	4.370590401
chr18	42783816	3.862645889
chr18	53183484	3.217384068
chr18	54139274	3.781727146
chr18	54983755	3.146788665
chr18	71152648	3.074275473
chr18	71742254	3.839531469
chr18	73809078	3.025764723
chr19	13460576	3.246187216
chr19	15477256	4.427128398
chr19	15482180	3.360513511
chr19	15490669	3.413862975
chr19	34070646	3.386263859
chr19	34074736	3.408156589
chr19	34074818	3.403183064
chr19	36796819	4.010105436
chr20	7960880	3.039006291
chr20	18381821	3.073348923
chr20	19998397	4.496209317
chr20	32627938	3.080817271
chr20	32643028	3.066360887
chr20	32776703	3.287434472
chr20	32795046	3.321663753
chr20	32806100	3.334700501
chr20	32806818	3.319392571
chr20	32831061	3.284498055
chr20	32867245	3.037299268
chr20	32898822	3.32321497
chr20	34709812	3.057347188
chr20	35930329	3.191114133
chr20	42176868	3.282412703
chr20	60938430	3.464452721
chr21	31879105	3.00899556
chr21	42192853	3.094473952
chr22	16126528	3.431915669
chr22	28514599	3.046385258
chr22	29863796	3.429573822
chr22	30937057	3.476123524
chr22	36195003	3.243592127
chrX	7460372	3.138883956
chrX	11121412	3.901702464
chrX	11170447	3.502103257
chrX	11189232	3.317313522
chrX	11202386	3.59209946
chrX	29489648	3.214598975
chrX	32808253	3.031750606
chrX	47266602	3.319936573
chrX	50571456	3.127435857
chrX	100828017	3.271971046
chrX	100906897	4.053547735
chrX	101090858	3.853251986
chrX	101091229	3.955068454
chrX	101124878	4.326979093
chrX	101221590	5.139661993
chrX	101275848	3.881404635
chrX	101288191	3.752026734
chrX	101288442	3.687822644
chrX	121049929	3.823330067
chrX	140213831	3.555486794
chrX	145188598	3.028492218
chrX	146707527	3.077118909
chrX	146735451	3.215882184
chrX	146749177	3.591590422
