# Supplementary material for: An Open Access Database of Genome-wide Association Results
Source: BMC Med Genet. 2009 Jan 22;10:6. doi: 10.1186/1471-2350-10-6 (PMC2639349; doi:10.1186/1471-2350-10-6)
Supplement: Additional file 6 — Formatted files for more than 400 GWAS analyses that can be used to upload and browse results in UCSC Genome Browser using Genome Graphs. This archive file contains Genome Graph files for all GWAS associations contained in Additional files 2 and 4. The files within the archive can be used to visualize GWAS associations described here using UCSC Genome Graphs at regional, chromosomal and whole genome levels. A file "README.txt" describes file naming conventions. The file "JohnsonODonnell_ALLgwas_graph.txt" contains a single Genome Graph file containing all associations. [file 1471-2350-10-6-S6.zip › Broad DGI Webtables_17463246_Waist circumference in Type II Diabetes Mellitus Cases]

chr1	5713085	3.059433714
chr1	7192907	3.002176919
chr1	22716015	3.285837954
chr1	22719039	3.011129034
chr1	36909010	3.359518563
chr1	38931687	3.213532523
chr1	55586752	3.29981567
chr1	55586832	3.092965048
chr1	83000290	3.098596173
chr1	86092027	3.070274622
chr1	86103833	3.126446906
chr1	86185610	3.019723859
chr1	90511388	3.626536278
chr1	90511879	3.186886246
chr1	90526182	3.484788696
chr1	91456236	3.654038458
chr1	91471739	3.825649403
chr1	91573534	3.332920795
chr1	161638654	3.006387442
chr1	161720735	3.031984286
chr1	166169703	3.131473113
chr1	170612797	3.201487467
chr1	170613019	3.387004344
chr1	170617675	3.193752173
chr1	170621755	3.153477332
chr1	175540641	3.101439355
chr1	188789599	3.240030142
chr1	190884651	3.342848498
chr1	194664398	3.059732609
chr1	194664442	3.225118234
chr1	194672275	3.082441979
chr1	194926884	4.560667306
chr1	194940616	3.122283199
chr1	194943558	3.189498652
chr1	194964895	3.119186408
chr1	196601517	3.300075597
chr1	196645692	3.283162277
chr1	208072336	3.159956669
chr1	214359189	3.061780582
chr1	215899823	3.052223292
chr1	216075411	3.350275814
chr2	9854486	3.113678513
chr2	10631383	3.290984583
chr2	11704690	4.05207638
chr2	26782315	3.008685302
chr2	31441941	3.025304128
chr2	31448293	3.172824652
chr2	44994722	3.0138107
chr2	45042515	3.453457337
chr2	64111250	3.036306595
chr2	85441958	3.520136887
chr2	145569271	4.219682688
chr2	193045340	3.756465898
chr2	208421100	3.04383157
chr2	208421272	3.194907122
chr2	213654814	3.783042793
chr2	232112107	3.056505484
chr2	232145603	3.472885888
chr2	233658509	3.917933066
chr2	233665497	3.156704917
chr2	237909520	3.465085896
chr2	241276509	4.045275209
chr3	252889	3.070376748
chr3	5200773	3.55129368
chr3	8550845	4.106793247
chr3	11861365	3.169347186
chr3	11863556	3.526805091
chr3	17884194	3.028121383
chr3	24565748	3.036873559
chr3	24565845	3.082599532
chr3	31367332	3.373762315
chr3	32448516	3.589222767
chr3	41002684	3.418050342
chr3	55199120	3.414313722
chr3	64881474	3.129654629
chr3	71931855	3.590235896
chr3	71938626	4.525783736
chr3	71941680	4.013676223
chr3	107885282	3.268330668
chr3	110519850	3.616184634
chr3	110529881	3.114751892
chr3	124177978	3.033529736
chr3	141117045	4.218963061
chr3	141119152	4.399027104
chr3	157677259	3.472756884
chr3	157685211	4.89279003
chr3	157685910	4.89279003
chr3	157711208	3.996108834
chr3	157717810	4.764471553
chr4	5901244	3.815024809
chr4	7515895	4.420216403
chr4	7773358	3.008729611
chr4	16961923	3.052909536
chr4	16971007	3.367441485
chr4	16981859	3.410273744
chr4	29306138	3.334982175
chr4	33022193	3.080451241
chr4	47070069	3.881074247
chr4	71202452	3.111427403
chr4	72734028	3.048565334
chr4	84593504	3.07717078
chr4	84645608	3.218819279
chr4	84658844	3.705974906
chr4	90381865	3.871600731
chr4	100670540	3.763966853
chr4	100676864	3.387746094
chr4	100683588	3.23395914
chr4	100684051	3.387746094
chr4	100686645	3.387746094
chr4	100696485	4.019088062
chr4	112168892	3.344765493
chr4	115075766	3.724458312
chr4	120990395	3.005418919
chr4	120992581	3.121420762
chr4	155233806	3.139781815
chr4	159401857	3.066765871
chr4	179883963	3.081917215
chr4	189780947	3.082967378
chr5	688709	3.553307534
chr5	700816	3.174833628
chr5	712605	3.545002783
chr5	2243280	3.05744632
chr5	3170180	3.006167133
chr5	15686019	3.392223396
chr5	15741927	3.42608456
chr5	17206618	3.204189475
chr5	19365227	3.200935281
chr5	19419378	3.009794385
chr5	19419454	3.278931698
chr5	19421275	4.064492734
chr5	19427117	4.059981845
chr5	21939792	4.59345982
chr5	21940283	3.963770456
chr5	21942850	4.876148359
chr5	21944768	4.238824187
chr5	21951055	3.057694247
chr5	21957783	4.059483515
chr5	60551551	3.113001954
chr5	62299553	3.39501837
chr5	90126547	3.479254528
chr5	96026703	3.557833914
chr5	123425997	3.624336386
chr5	161684161	3.133476374
chr5	161698214	3.568636236
chr5	161699154	3.572351629
chr5	165832319	3.206698646
chr6	8154897	3.289797985
chr6	8167598	3.677573948
chr6	8167773	3.841336019
chr6	19320149	3.151318346
chr6	42536134	3.135429593
chr6	89805824	3.245345931
chr6	89950735	3.173665994
chr6	91601731	4.317854924
chr6	91624572	3.268491816
chr6	91644833	4.155522824
chr6	91644904	3.245498771
chr6	130820841	3.87484417
chr6	137333725	3.993106292
chr6	137339819	3.716472635
chr6	137479085	3.580044252
chr6	138388694	3.070734382
chr7	17468856	3.777283529
chr7	68545197	3.147154182
chr7	77583217	3.224171186
chr7	77588425	3.276626433
chr7	77594660	3.272946989
chr7	77595040	3.272946989
chr7	77596871	3.272946989
chr7	114179745	3.208309351
chr7	126720180	3.026225806
chr7	126727857	3.346208813
chr7	129433034	4.243363892
chr7	129433970	3.445631999
chr7	147748438	3.232547282
chr8	2048367	3.656197667
chr8	2048413	3.03002527
chr8	3848524	3.454569171
chr8	3856622	3.345823458
chr8	3857266	3.172307711
chr8	16841052	3.536107011
chr8	17998784	3.122974384
chr8	18184913	3.070172519
chr8	25026080	3.235226283
chr8	73831652	3.092588639
chr8	75355617	3.623970818
chr8	75355835	3.518270803
chr8	94423361	3.686765708
chr8	94425195	3.732828272
chr8	94436943	3.293965339
chr8	94447095	3.029978734
chr8	94447879	3.021956506
chr8	97543709	3.251346907
chr8	101624437	3.828566099
chr8	101625913	3.884389488
chr8	119501483	3.001566281
chr8	119961397	3.978397284
chr8	119961670	4.216811309
chr8	119966792	4.235077015
chr8	120025500	3.491739694
chr8	123318398	4.978810701
chr8	129601300	3.69079582
chr9	4533307	3.044504671
chr9	15262462	3.542875374
chr9	25139090	3.183692401
chr9	25174960	3.085921415
chr9	25185023	3.005638848
chr9	25747569	3.914352712
chr9	36918909	3.805485658
chr9	74076717	3.107182176
chr9	88786905	3.106349183
chr9	93691236	3.212681243
chr9	100302221	3.627824714
chr9	100306272	3.578067187
chr9	100335173	3.138167002
chr9	107963278	3.113058294
chr9	113014219	3.462558717
chr9	113020511	3.39837452
chr9	113020908	3.419189027
chr9	113032419	3.286677495
chr9	124014240	3.062131203
chr9	124019951	3.01215505
chr9	126076488	3.21903497
chr9	126218087	3.222863287
chr9	128365604	3.532096053
chr9	132928497	3.278849156
chr9	133462842	4.886056648
chr9	133468838	4.879426069
chr9	133469760	4.401209493
chr9	134385782	3.437707136
chr9	137291493	4.338187314
chr10	27125252	3.058886273
chr10	32006513	3.125634164
chr10	32008735	3.178879676
chr10	32008765	3.125634164
chr10	44848934	3.11266407
chr10	44865947	3.11266407
chr10	49115681	3.473144013
chr10	49116210	3.011976438
chr10	54191096	3.027889772
chr10	60626910	3.028214062
chr10	61962038	3.223080997
chr10	61983247	3.754981129
chr10	62014775	3.19314197
chr10	62022612	3.133358279
chr10	62026239	3.234554982
chr10	62037666	3.268894949
chr10	62037982	3.266883019
chr10	62106903	3.2249724
chr10	62114971	3.298863934
chr10	62122299	3.658763377
chr10	62170606	4.924453039
chr10	62184142	4.3400838
chr10	62186551	4.806875402
chr10	62187769	5.074172425
chr10	62188661	4.829738285
chr10	62189737	3.875169851
chr10	62231701	3.170310359
chr10	62232861	3.274006741
chr10	62234942	3.191924132
chr10	62235150	3.201763824
chr10	80548225	3.37934352
chr10	94214726	3.710411047
chr10	94253341	3.757210191
chr10	94288311	3.196816111
chr10	94369694	3.611366031
chr10	94393578	3.009172949
chr10	94412694	3.803823815
chr10	125077570	3.391046301
chr11	5182211	3.598254918
chr11	5603609	3.189431471
chr11	5657985	3.784098187
chr11	5658459	3.821023053
chr11	19379056	3.854492829
chr11	80459937	3.728390699
chr11	80726392	3.530914701
chr11	80749491	3.457672617
chr11	89855586	3.214029875
chr11	90003835	3.060980224
chr11	94692946	3.009883234
chr11	94700893	3.132120217
chr11	94702530	3.163486001
chr11	94704374	3.130240405
chr11	94708602	3.180916924
chr11	94710862	3.335828295
chr11	94712679	3.156020156
chr11	100143624	3.254925208
chr11	109146182	3.245728131
chr11	109174909	3.490125715
chr11	115046978	4.903089987
chr11	115050566	4.54515514
chr11	115053740	4.647817482
chr11	115059182	4.494850022
chr11	115065394	4.847711656
chr11	120223296	3.287097875
chr11	123215921	3.516412703
chr11	123227602	3.473402291
chr11	123252560	3.477164686
chr11	123253000	3.460171442
chr11	129222445	3.078105529
chr12	568304	3.056554951
chr12	2290638	4.53313238
chr12	2290787	4.681936665
chr12	26551447	3.573163546
chr12	27908789	3.157890237
chr12	59802379	3.213319547
chr12	60631410	3.171855893
chr12	76854938	3.756218084
chr12	76864828	4.205511953
chr12	76891682	4.427128398
chr12	76920407	3.316952962
chr12	88340574	3.424465782
chr12	89224870	3.155274372
chr12	89760228	3.63395079
chr12	89768041	3.038626372
chr12	89772078	3.234331445
chr12	89787681	4.690369833
chr12	89787719	3.554707231
chr12	89791051	3.457174573
chr12	106922115	3.346401618
chr12	106998761	3.030397735
chr12	107000267	3.343135508
chr13	23399583	3.259084924
chr13	45785594	3.993533958
chr13	65682033	3.154405907
chr13	68132020	3.497982785
chr14	32794637	3.191653964
chr14	40355362	3.449404793
chr14	41379010	3.147581007
chr14	41388962	3.119758224
chr14	56137477	3.550984684
chr14	76448440	3.736837535
chr14	93382087	3.112157735
chr14	93388937	3.48598382
chr15	22220838	3.104743247
chr15	22299861	3.402304814
chr15	51335471	3.033811319
chr15	56622033	3.084072788
chr15	70973571	3.228339041
chr16	4124209	3.070990015
chr16	5926704	3.003575896
chr16	9256948	4.167491087
chr16	75280001	3.428757149
chr16	75280554	3.335828295
chr16	78795227	3.079250739
chr16	80442014	4.085128182
chr16	81865265	3.686765708
chr17	4321318	3.577738549
chr17	7944846	3.094581931
chr17	11590503	3.26954074
chr17	18190336	3.144905049
chr17	43308032	3.272377422
chr17	50807334	3.207958689
chr17	52273839	3.319030282
chr17	52294714	3.319030282
chr17	52294736	3.319030282
chr17	52301193	3.180521872
chr18	2864156	3.1893643
chr18	5981586	3.321754848
chr18	8536673	3.076082777
chr18	9699481	3.250727592
chr18	19673312	3.146058554
chr18	19679934	3.517126416
chr18	19686964	3.566070234
chr18	19699261	3.671824339
chr18	19747673	3.097888277
chr18	22636691	3.125228363
chr18	57050613	3.098214855
chr18	68816363	3.335264031
chr18	68816786	3.035269079
chr18	68824087	3.335264031
chr18	68864315	3.896880746
chr18	73369040	3.144662596
chr19	24042668	3.189229989
chr19	33461459	3.181114585
chr19	43168013	3.021043835
chr19	43177305	3.495121541
chr19	56276410	3.41453927
chr20	4504395	3.322210609
chr20	4519240	3.205024256
chr20	22544879	3.026595026
chr20	43921606	3.33170729
chr20	43930226	3.13270933
chr20	43939825	3.500587874
chr20	45879015	3.12459144
chr20	46071493	3.125982296
chr20	56624736	3.026825947
chr20	59761265	3.1103622
chr21	22908659	3.388595362
chr21	27781193	3.397289055
chr21	29083660	3.078677756
chr21	40147412	4.057495894
chr21	40529634	3.138167002
chr21	40532666	3.210983673
chr21	40545262	3.302509113
chr21	40546492	3.268250116
chr21	42236178	3.240407691
chr21	46240752	3.116054805
chr22	22156866	3.018226681
chr22	42154515	3.410385459
chr22	42875361	3.406381692
chrX	32222137	3.587875594
chrX	115393793	3.359319847
chrX	115394467	4.140861703
chrX	115424559	3.361111575
chrX	115435333	3.257667718
chrX	115443400	3.150457748
chrX	118436440	3.536405598
chrX	118460217	3.965772739
chrX	129282940	3.224826615
chrX	142111663	3.003357009
