# Supplementary material for: An Open Access Database of Genome-wide Association Results
Source: BMC Med Genet. 2009 Jan 22;10:6. doi: 10.1186/1471-2350-10-6 (PMC2639349; doi:10.1186/1471-2350-10-6)
Supplement: Additional file 6 — Formatted files for more than 400 GWAS analyses that can be used to upload and browse results in UCSC Genome Browser using Genome Graphs. This archive file contains Genome Graph files for all GWAS associations contained in Additional files 2 and 4. The files within the archive can be used to visualize GWAS associations described here using UCSC Genome Graphs at regional, chromosomal and whole genome levels. A file "README.txt" describes file naming conventions. The file "JohnsonODonnell_ALLgwas_graph.txt" contains a single Genome Graph file containing all associations. [file 1471-2350-10-6-S6.zip › Broad DGI Webtables_17463246_Waist circumference in Type II Diabetes Mellitus Controls]

chr1	11306426	3.68172792
chr1	76257415	4.058985756
chr1	76259472	3.957818405
chr1	76261811	3.547446937
chr1	76262367	3.912573543
chr1	76263013	3.971428747
chr1	76263629	3.895854449
chr1	76264922	4.55129368
chr1	76283377	3.488250289
chr1	76290696	3.87095494
chr1	76293218	3.839231438
chr1	111926927	3.576590272
chr1	111928822	3.004715892
chr1	117553259	4.160521953
chr1	167785736	3.017774008
chr1	173845977	3.272702797
chr1	175356527	3.155460698
chr1	179644152	3.287855586
chr1	183782084	3.336016545
chr1	183787223	4.13076828
chr1	183791541	3.406160339
chr1	183792215	3.217670731
chr1	183792666	3.410497204
chr1	183796340	3.336016545
chr1	183796865	4.096367484
chr1	183799928	3.656591406
chr1	183821112	4.213248578
chr1	183828518	4.087246696
chr1	183830041	4.087777943
chr1	195483304	3.188894393
chr1	195523713	3.148435918
chr1	195570704	3.928117993
chr1	210495882	3.165897344
chr1	210497379	3.476253533
chr1	216826606	3.215596698
chr1	221156058	3.134422293
chr1	226962483	3.613501034
chr1	226963043	3.570893992
chr1	243896642	3.055566682
chr2	26584748	3.186285608
chr2	45813464	3.235973392
chr2	52116162	3.120961495
chr2	52116180	3.568475416
chr2	52117836	3.215168822
chr2	56235164	3.187822226
chr2	85470269	3.034234036
chr2	96804993	3.005111205
chr2	101063081	3.304255725
chr2	122647152	3.435926021
chr2	134510726	3.052762392
chr2	142007157	3.490931955
chr2	142080346	3.204745817
chr2	142184942	3.326610422
chr2	142187375	3.402853512
chr2	145517931	4.728158393
chr2	145534902	4.515700161
chr2	146604534	3.036306595
chr2	150686236	3.074636333
chr2	150687614	3.144602003
chr2	165022377	3.471983659
chr2	165373736	3.187688391
chr2	166994290	3.097290187
chr2	167019171	4.346787486
chr2	167081180	4.036212173
chr2	167697477	3.086557045
chr2	176028325	3.051782706
chr2	189006363	3.147703034
chr2	189014254	3.283412422
chr2	221439604	3.02397116
chr2	232967710	3.640354207
chr2	232988483	3.605198223
chr2	232988809	3.755475488
chr2	232989066	3.755475488
chr2	233017310	3.134363112
chr2	236384041	3.389659289
chr3	1766072	3.125866221
chr3	3006308	3.118558278
chr3	29332144	3.01596802
chr3	55735205	3.1690907
chr3	55743170	3.077118909
chr3	55743728	3.089162235
chr3	58527369	3.870310108
chr3	62007624	4.447331784
chr3	62007656	4.4867824
chr3	66850749	3.238222462
chr3	66864953	3.345342245
chr3	73891984	3.08375667
chr3	84874541	3.769551079
chr3	88597498	3.059533322
chr3	104936654	3.004320939
chr3	104964705	3.889747083
chr3	106064834	3.380489279
chr3	142833593	3.015562705
chr3	143437390	3.500587874
chr3	143439766	3.517698233
chr3	143852529	3.43794517
chr3	143854846	3.540607512
chr3	143918078	3.895171596
chr3	143928895	4.643974143
chr3	144422638	3.017050711
chr3	144487719	3.377993327
chr3	157686871	3.840733669
chr3	162876798	3.074687909
chr3	162879380	3.02923484
chr3	162879447	3.213674566
chr3	162879636	3.002002364
chr3	162879978	3.123435786
chr3	162880160	3.286593468
chr3	163922419	3.288192771
chr3	172359804	3.516555352
chr3	174708061	4.361510743
chr3	174710562	3.178551981
chr3	174736141	3.830031826
chr3	174772293	3.041914151
chr3	177932812	3.669180534
chr3	177938967	3.669180534
chr3	180957461	3.289882635
chr3	181000365	3.303993285
chr3	181004629	3.578396073
chr3	187509122	3.003926346
chr4	7186068	3.078833949
chr4	7186156	3.359617955
chr4	8588907	3.258060922
chr4	8589881	3.221704009
chr4	39149237	3.113960724
chr4	42084497	4.008773924
chr4	42199462	3.008286724
chr4	72662940	4.067526235
chr4	72672465	3.695509472
chr4	72734028	4.106793247
chr4	72734124	3.926648298
chr4	72743061	3.905528871
chr4	72744344	3.967381239
chr4	83597896	3.459545386
chr4	92627156	3.668572703
chr4	95925308	3.093772737
chr4	110320625	3.11463878
chr4	110322934	3.191856574
chr4	166031183	3.016599262
chr4	166037058	3.27205229
chr4	167709536	3.399789694
chr4	176124037	3.015832873
chr4	176142117	3.082547008
chr4	183096346	3.014528617
chr4	188754583	3.353792388
chr4	188754929	3.520280765
chr4	188757778	3.019678414
chr4	188762891	3.436400271
chr5	8257135	3.451856363
chr5	8264969	3.385524634
chr5	8266532	3.326610422
chr5	13226664	3.881735274
chr5	13258665	3.616005211
chr5	13262817	3.613501034
chr5	29986228	3.990549104
chr5	29991403	4.069560405
chr5	30125036	3.561141341
chr5	32024146	5.097453221
chr5	40911636	3.552376902
chr5	66555939	3.177962752
chr5	79034659	3.242679903
chr5	124722194	3.722161667
chr5	131464860	3.309183942
chr5	131558340	3.174703736
chr5	131575170	3.158390288
chr5	144322446	3.269137008
chr5	164489483	3.169154808
chr5	174547895	3.434742657
chr6	5429828	3.062482108
chr6	13437445	3.073709013
chr6	35225974	3.154715874
chr6	35262473	4.375717904
chr6	55103954	3.141884068
chr6	81409234	3.236721789
chr6	105650047	3.411504199
chr6	105812403	3.912928794
chr6	111686691	3.379968105
chr6	111697748	3.635449005
chr6	111704132	3.500175504
chr6	118601518	3.211336787
chr6	118603042	3.946537395
chr6	118603081	4.57024772
chr6	118611216	4.009661145
chr6	118612328	3.691435586
chr6	118612445	4.041436117
chr6	118623191	3.962175249
chr6	138526622	3.912218582
chr6	138561622	3.025212068
chr6	156914955	3.101988261
chr6	156915194	3.460171442
chr6	166432591	3.020679303
chr6	168986351	3.022688027
chr6	168990111	3.117589316
chr6	168996497	3.068694719
chr6	169032409	3.169026603
chr6	169032476	3.076445142
chr7	11612505	3.840733669
chr7	16935034	3.026548856
chr7	17033891	3.179667155
chr7	17076451	3.017774008
chr7	21246434	3.059931986
chr7	35599463	3.054629906
chr7	46139429	4.640164518
chr7	46141602	4.351639989
chr7	49563684	3.334512819
chr7	77076080	3.252122294
chr7	77135864	3.209644454
chr7	77139995	3.225337077
chr7	140792569	3.21445663
chr7	140792894	3.21445663
chr7	140793406	3.330683119
chr7	140805051	3.300682699
chr7	145582575	3.058936012
chr7	145590176	3.344381416
chr8	5387721	3.017141058
chr8	6550661	3.064140202
chr8	6562926	3.555955204
chr8	6563822	3.529589509
chr8	6609737	3.064744718
chr8	6718939	3.100617294
chr8	16276800	3.331241458
chr8	22098096	3.532836034
chr8	67742349	3.107905397
chr8	67790460	3.226506108
chr8	68566719	3.272133551
chr8	68605301	3.145268983
chr8	87686304	4.305394801
chr8	107276332	3.27067319
chr8	107302730	3.564792897
chr8	107305456	3.618343517
chr8	107308956	3.361510743
chr8	123836954	3.079824478
chr8	142754129	4.419075024
chr9	2446879	3.337147767
chr9	2448456	3.676541633
chr9	3733044	3.060980224
chr9	9075811	3.454692884
chr9	24179914	3.202317065
chr9	24237485	3.503070352
chr9	24254219	3.232398932
chr9	25271912	3.916139199
chr9	91447868	3.108462542
chr9	93239306	3.208870999
chr9	110215428	3.525201181
chr9	121075956	3.118273065
chr10	3128009	3.026179676
chr10	3128339	3.201694718
chr10	6351755	3.015157769
chr10	6354728	3.172695359
chr10	23136360	3.345919765
chr10	52409815	3.339419088
chr10	52432893	3.1837587
chr10	52436044	3.277530614
chr10	67379592	3.200177169
chr10	70806397	3.14308994
chr10	86418457	3.114356128
chr10	94867154	3.306360974
chr10	94867708	3.371713269
chr10	105782067	3.024246611
chr10	127720134	3.304080747
chr11	7658639	3.390619056
chr11	13386537	3.217599048
chr11	13540442	3.004847623
chr11	33864531	3.095879787
chr11	35413029	3.17450897
chr11	44010073	3.418164076
chr11	44206857	3.514988785
chr11	44239873	3.753501419
chr11	80856765	3.116792967
chr11	98627614	3.344765493
chr11	110195616	3.400444409
chr11	110387560	4.247951552
chr11	110403147	3.663340177
chr11	110415539	3.860120914
chr11	110418578	3.860120914
chr11	110424429	4.258060922
chr11	113489699	4.903089987
chr11	113492089	4.436518915
chr11	113495927	3.106127321
chr11	113499584	3.27679069
chr11	113502885	3.937794191
chr11	113503204	4.193820026
chr11	113503812	4.062482108
chr11	114383275	3.341225679
chr11	115057114	3.810229044
chr11	115882050	3.027612001
chr12	2052747	3.566870482
chr12	2054821	3.544698228
chr12	2055108	3.648010545
chr12	18990159	3.113058294
chr12	18995702	3.052370253
chr12	29295982	3.005418919
chr12	30929148	3.334888263
chr12	37382064	3.663140179
chr12	37392998	3.480828536
chr12	37396551	3.483596852
chr12	37514350	3.300595918
chr12	37600831	3.014034922
chr12	54355498	3.558461961
chr12	60514731	3.036212173
chr12	60536257	3.277612906
chr12	71728306	3.112776669
chr12	77932119	3.27392513
chr12	77979918	3.505984625
chr12	77980051	3.554240164
chr12	95070180	3.56082526
chr12	96128918	3.032686082
chr12	96256397	3.44708855
chr12	97765451	3.286761538
chr12	97768957	3.563360368
chr12	100903804	3.203495048
chr12	108629315	3.515415471
chr12	127951059	3.567511744
chr13	26847088	3.033952179
chr13	33926367	3.914352712
chr13	35006184	3.236347429
chr13	63777356	3.530472521
chr13	63780828	3.186819467
chr13	63781432	3.243820483
chr13	63786511	3.492954128
chr13	63788027	3.747875447
chr13	63798937	3.400662867
chr13	63799016	3.4529641
chr13	63823019	3.275150912
chr13	63846554	3.458046526
chr13	71663305	3.590404981
chr13	75777161	3.052419251
chr13	75811335	3.01407978
chr13	82364513	3.079876674
chr13	82374825	3.152921138
chr13	82396218	3.275888046
chr13	82496719	3.08118361
chr13	92421241	3.520136887
chr13	97251493	4.2069084
chr13	97252416	4.386158178
chr13	103449306	3.156891858
chr13	107130075	4.37161107
chr14	22300914	3.08980263
chr14	51025984	3.090230085
chr14	61552221	3.232102384
chr14	61557621	3.335640125
chr14	71793174	3.794254459
chr14	71793717	3.717604495
chr14	71796649	3.882397308
chr14	71801725	4.288192771
chr14	71802071	3.517555208
chr14	71806722	3.174379175
chr14	72569867	3.292429824
chr14	72652054	3.149353765
chr14	75060270	3.17114684
chr14	91459125	3.019905686
chr14	91496879	3.09843271
chr15	21326637	3.47469599
chr15	21329865	3.291664097
chr15	21332541	3.180653516
chr15	21333227	4.099086932
chr15	21333638	4.131355562
chr15	22748053	5.411168274
chr15	22750861	4.530177984
chr15	22861533	3.014214382
chr15	22906561	3.08650404
chr15	25036654	5.609064893
chr15	25041942	4.161150909
chr15	28084300	3.12947905
chr15	29601495	4.266000713
chr15	29608201	4.299296283
chr15	87236133	3.244658816
chr15	92505090	3.378408324
chr16	386363	4.115204636
chr16	7445083	3.044023778
chr16	54932997	3.51698358
chr16	55038783	4.899629455
chr16	55476849	3.036070578
chr16	55495499	3.547293773
chr16	56753662	3.581864502
chr16	56754237	3.111989088
chr16	56786849	3.584192272
chr16	57560512	3.049051286
chr16	64929257	3.218747406
chr16	76208614	3.07473949
chr17	1180365	4.400116928
chr17	30797067	3.157515576
chr17	31379891	3.101219987
chr17	40296994	4.100726813
chr17	40322821	3.91829273
chr17	40334080	3.91829273
chr17	40337814	3.988852639
chr17	60793579	3.606600305
chr17	61032234	3.446116973
chr17	61040781	3.544850479
chr17	73151562	3.046047117
chr18	3416898	3.495121541
chr18	55071538	3.39653084
chr18	55085338	3.804931004
chr18	65333645	3.199282922
chr18	65335931	3.141462802
chr18	65345102	4.913640169
chr18	66201883	3.370794343
chr19	38327693	3.097561944
chr20	3398635	3.56035157
chr20	3400763	3.440093375
chr20	3480573	4.010550182
chr20	3482340	3.376234
chr20	3492216	3.697236292
chr20	3508655	3.547293773
chr20	3557912	3.243363892
chr20	3578249	3.272458743
chr20	15391446	3.736837535
chr20	15764772	3.358129455
chr20	16026265	3.140981856
chr20	21722842	3.012691326
chr20	32627938	3.056752875
chr20	32898822	3.06063053
chr20	42147941	3.017638298
chr20	56744122	3.362710452
chr20	56744201	3.055912321
chr20	61498654	3.42934033
chr21	26000299	3.27433334
chr21	34007770	3.041436117
chr21	39806978	3.510041521
chr21	46417653	3.290221398
chr21	46840114	3.112832979
chr22	29446753	3.074069402
chr22	31260263	3.836242476
chrX	4921676	3.026779753
chrX	102838067	3.552221991
chrX	138137263	3.235823868
