# Supplementary material for: An Open Access Database of Genome-wide Association Results
Source: BMC Med Genet. 2009 Jan 22;10:6. doi: 10.1186/1471-2350-10-6 (PMC2639349; doi:10.1186/1471-2350-10-6)
Supplement: Additional file 6 — Formatted files for more than 400 GWAS analyses that can be used to upload and browse results in UCSC Genome Browser using Genome Graphs. This archive file contains Genome Graph files for all GWAS associations contained in Additional files 2 and 4. The files within the archive can be used to visualize GWAS associations described here using UCSC Genome Graphs at regional, chromosomal and whole genome levels. A file "README.txt" describes file naming conventions. The file "JohnsonODonnell_ALLgwas_graph.txt" contains a single Genome Graph file containing all associations. [file 1471-2350-10-6-S6.zip › Broad DGI Webtables_17463246_Weight in Type II Diabetes Mellitus Cases]

chr1	22794613	3.364516253
chr1	41529644	3.790216985
chr1	41538823	4.559090918
chr1	41556460	3.297224922
chr1	41559441	3.09420412
chr1	41560852	3.148313685
chr1	41566990	3.067323341
chr1	41581559	3.185952279
chr1	41582227	3.042680103
chr1	55514910	3.181444221
chr1	55515885	3.537751785
chr1	55586752	3.469928431
chr1	55586832	3.322301819
chr1	61343980	3.798056937
chr1	88446200	3.174249419
chr1	90511388	3.380384994
chr1	90526182	3.697236292
chr1	104779702	3.464199709
chr1	116734294	3.787546039
chr1	117986855	3.413637777
chr1	119598733	3.279757982
chr1	156324315	3.157265981
chr1	168142303	3.154715874
chr1	170454685	3.033435916
chr1	171062618	3.828273546
chr1	175580821	3.192600287
chr1	175629636	3.838332588
chr1	189824645	3.225483034
chr1	189831104	3.235973392
chr1	199202489	3.375821074
chr1	212883987	3.268089058
chr1	228772831	3.150273556
chr2	10631383	3.190171039
chr2	15459803	3.133476374
chr2	29775868	3.014259259
chr2	29800739	3.170117554
chr2	29802202	3.54622314
chr2	29807920	3.360015752
chr2	29959646	3.143029567
chr2	31448293	3.252355181
chr2	34358984	3.574955125
chr2	34368644	3.061730517
chr2	34369954	3.075875847
chr2	50829675	3.367239112
chr2	68442738	3.470313046
chr2	80504972	3.160082224
chr2	82931228	3.223080997
chr2	116863649	3.470056598
chr2	116871404	3.731422028
chr2	116896360	3.551139154
chr2	116900160	3.039291448
chr2	116900323	3.446966984
chr2	116900442	3.840432807
chr2	121034217	3.249260249
chr2	123807177	3.274905479
chr2	123825683	3.131884795
chr2	123845170	3.40494491
chr2	133522594	3.260190401
chr2	133522702	3.429690615
chr2	142374599	3.403732874
chr2	169305914	3.214314332
chr2	178006933	3.158265221
chr2	178107169	3.205930416
chr2	178164544	3.082022117
chr2	178178384	3.179338865
chr2	182690091	3.087937444
chr2	192750955	3.432855955
chr2	192755244	3.015877917
chr2	192760598	3.300162274
chr2	193045340	4.872895202
chr2	193072288	4.829738285
chr2	193166824	4.169411331
chr2	193247065	3.044841613
chr2	193250072	3.055912321
chr2	193267387	3.050951708
chr2	193275937	3.015787833
chr2	193342309	3.060730414
chr2	216863451	3.378408324
chr2	223124914	3.153539175
chr2	223130651	3.153662888
chr2	233658509	4.290730039
chr2	233665497	3.329939783
chr2	235055573	3.197363082
chr2	235123494	3.403073186
chr2	238979373	3.145268983
chr2	241276509	3.663940722
chr3	5200773	3.650528201
chr3	5209726	3.142667504
chr3	5229685	3.153291855
chr3	15350826	3.082967378
chr3	17884194	3.460422117
chr3	43095839	3.425852936
chr3	96692513	3.188559056
chr3	96820158	3.08055579
chr3	124177978	3.408156589
chr3	125936073	3.108406796
chr3	125949210	3.054285286
chr3	125983231	3.11582793
chr3	126387321	4.54668166
chr3	144910129	3.468265691
chr3	146926099	3.011218157
chr3	194626182	3.326058001
chr3	194633263	3.741841807
chr3	196272946	5.167491087
chr3	196280291	3.709075441
chr4	29306138	3.11844417
chr4	29335192	3.525783736
chr4	37438535	3.13270933
chr4	39863932	3.072937757
chr4	39865720	3.022825324
chr4	65972907	3.046433586
chr4	90381865	3.05704993
chr4	100670540	3.628932138
chr4	100676864	3.285000033
chr4	100683588	3.197226275
chr4	100684051	3.285000033
chr4	100686645	3.288783476
chr4	100696485	3.528414946
chr4	108084260	3.237471478
chr4	120370460	3.742321425
chr4	120370900	3.544546031
chr4	159660115	3.147642016
chr4	160146734	3.013362604
chr4	160167630	3.009261671
chr4	177545661	3.939679971
chr4	177545845	3.923723745
chr4	178430631	3.2915791
chr5	688709	3.406492411
chr5	700816	3.371815492
chr5	712605	3.592779107
chr5	5323394	3.181972158
chr5	21939792	3.187153463
chr5	21942850	3.242148656
chr5	25529219	4.111259039
chr5	50205828	3.462055041
chr5	50213917	3.384260311
chr5	50219469	3.774690718
chr5	50268435	3.221197796
chr5	50268956	3.131884795
chr5	50289382	3.178093623
chr5	50299545	3.873543887
chr5	52667264	3.18243463
chr5	54560997	3.166916666
chr5	54561229	3.202940305
chr5	60551551	3.105739336
chr5	60566977	3.064190546
chr5	62694453	3.27876663
chr5	79411480	3.270187493
chr5	83031955	3.195928751
chr5	110093410	3.357041121
chr5	110116146	3.197773762
chr5	142024194	3.016013078
chr5	152978365	3.204258979
chr5	159874722	3.074997492
chr5	165610704	3.455435903
chr5	169754582	3.086663074
chr5	169762897	3.105407052
chr6	18752912	3.129245055
chr6	31192054	3.023741751
chr6	41935171	3.0740179
chr6	44633176	3.289036881
chr6	47426844	3.670195478
chr6	47476646	3.043063586
chr6	54712476	3.070632171
chr6	67933211	3.218747406
chr6	90063140	3.407379179
chr6	100734156	3.148925195
chr6	100734213	3.278106984
chr6	111784237	3.867420152
chr6	137333725	3.183029962
chr6	137337993	3.637894681
chr6	137339660	3.294820755
chr6	137339819	3.235151643
chr6	137343274	3.543785845
chr6	137346120	3.672845488
chr6	162088496	3.066867176
chr6	166624713	3.01416951
chr7	4917659	3.248336054
chr7	10525304	3.318397001
chr7	10543554	3.436637591
chr7	10543898	3.452225295
chr7	16935034	3.381219975
chr7	26696265	3.020724852
chr7	42146070	3.423543468
chr7	52839033	3.168642215
chr7	69733396	3.205024256
chr7	81668399	3.169732199
chr7	95018729	3.583692413
chr7	106066787	3.177635748
chr7	123794350	3.096747183
chr7	123852932	3.031050319
chr7	130625648	3.218675544
chr7	133721809	3.000912977
chr7	136365707	3.111259039
chr7	147748438	3.711303739
chr7	147749182	3.305394801
chr7	154609807	3.179535809
chr8	596117	3.675511767
chr8	596452	3.308476478
chr8	4981351	3.005243055
chr8	10598288	3.830031826
chr8	10598565	4.163043263
chr8	10601477	3.835349784
chr8	10603627	4.292429824
chr8	10619507	3.775725986
chr8	10758379	3.005199101
chr8	13191836	3.462558717
chr8	13195326	3.279592599
chr8	17480172	3.107571453
chr8	17480455	3.242528052
chr8	18458340	3.039148846
chr8	30435704	3.128368695
chr8	30505833	3.093557206
chr8	41484865	3.484126156
chr8	72877955	3.144359719
chr8	81509974	3.666351243
chr8	89440710	3.089428952
chr8	89484318	3.026502691
chr8	89677806	3.032498825
chr8	89790887	3.202455486
chr8	101591679	3.191451449
chr8	101596681	3.599116784
chr8	101649780	3.876148359
chr8	119855307	3.126272619
chr9	2196658	3.007667441
chr9	4011656	3.037772769
chr9	20307383	4.12090412
chr9	24236608	3.005506877
chr9	32686996	3.432033093
chr9	92409604	4.595166283
chr9	94305379	3.168386145
chr9	94362956	3.611011215
chr9	94420547	3.918652692
chr9	94459090	4.351639989
chr9	94467578	4.950781977
chr9	94549554	3.656000931
chr9	94554654	3.800793521
chr9	94576268	3.835349784
chr9	94597155	3.137391636
chr9	110724810	3.384786665
chr9	110738610	3.334231449
chr9	110751336	3.332640454
chr9	110775706	3.141102043
chr9	110802708	3.076031035
chr9	118605377	3.33761998
chr9	118607529	3.086981316
chr9	125287090	3.191114133
chr9	132928497	3.059483515
chr9	133462842	3.386263859
chr9	133468838	3.433916216
chr9	133469760	3.375305469
chr9	137266536	3.097997109
chr9	137279600	3.588380294
chr10	3137456	3.700710666
chr10	17584535	3.046192002
chr10	27930837	3.001000028
chr10	49096495	4.031517051
chr10	49115681	3.095879787
chr10	50494123	3.37675071
chr10	67810026	3.431915669
chr10	68000420	3.878768545
chr10	69326043	3.038104526
chr10	100219496	3.189431471
chr10	115306802	3.203217588
chr10	122580540	3.503485481
chr10	132061050	3.237621571
chr10	132061531	3.299642472
chr11	12007228	3.650916831
chr11	23489176	3.026410377
chr11	24692402	3.185419484
chr11	26755399	3.873219423
chr11	30692095	3.433798281
chr11	30733255	3.342944147
chr11	58162034	3.688246139
chr11	61670187	3.30390584
chr11	80726392	4.478861916
chr11	80749491	4.108462542
chr11	80854688	3.256176778
chr11	80868066	3.02346662
chr11	80873188	3.180653516
chr11	104534085	3.009572342
chr11	105844419	3.768785352
chr11	105895863	3.400881435
chr11	105896246	3.390405591
chr11	105897117	3.400881435
chr11	119989068	3.280420142
chr12	25135650	3.319755163
chr12	25143445	3.076082777
chr12	25189174	3.273435784
chr12	26551447	3.598082749
chr12	26673012	3.277942229
chr12	29541628	3.147886139
chr12	64644614	3.76674999
chr12	64658147	3.059135024
chr12	81721742	3.682772651
chr12	106731363	3.904481958
chr12	106745690	3.330683119
chr12	106749024	3.371406744
chr12	106753958	3.288614621
chr12	106756853	3.51484665
chr12	116624242	3.143029567
chr13	25641956	3.023787623
chr13	54886638	3.09843271
chr13	67950008	3.956637722
chr13	67958553	3.80161787
chr13	67962195	3.670602121
chr13	80196167	3.070581074
chr13	101651706	3.129069642
chr13	106456055	3.074842673
chr13	109642997	4.364516253
chr13	109643044	4.397940009
chr13	109643061	3.617622697
chr13	109646188	4.322393047
chr13	109646707	4.247951552
chr13	109649037	4.48148606
chr13	109649437	4.040481623
chr13	109649496	5.118615343
chr13	109658344	3.736600669
chr13	109658862	3.635261445
chr13	109663502	4.205511953
chr13	112309830	3.518270803
chr13	112561683	3.213674566
chr14	19942580	3.10796108
chr14	40585966	3.085022528
chr14	52772029	3.367239112
chr14	52773494	3.397831449
chr14	52782694	3.289374985
chr14	52801303	3.23694656
chr14	59005097	4.716698771
chr14	59030997	4.220403509
chr14	59031095	4.232844134
chr14	59046342	3.551448261
chr14	59047825	4.021363052
chr14	59098920	4.970616222
chr14	59112692	3.034093085
chr14	59120009	3.72399801
chr14	73547241	3.341130408
chr14	73548970	3.416234632
chr14	73553321	3.129947418
chr14	73581631	3.577738549
chr14	73608061	3.296794629
chr14	73608459	3.556893543
chr14	73637489	3.504594437
chr14	73640811	3.972242795
chr14	73647450	3.48945499
chr14	73687430	3.511872504
chr14	73695447	3.411840384
chr14	73697387	3.503762455
chr14	73715830	3.147154182
chr14	73721194	3.518270803
chr14	76448440	3.042153366
chr14	81579830	3.80161787
chr14	85863968	3.588380294
chr14	85869450	3.837435593
chr14	99303375	3.025764723
chr15	45194109	3.017774008
chr15	45194356	3.094960072
chr15	46335268	4.184422252
chr15	46354306	3.979638717
chr15	46357429	3.850472986
chr15	46384806	4.228412519
chr15	46406111	4.105130343
chr15	46434718	3.331334585
chr15	46452318	3.004014002
chr15	56622033	3.734474665
chr15	62126992	3.253599356
chr15	92194365	3.403952992
chr15	92210902	3.885389016
chr15	97034517	3.184555084
chr16	4119532	3.04885684
chr16	8351688	3.739213331
chr16	9256948	3.511872504
chr16	15904026	3.975925013
chr16	17900334	3.117589316
chr16	17950833	3.722161667
chr16	27854955	4.227678293
chr16	27855173	3.567190995
chr16	27856709	4.241845378
chr16	27877479	3.083493413
chr16	70869327	3.258297016
chr16	70872121	3.400226061
chr16	77024809	3.466482138
chr16	77950192	3.052419251
chr16	77950608	3.08249449
chr16	77963535	3.060580597
chr16	77974064	3.003007018
chr16	78790642	3.039624369
chr16	78793150	3.009084245
chr16	78795227	3.300509155
chr16	79215045	3.503347061
chr16	81865265	3.850780887
chr16	85290279	3.555799011
chr17	4321318	4.097453221
chr17	15040582	3.041866324
chr17	42706117	4.127261173
chr17	43308032	4.131355562
chr17	43337472	3.201280315
chr17	51262804	4.214670165
chr17	51265658	4.238072162
chr18	6402607	3.906928694
chr18	6752055	3.410608977
chr18	6754297	3.380802284
chr18	6756273	3.174768677
chr18	19183992	3.112945622
chr18	22636691	3.041340573
chr18	27215412	3.083440781
chr18	27218858	3.102153068
chr18	27224145	3.421704695
chr18	27230880	3.122743867
chr18	27240331	3.417141538
chr18	45834049	3.231361899
chr18	45835962	3.043735497
chr18	48689969	3.220259249
chr18	48934522	3.044504671
chr18	48948302	3.087140525
chr18	49047069	3.014124643
chr18	49308763	3.125228363
chr18	64297080	3.718966633
chr18	64297702	3.121593112
chr18	68816363	3.111595832
chr18	68824087	3.309626693
chr18	70376969	3.226359807
chr19	35432724	3.491201035
chr20	2967957	3.094581931
chr20	6900829	3.02974613
chr20	9989304	3.313631897
chr20	10487539	3.32339783
chr20	37159425	3.09881422
chr20	43921606	3.482540173
chr20	43930226	3.15391042
chr20	43939825	3.77237035
chr20	44024731	4.137868621
chr20	57717865	3.558461961
chr20	57725356	3.412513535
chr21	15081472	3.022779553
chr21	27441916	3.313453101
chr21	31658040	4.621602099
chr21	31886178	3.05153813
chr21	40147412	3.558619115
chr21	40469751	3.382580253
chr21	40470121	3.43687504
chr21	40517596	3.150028088
chr21	40517889	3.076031035
chr21	40518055	3.134422293
chr21	40520243	3.210489796
chr21	40529634	3.094635931
chr21	40532666	3.027982401
chr21	40545262	3.146606023
chr21	46240752	3.417709317
chr22	42603569	3.167810539
chrX	114634515	3.248566918
chrX	115394467	3.728158393
chrX	121791160	3.048371106
chrX	122077515	3.187956102
chrX	122077973	3.207398219
