# Supplementary material for: An Open Access Database of Genome-wide Association Results
Source: BMC Med Genet. 2009 Jan 22;10:6. doi: 10.1186/1471-2350-10-6 (PMC2639349; doi:10.1186/1471-2350-10-6)
Supplement: Additional file 6 — Formatted files for more than 400 GWAS analyses that can be used to upload and browse results in UCSC Genome Browser using Genome Graphs. This archive file contains Genome Graph files for all GWAS associations contained in Additional files 2 and 4. The files within the archive can be used to visualize GWAS associations described here using UCSC Genome Graphs at regional, chromosomal and whole genome levels. A file "README.txt" describes file naming conventions. The file "JohnsonODonnell_ALLgwas_graph.txt" contains a single Genome Graph file containing all associations. [file 1471-2350-10-6-S6.zip › Broad DGI Webtables_17463246_Weight in Type II Diabetes Mellitus Controls]

chr1	11306426	3.404724288
chr1	41775325	3.248105312
chr1	41781108	3.099578247
chr1	41810462	3.381115515
chr1	58002223	3.136796141
chr1	62129995	3.78994915
chr1	76261811	3.091300568
chr1	76263013	3.381847267
chr1	76263629	3.341893164
chr1	76264922	3.591760035
chr1	76290696	3.230844309
chr1	76293218	3.243896628
chr1	94254492	3.482012797
chr1	95601746	3.159705668
chr1	95875477	3.04033863
chr1	102813062	3.240256632
chr1	104788819	3.090657962
chr1	159037139	3.400772137
chr1	159039970	3.27580608
chr1	163198373	3.960585881
chr1	183583980	3.201763824
chr1	183592170	3.030957033
chr1	183602918	3.310868803
chr1	216826606	3.760450279
chr1	216855057	3.289459552
chr1	227863663	3.855425792
chr1	227865497	3.680893941
chr1	228529471	4.303643611
chr1	236985036	3.340844719
chr1	236986627	3.356054087
chr1	236988526	3.562883907
chr1	238506340	3.053498609
chr1	243896642	3.434742657
chr2	14627938	3.944239535
chr2	26564640	3.223952929
chr2	26584748	3.143875556
chr2	30824768	3.140621496
chr2	33380803	3.038294216
chr2	43095647	3.014438812
chr2	43539749	3.885055584
chr2	43542575	3.172889313
chr2	43575458	3.009261671
chr2	43617946	3.393833685
chr2	56235164	4.46470588
chr2	59809120	3.1490476
chr2	70425612	3.04320748
chr2	78967097	3.148558185
chr2	96804993	3.068949153
chr2	102183586	3.072783669
chr2	102190633	3.159392121
chr2	102219412	3.13810731
chr2	124531274	3.224171186
chr2	127577300	4.263603498
chr2	145517931	3.990549104
chr2	145534902	3.884056823
chr2	160574411	4.261219442
chr2	160884382	3.00678428
chr2	167635183	4.382999659
chr2	167697477	4.243363892
chr2	171773891	3.014798142
chr2	171774314	3.048565334
chr2	192662565	3.175678875
chr2	198579662	3.190305641
chr2	214425824	3.212256228
chr2	214434484	3.06666459
chr2	232967710	5.139661993
chr2	232988483	3.232918379
chr2	232988809	3.650334016
chr2	232989066	3.650334016
chr2	233017310	3.424350385
chr2	236384041	3.793443956
chr3	3006308	4.353596274
chr3	4431185	3.276380164
chr3	14933078	4.01278077
chr3	55735205	3.22250068
chr3	55743028	3.120732043
chr3	55743170	3.048225492
chr3	55743728	3.077326432
chr3	59997201	3.029141943
chr3	60026938	3.029327757
chr3	60032048	3.064845553
chr3	60032200	3.039148846
chr3	60034650	3.121191068
chr3	78358825	3.043879614
chr3	98869488	3.04124505
chr3	100219642	3.053154886
chr3	100223418	3.050561199
chr3	100225648	3.048225492
chr3	100227344	3.058289851
chr3	100234111	3.059583135
chr3	100250730	3.082284483
chr3	100252879	3.113960724
chr3	116409646	3.309006968
chr3	134956315	3.343326954
chr3	141421637	3.074172425
chr3	143928895	3.34428545
chr3	162876798	3.39008559
chr3	162879636	3.25774633
chr3	177932812	3.087777943
chr3	177938967	3.086981316
chr3	183892958	3.169668007
chr3	194559634	3.244811414
chr3	196176596	3.125634164
chr4	7813748	3.937794191
chr4	7830005	3.195247398
chr4	10509200	3.082809691
chr4	10519999	3.05744632
chr4	15409366	3.036968125
chr4	20494352	3.097616316
chr4	23794616	4.459670525
chr4	24891508	3.216811309
chr4	30169936	3.205233202
chr4	39129339	3.057843072
chr4	39130063	3.057843072
chr4	39130293	3.057843072
chr4	42084497	3.100070117
chr4	47158602	3.00806545
chr4	62560911	3.081812339
chr4	72662940	3.120388093
chr4	72672465	3.310868803
chr4	72734028	3.470698002
chr4	74412384	3.275314612
chr4	74413190	3.472241247
chr4	74496772	3.472370099
chr4	74514655	3.472370099
chr4	114251213	3.599807511
chr4	129301941	4.150580586
chr4	167571796	3.103584024
chr4	167579350	3.588380294
chr4	167599963	3.369877357
chr5	13226664	3.493224463
chr5	19778344	3.245422344
chr5	29986228	3.747632486
chr5	29991403	3.328919767
chr5	30125036	4.562249437
chr5	31960947	3.020497151
chr5	32024146	4.821023053
chr5	50838014	3.326242063
chr5	50877762	3.011084479
chr5	50929836	3.061030203
chr5	71937630	3.411392195
chr5	71944376	4.053056729
chr5	71952158	3.474955193
chr5	71965030	3.290390879
chr5	71965848	3.569280112
chr5	71976054	3.244048959
chr5	71978017	3.175874166
chr5	71990849	3.655411257
chr5	72046057	3.194159451
chr5	72050325	3.4529641
chr5	75469357	4.014573526
chr5	115759347	3.057000407
chr5	122761602	3.507379278
chr5	122771141	3.592609096
chr5	122771224	3.636200055
chr5	131464795	3.427128398
chr5	131464860	4.37161107
chr5	131513282	4.642065153
chr5	131558340	4.449771647
chr5	131564652	4.121478204
chr5	131575170	4.385102784
chr5	133872444	3.361410917
chr5	145895266	3.114751892
chr5	153338419	3.029653124
chr5	157488401	3.738261453
chr5	157514666	3.021317435
chr5	175177014	3.325138859
chr5	175193682	3.373762315
chr5	175207074	3.169732199
chr6	1940507	3.208169052
chr6	1942211	3.184488663
chr6	3685306	3.025626493
chr6	4768230	3.035410413
chr6	8036524	3.119815447
chr6	24980422	3.058737091
chr6	51795236	3.176982477
chr6	51797585	3.344765493
chr6	51804227	3.351347305
chr6	54611106	3.305745888
chr6	54617753	3.15539858
chr6	54617771	3.03077052
chr6	54702138	3.089375595
chr6	84960113	3.030211463
chr6	89779996	3.079824478
chr6	111686691	3.355561411
chr6	111697748	3.55315229
chr6	132943428	3.489186989
chr6	161364142	3.187019834
chr6	161379655	3.028260409
chr6	161454323	4.056011125
chr7	16851904	3.651695137
chr7	46139429	3.22475374
chr7	49563684	3.135310966
chr7	84849133	3.608711951
chr7	84864255	3.88008459
chr7	96436304	3.412289035
chr7	97122319	3.143996546
chr7	97123561	3.237621571
chr7	103299179	3.159141446
chr7	116523918	3.121535655
chr7	154279263	3.504316932
chr7	156497271	3.31930197
chr8	18566567	3.313274379
chr8	23608047	3.953895213
chr8	67790460	3.121076266
chr8	69511295	4.528708289
chr8	111206482	3.014034922
chr8	111210074	3.586197483
chr8	111213795	3.010194349
chr8	111241663	3.335170059
chr8	111253247	3.537302592
chr8	111256874	3.943476276
chr8	117576668	3.449649328
chr8	117579310	3.2612987
chr8	132544382	3.52929557
chr8	138918706	3.510182092
chr8	141031797	3.129596095
chr9	2905141	3.893469146
chr9	3332398	3.010461197
chr9	3335373	3.005330978
chr9	7960004	3.006872515
chr9	9075811	3.824198367
chr9	35769571	4.034328029
chr9	35794149	3.931443105
chr9	35846434	4.872895202
chr9	35850942	4.010105436
chr9	72175706	3.090337015
chr9	106618222	3.350470434
chr9	119540354	3.003970172
chr9	119826846	3.102372909
chr9	121075956	3.536256279
chr9	128318676	3.406824737
chr10	1865945	3.564952359
chr10	6354728	3.044986097
chr10	25417301	3.012557195
chr10	52436044	3.196474604
chr10	61040049	3.048419655
chr10	67406158	3.085075352
chr10	69595939	3.160270625
chr10	70800223	3.356251315
chr10	88041083	3.804100348
chr10	88080869	3.808269607
chr10	94883444	3.091944126
chr10	109526084	3.058538261
chr10	119362648	3.89245087
chr10	122208645	3.654038458
chr11	13386537	3.735654493
chr11	13457354	3.019405844
chr11	13483209	3.11356568
chr11	13490926	3.272377422
chr11	13504193	3.095338542
chr11	13504676	3.277612906
chr11	13540442	3.299555899
chr11	13541352	3.058389198
chr11	13545519	3.285418791
chr11	13545731	3.060031709
chr11	13554992	3.159329439
chr11	14879526	3.747146969
chr11	17861077	3.72399801
chr11	39910626	3.072065318
chr11	39910933	3.061430244
chr11	63887856	3.033670505
chr11	65569185	3.1123827
chr11	73085920	3.050902875
chr11	76175781	3.389552779
chr11	76176017	3.13053359
chr11	80381615	3.968591536
chr11	80393912	3.572189427
chr11	81470451	3.151010794
chr11	83263429	3.005023326
chr11	93153885	3.524474085
chr11	93192503	3.532836034
chr11	103350217	3.346980549
chr11	104547168	3.16774663
chr11	104563430	3.303556237
chr11	107036969	3.269459964
chr11	107051899	3.135429593
chr11	110195616	3.572351629
chr11	113489699	3.626904013
chr11	113492089	3.232918379
chr11	117742615	3.115034802
chr11	117745542	3.232250633
chr11	119752243	3.131355562
chr12	2054821	3.033342116
chr12	3121452	3.845880474
chr12	3164497	3.360912129
chr12	59929431	3.179470151
chr12	77885888	3.305043998
chr12	77918510	3.784626847
chr12	77932119	5.8569852
chr12	77957336	4.245651664
chr12	77964145	3.900319359
chr12	77966968	4.057991947
chr12	77974533	3.992679047
chr12	77979918	4.127843727
chr12	77980051	4.586700236
chr12	78301975	3.334512819
chr12	78303548	3.401209493
chr12	78318721	3.508918587
chr12	124894762	3.458795309
chr12	124898843	3.91150953
chr13	23724051	3.172630727
chr13	63777356	3.115884638
chr13	63786511	3.261853911
chr13	63788027	3.498666821
chr13	63798937	3.064442355
chr13	63799016	3.211336787
chr13	63823019	3.154096161
chr13	63846554	3.0238335
chr13	76930194	3.0839147
chr13	85309856	4.424812155
chr13	85382500	3.322301819
chr13	90210355	3.014843079
chr13	103079107	3.072937757
chr13	107130075	3.156829535
chr14	22270010	3.397505931
chr14	22300914	4.170696227
chr14	50480779	3.138585081
chr14	55916132	3.068084683
chr14	70674107	3.383629528
chr14	70675269	3.176004409
chr14	71784034	3.070325682
chr14	71793174	3.138167002
chr14	71793717	3.128076968
chr14	71796649	3.187621489
chr14	71801725	3.532836034
chr14	78358276	3.024568191
chr14	95464999	3.130416292
chr14	95472674	3.573976984
chr14	95474532	3.566230166
chr14	95481071	3.444059562
chr14	95481271	3.182104243
chr14	95484863	3.456180195
chr14	95488447	3.182104243
chr15	22748053	3.470954829
chr15	22750861	3.59209946
chr15	29601495	3.816445466
chr15	29608201	3.74860515
chr15	51557013	3.000391041
chr15	59569160	3.098705183
chr15	64037579	3.695078838
chr15	77061746	3.12395545
chr15	90247268	3.209292713
chr15	95883282	3.026456531
chr16	582611	3.113678513
chr16	1632903	3.319845858
chr16	7399684	3.401428337
chr16	8778582	3.609948504
chr16	22782026	3.866780543
chr16	22783243	4.215382707
chr16	55476849	3.957424488
chr16	70849233	4.372634143
chr16	70869327	3.439017944
chr16	70887457	3.218172847
chr16	73491780	3.005506877
chr16	81931015	3.751291264
chr16	82357323	3.110810388
chr16	82384267	3.093018847
chr16	82394233	3.364817951
chr16	83331937	3.012199714
chr17	9180965	3.440213032
chr17	9745218	3.641113796
chr17	31220991	3.120846754
chr17	65506553	3.01291497
chr18	9632637	3.285921835
chr18	38976789	3.775466937
chr18	39019234	4.063989204
chr18	52085785	3.276380164
chr18	59108319	3.221486988
chr18	59286755	3.584025589
chr18	59286818	3.566550206
chr18	59288916	3.555018888
chr18	59289080	3.402414498
chr18	59290539	3.396963944
chr18	73654105	3.426200418
chr19	23179628	4.081445469
chr19	62765487	3.53521248
chr19	62783689	3.943857738
chr19	62793122	3.020907099
chr20	17662525	3.124880835
chr20	24420761	3.140081515
chr20	32627938	3.197979248
chr20	32635306	3.085339569
chr20	32643028	3.085339569
chr20	32657918	3.034939479
chr20	32806100	3.137749325
chr20	38259771	3.500587874
chr20	44311673	3.152303979
chr20	44312334	3.285837954
chr20	44331148	3.075669015
chr20	45423137	3.334419009
chr20	45477389	3.132414673
chr20	48200258	3.056011125
chr20	51986187	3.055813539
chr20	52230088	3.555330769
chr21	16656557	3.009084245
chr21	19896460	4.08249449
chr21	39806978	3.24672343
chr21	44863749	3.130123187
chr21	46840114	3.27457845
chr21	46844239	3.171468993
chr22	17803250	3.143996546
chr22	29022353	3.201625623
chr22	29065908	3.217026005
chr22	31843085	3.322119418
chr22	35874756	3.060680469
chr22	38069584	3.49241396
chrX	4213054	3.580870692
chrX	4921676	3.763966853
chrX	14999280	3.82131076
chrX	82482765	4.140261434
chrX	87000301	3.248951965
chrX	102838067	3.491201035
chrX	131062414	3.987162775
chrX	134733734	4.087777943
chrX	134738060	3.051440338
chrX	134800544	3.776504059
chrX	134805002	3.903785415
chrX	134814536	3.761953897
chrX	134815485	4.08249449
