# Supplementary material for: An Open Access Database of Genome-wide Association Results
Source: BMC Med Genet. 2009 Jan 22;10:6. doi: 10.1186/1471-2350-10-6 (PMC2639349; doi:10.1186/1471-2350-10-6)
Supplement: Additional file 6 — Formatted files for more than 400 GWAS analyses that can be used to upload and browse results in UCSC Genome Browser using Genome Graphs. This archive file contains Genome Graph files for all GWAS associations contained in Additional files 2 and 4. The files within the archive can be used to visualize GWAS associations described here using UCSC Genome Graphs at regional, chromosomal and whole genome levels. A file "README.txt" describes file naming conventions. The file "JohnsonODonnell_ALLgwas_graph.txt" contains a single Genome Graph file containing all associations. [file 1471-2350-10-6-S6.zip › Buch_17632509_Gallstone disease]

chr1	15550519	4.281498311
chr1	23000463	3.43062609
chr1	27978296	7.18243463
chr1	43091859	5.575118363
chr1	43388924	4.008773924
chr1	48732164	5.4225082
chr1	54559637	3.790484985
chr1	63339503	3.614393726
chr1	67707898	3.653647026
chr1	68576234	3.540607512
chr1	96139107	3.454692884
chr1	102495511	3.472370099
chr1	149817297	3.732828272
chr1	150182364	4.258848401
chr1	184131135	6.424812155
chr1	215576831	3.472370099
chr1	236027581	3.920818754
chr2	5170875	3.498940738
chr2	6413199	3.844663963
chr2	17852947	3.978810701
chr2	19917538	3.93930216
chr2	23263367	4.308918508
chr2	26991120	4.042392713
chr2	27081211	4.093664958
chr2	30917817	3.931814138
chr2	33784579	3.465973894
chr2	35051809	4.145693958
chr2	38626419	3.308918508
chr2	43893905	2
chr2	43896639	2.522878745
chr2	43900089	2
chr2	43901850	2.301029996
chr2	43902624	2.698970004
chr2	43903376	1.397940009
chr2	43919751	9.055517328
chr2	43925247	1.397940009
chr2	43926080	8.920818754
chr2	43927160	8.390405591
chr2	43927504	8.468521083
chr2	43927935	7.537602002
chr2	43928721	3.301029996
chr2	43952937	1.698970004
chr2	43953519	1.397940009
chr2	43954375	1.522878745
chr2	43954898	1.397940009
chr2	71256689	3.517126416
chr2	76237448	3.448550002
chr2	104667020	3.530177984
chr2	106816822	4.630784143
chr2	121393125	3.462180905
chr2	121748239	4.841637508
chr2	134952720	3.36251027
chr2	157273438	4.147520006
chr2	159626624	8.89279003
chr2	159946964	6.903089987
chr2	164009105	3.754487332
chr2	177699864	3.417936637
chr2	177856534	3.638272164
chr2	179745020	4.102922997
chr2	186034194	3.943095149
chr2	186195135	3.507239611
chr2	187986448	3.651695137
chr2	189781611	3.573488739
chr2	198650813	3.790484985
chr2	202269099	3.536107011
chr2	208252827	3.324221658
chr2	224114706	3.73754891
chr3	1352266	4.026410377
chr3	4726010	4.161780778
chr3	6463648	4.049148541
chr3	20359631	3.302770657
chr3	27802737	3.474955193
chr3	41588321	3.496209317
chr3	71851163	3.338187314
chr3	107056103	3.552841969
chr3	110197282	3.450996738
chr3	124296743	5.029188389
chr3	150776006	3.462180905
chr3	189773536	3.595166283
chr4	19678369	4.443697499
chr4	23605735	3.41453927
chr4	86397015	3.378823718
chr4	101919064	3.673664139
chr4	142115362	3.299296283
chr4	143999063	4.190440285
chr4	155258964	4.144480844
chr4	176854534	3.928117993
chr4	182852487	3.962573502
chr4	185572860	3.759450752
chr5	9230932	3.782516056
chr5	11375276	3.68613278
chr5	16924264	8.189767482
chr5	76504862	3.458420756
chr5	81569491	3.498940738
chr5	96727535	4.779891912
chr5	106748811	3.459670525
chr5	107955604	3.681936665
chr5	115820267	4.954677021
chr5	157460864	4.301029996
chr5	161035720	3.537602002
chr5	170131141	3.438898616
chr5	174069035	5.452225295
chr5	177507027	3.790484985
chr6	13528664	4.07007044
chr6	20100244	3.488116639
chr6	20512998	3.299296283
chr6	32290737	5.214670165
chr6	35113062	3.331614083
chr6	85029524	5.377785977
chr6	108202932	4.189767482
chr6	111895841	4.006123085
chr6	119882769	3.434152181
chr6	127008001	3.457174573
chr6	149336269	4.716698771
chr6	149695813	4.500312917
chr6	149820878	5.304518324
chr7	18659918	3.361510743
chr7	28086238	3.761953897
chr7	66964174	10.14935376
chr7	84918275	4.469800302
chr7	96303792	3.407823243
chr7	105571549	3.403402904
chr7	109038168	3.537602002
chr7	122324030	4.232844134
chr7	135380301	5.279840697
chr7	139660894	3.539102157
chr7	142018292	3.308034897
chr7	150075166	3.415668776
chr8	13499552	4.14691047
chr8	14906785	6.008330993
chr8	26833426	5.632644079
chr8	29863536	3.341988603
chr8	33475616	3.701146924
chr8	36355124	5.056011125
chr8	47504128	15.47755577
chr8	68703526	4.358525889
chr8	87923531	4
chr8	92244569	5.619788758
chr8	95180100	4.237321436
chr8	125870776	3.869666232
chr8	126680229	3.578396073
chr8	129180025	3.962573502
chr8	129810718	3.896196279
chr8	142978341	5.017276612
chr9	622131	4.910094889
chr9	3837878	4.575118363
chr9	19438473	4.109578981
chr9	34544999	3.696803943
chr9	75452245	5.48148606
chr9	78803755	4.064996849
chr9	79229478	7.987162775
chr9	82736964	3.394694954
chr9	86743031	4.749579998
chr9	90569830	3.412289035
chr9	99975575	3.681936665
chr9	107696059	3.869666232
chr9	116864906	7.187755303
chr9	124520061	10.43651891
chr10	11409876	4.821023053
chr10	13916693	7.394694954
chr10	17212227	5.158015195
chr10	32242939	3.527243551
chr10	43632112	4.249491605
chr10	60956910	3.752026734
chr10	69639992	9.665546249
chr10	70412937	5.057991947
chr10	82330687	6.189767482
chr10	87373466	3.434152181
chr10	89813127	3.504455662
chr10	94910281	3.70333481
chr11	7268474	3.344861565
chr11	10689136	3.42365865
chr11	40739627	3.296708622
chr11	66089648	3.353596274
chr11	67525372	3.906578315
chr11	76128556	6.078833949
chr11	77438724	3.602059991
chr11	122531224	3.614393726
chr11	133821432	3.321481621
chr12	21123034	3.37675071
chr12	28608378	3.32330639
chr12	49973251	4.341988603
chr12	53097975	3.619788758
chr12	76070972	3.59345982
chr12	79057330	4.087777943
chr12	84773327	7.105130343
chr12	94831782	4.108462542
chr12	113039941	4.203425667
chr12	113913736	8.759450752
chr13	25677776	3.995678626
chr13	36876531	3.829738285
chr13	39828271	3.958607315
chr13	50200311	3.707743929
chr13	63799016	3.709965389
chr13	71155237	9.787812396
chr13	82089239	3.313363731
chr13	106898802	4.212539525
chr14	33797982	3.595166283
chr14	77833623	3.536107011
chr14	80673891	3.312471039
chr14	94086533	4.590066877
chr14	98575287	3.882728704
chr15	31199305	5.401209493
chr15	32773035	5.279014256
chr15	55745116	3.943095149
chr15	61551558	3.454692884
chr15	77183798	3.42945706
chr15	78639973	5.119758224
chr15	92605245	3.53313238
chr15	96981893	3.440093375
chr16	3052198	3.924453039
chr16	8530874	6.795880017
chr16	10900989	4.079354999
chr16	15420076	3.498940738
chr16	21644915	4.062983893
chr16	27261862	3.342944147
chr16	54324579	3.400116928
chr16	84582117	3.510041521
chr17	17853782	3.53313238
chr17	27659843	4.804100348
chr17	28927106	3.723538196
chr17	47135249	9.387216143
chr17	52188347	5.334419009
chr17	53497410	3.420216403
chr17	58923464	3.322393047
chr17	60719110	5.262807357
chr17	68172497	5.096367484
chr17	69595387	3.54515514
chr17	70060442	5.329754147
chr18	2911444	4.096367484
chr18	6148716	8.274905479
chr18	6766036	3.645891561
chr18	13982052	3.477555766
chr18	55147506	3.795880017
chr18	55799255	9.774690718
chr18	59164615	3.462180905
chr19	57264879	3.404503778
chr19	58022481	7.920818754
chr20	1271192	3.404503778
chr20	3203905	4.203425667
chr20	40676438	4.07109231
chr20	49339483	3.754487332
chr20	57707915	3.987162775
chr20	58102403	6.246416941
chr21	26192901	5.847711656
chr21	45876651	3.850780887
chr21	46147437	4
chr22	22352631	6.70333481
chr22	34863731	3.653647026
chr22	43259190	5.669586227
chr22	48363561	9.478861916
