# Supplementary material for: An Open Access Database of Genome-wide Association Results
Source: BMC Med Genet. 2009 Jan 22;10:6. doi: 10.1186/1471-2350-10-6 (PMC2639349; doi:10.1186/1471-2350-10-6)
Supplement: Additional file 6 — Formatted files for more than 400 GWAS analyses that can be used to upload and browse results in UCSC Genome Browser using Genome Graphs. This archive file contains Genome Graph files for all GWAS associations contained in Additional files 2 and 4. The files within the archive can be used to visualize GWAS associations described here using UCSC Genome Graphs at regional, chromosomal and whole genome levels. A file "README.txt" describes file naming conventions. The file "JohnsonODonnell_ALLgwas_graph.txt" contains a single Genome Graph file containing all associations. [file 1471-2350-10-6-S6.zip › Cronin_18057069_Amyotrophic Lateral Sclerosis (ALS)]

chr1	49208694	4.266000713
chr1	66407509	4.440093375
chr1	237250397	4.515700161
chr2	43159430	4.01188716
chr2	61781604	4.316952962
chr3	119498923	3.869666232
chr4	13998453	4.307153081
chr4	102877098	4.179142011
chr4	102878773	4.004803708
chr4	175404658	4.12090412
chr4	175404728	4.13430394
chr4	175694864	3.991399828
chr4	182363116	4.120330794
chr5	141325402	4.152427341
chr5	141342346	4.339134522
chr5	141354387	4.339134522
chr6	1389294	4.327902142
chr7	153841731	5.596879479
chr8	5532399	4.304518324
chr8	55080776	4.367542708
chr8	122814511	4.411168274
chr9	109040175	4.406713933
chr10	12091580	4.393618635
chr10	23067587	4.073657553
chr11	76133266	4.256490235
chr12	125857956	4.096910013
chr13	25657079	4.211124884
chr13	42103269	4.804100348
chr13	50350752	4.280668713
chr13	68778147	4.03574037
chr13	107908415	4.151810883
chr13	114092980	4.978810701
chr13	114108121	4.978810701
chr13	114108295	4.777283529
chr14	47468271	4.159893906
chr14	47521184	4.375717904
chr16	7082457	4.330683119
chr16	12584030	4.847711656
chr17	63876399	4.455931956
chr18	5594240	4.12090412
chr18	14052349	4.402304814
chr18	70417826	4.374687549
chr20	15167500	3.625251654
