# Supplementary material for: An Open Access Database of Genome-wide Association Results
Source: BMC Med Genet. 2009 Jan 22;10:6. doi: 10.1186/1471-2350-10-6 (PMC2639349; doi:10.1186/1471-2350-10-6)
Supplement: Additional file 6 — Formatted files for more than 400 GWAS analyses that can be used to upload and browse results in UCSC Genome Browser using Genome Graphs. This archive file contains Genome Graph files for all GWAS associations contained in Additional files 2 and 4. The files within the archive can be used to visualize GWAS associations described here using UCSC Genome Graphs at regional, chromosomal and whole genome levels. A file "README.txt" describes file naming conventions. The file "JohnsonODonnell_ALLgwas_graph.txt" contains a single Genome Graph file containing all associations. [file 1471-2350-10-6-S6.zip › Duerr_17068223_Crohn's disease]

chr1	67369883	1.596879479
chr1	67373703	1.696803943
chr1	67384201	3.530177984
chr1	67406551	2.314258261
chr1	67422084	1.661543506
chr1	67425598	4.069560405
chr1	67433629	1.829738285
chr1	67435210	4.150580586
chr1	67442801	13.74958
chr1	67451581	1.394694954
chr1	67454257	15.00043451
chr1	67460937	10.79048499
chr1	67464253	1.913640169
chr1	67466790	13.95860731
chr1	67469859	2.111259039
chr1	67474353	4.477555766
chr1	67475114	15.47755577
chr1	67476695	3.707743929
chr1	67478162	1.978810701
chr1	67478546	18.17914201
chr1	67481258	3.387216143
chr1	67491717	11.56224944
chr1	67497708	13.46852108
chr1	67505191	6.073657553
chr1	67505934	1.966576245
chr1	67512680	12.25963731
chr1	67526096	8.449771647
chr1	67532728	5.416801226
chr5	158692478	1.638272164
chr13	19837236	9.290730039
chr16	49302700	8.543633967
