# Supplementary material for: An Open Access Database of Genome-wide Association Results
Source: BMC Med Genet. 2009 Jan 22;10:6. doi: 10.1186/1471-2350-10-6 (PMC2639349; doi:10.1186/1471-2350-10-6)
Supplement: Additional file 6 — Formatted files for more than 400 GWAS analyses that can be used to upload and browse results in UCSC Genome Browser using Genome Graphs. This archive file contains Genome Graph files for all GWAS associations contained in Additional files 2 and 4. The files within the archive can be used to visualize GWAS associations described here using UCSC Genome Graphs at regional, chromosomal and whole genome levels. A file "README.txt" describes file naming conventions. The file "JohnsonODonnell_ALLgwas_graph.txt" contains a single Genome Graph file containing all associations. [file 1471-2350-10-6-S6.zip › Duggan_18073375_Prostate cancer]

chr1	24453580	1.91721463
chr1	36399778	1.645891561
chr1	225621745	1.920818754
chr2	29174016	1.716698771
chr2	47053450	1.585026652
chr2	153936590	1.958607315
chr2	220497614	2.886056648
chr3	12976642	1.838631998
chr3	45937756	4.349692477
chr3	45980482	5.179798541
chr3	97214548	2.356547324
chr3	129521063	2.229147988
chr3	167113347	3
chr4	56837794	6.139661993
chr4	83597896	1.517126416
chr4	110614595	2.552841969
chr4	141043185	2.585026652
chr4	146970416	4.591760035
chr5	22467224	1.974694135
chr5	86138081	1.671620397
chr5	97449232	3
chr5	141007068	3.725842151
chr5	143738570	2.468521083
chr5	143827411	2.48148606
chr5	149218109	2.537602002
chr6	13279265	1.721246399
chr6	15981930	1.482804102
chr6	76690105	2.537602002
chr6	82781887	2.086186148
chr6	137485747	1.761953897
chr6	144679025	2.568636236
chr6	145024019	1.40560745
chr7	8718368	1.958607315
chr7	8754768	2.366531544
chr7	39123083	1.70333481
chr7	40925911	1.542118103
chr7	116322056	1.798602876
chr7	131329830	1.394694954
chr7	142218503	1.804100348
chr7	157388704	2.585026652
chr8	20988531	1.412289035
chr8	59847995	1.832682665
chr8	87108370	1.806875402
chr9	100480143	2.602059991
chr9	120167323	2.040958608
chr9	122991506	2.602059991
chr9	123467194	4.54668166
chr10	54964880	1.554395797
chr10	123794982	1.469800302
chr10	126792437	1.903089987
chr10	127646057	2.468521083
chr10	131637695	1.441291429
chr11	5522482	1.935542011
chr12	64498284	3.15490196
chr12	75619832	1.671620397
chr12	91139496	1.602059991
chr12	100485007	2.568636236
chr13	21267044	2.026872146
chr13	21397293	1.785156152
chr13	21419282	1.623423043
chr13	28373872	1.739928612
chr13	35100269	2.420216403
chr13	37203414	2.091514981
chr13	37724537	1.88941029
chr13	37724809	2.769551079
chr13	43068982	1.537602002
chr13	50722329	5.251811973
chr13	112849738	1.772113295
chr13	112945321	1.503070352
chr14	22069902	1.480172006
chr16	4979249	2.214670165
chr16	6597692	1.609064893
chr16	8691967	1.946921557
chr16	8790153	2.408935393
chr16	74720550	2.187086643
chr16	75462655	1.709965389
chr17	43542564	1.732828272
chr17	43615365	2.017728767
chr18	57425771	1.339134522
chr19	54691821	1.835647144
chr20	23092070	2.327902142
chr22	15706432	1.91721463
chr22	38882065	3
chr22	44931685	1.718966633
