# Supplementary material for: An Open Access Database of Genome-wide Association Results
Source: BMC Med Genet. 2009 Jan 22;10:6. doi: 10.1186/1471-2350-10-6 (PMC2639349; doi:10.1186/1471-2350-10-6)
Supplement: Additional file 6 — Formatted files for more than 400 GWAS analyses that can be used to upload and browse results in UCSC Genome Browser using Genome Graphs. This archive file contains Genome Graph files for all GWAS associations contained in Additional files 2 and 4. The files within the archive can be used to visualize GWAS associations described here using UCSC Genome Graphs at regional, chromosomal and whole genome levels. A file "README.txt" describes file naming conventions. The file "JohnsonODonnell_ALLgwas_graph.txt" contains a single Genome Graph file containing all associations. [file 1471-2350-10-6-S6.zip › Dunckley_17671248_Amyotrophic Lateral Sclerosis (ALS), gender differentiated]

chr1	5303445	1.698970004
chr2	47053450	2
chr2	47053529	2.15490196
chr3	151167828	1.397940009
chr3	185808649	2
chr7	22889616	3
chr8	24765857	2.096910013
chr8	24776396	2
chr10	125061869	2.397940009
chr11	96991875	2
chr12	56752884	3.698970004
chr13	109654154	1.698970004
chr13	109654181	2.045757491
chr16	13673793	1.698970004
chr16	17745337	2
chr19	2531057	1.698970004
