# Supplementary material for: An Open Access Database of Genome-wide Association Results
Source: BMC Med Genet. 2009 Jan 22;10:6. doi: 10.1186/1471-2350-10-6 (PMC2639349; doi:10.1186/1471-2350-10-6)
Supplement: Additional file 6 — Formatted files for more than 400 GWAS analyses that can be used to upload and browse results in UCSC Genome Browser using Genome Graphs. This archive file contains Genome Graph files for all GWAS associations contained in Additional files 2 and 4. The files within the archive can be used to visualize GWAS associations described here using UCSC Genome Graphs at regional, chromosomal and whole genome levels. A file "README.txt" describes file naming conventions. The file "JohnsonODonnell_ALLgwas_graph.txt" contains a single Genome Graph file containing all associations. [file 1471-2350-10-6-S6.zip › Dunckley_17671248_Bulbar Onset Amyotrophic Lateral Sclerosis (ALS)]

chr1	238270763	2.698970004
chr2	127147782	2
chr2	127153112	1.698970004
chr3	154601603	2.698970004
chr3	154604990	3.045757491
chr4	92247992	3.301029996
chr5	50266128	2.397940009
chr5	50268304	2.22184875
chr6	5654335	2.698970004
chr7	38654349	2.397940009
chr9	77475992	2.301029996
chr10	111100813	2.15490196
chr16	70704932	2
chr16	82653631	2
chr18	41199733	2.045757491
chr18	42378965	2.22184875
