# Supplementary material for: An Open Access Database of Genome-wide Association Results
Source: BMC Med Genet. 2009 Jan 22;10:6. doi: 10.1186/1471-2350-10-6 (PMC2639349; doi:10.1186/1471-2350-10-6)
Supplement: Additional file 6 — Formatted files for more than 400 GWAS analyses that can be used to upload and browse results in UCSC Genome Browser using Genome Graphs. This archive file contains Genome Graph files for all GWAS associations contained in Additional files 2 and 4. The files within the archive can be used to visualize GWAS associations described here using UCSC Genome Graphs at regional, chromosomal and whole genome levels. A file "README.txt" describes file naming conventions. The file "JohnsonODonnell_ALLgwas_graph.txt" contains a single Genome Graph file containing all associations. [file 1471-2350-10-6-S6.zip › Dunckley_17671248_Early Onset Amyotrophic Lateral Sclerosis (ALS)]

chr1	59256915	4.853871964
chr2	17891330	3
chr2	17893425	2.522878745
chr2	45273586	3.15490196
chr2	213731297	3.522878745
chr2	233980102	1.698970004
chr2	233986491	2
chr3	171997444	1.698970004
chr6	106480928	3.522878745
chr6	155603256	2.397940009
chr7	14273556	2.522878745
chr7	33162879	2.698970004
chr7	33162959	2.522878745
chr9	7392208	1.522878745
chr11	70660626	2.096910013
chr11	70661831	1.698970004
chr11	82528144	1.698970004
chr11	82529792	2.15490196
chr13	94150135	2
chr13	105646375	2
chr15	90663621	2.22184875
chr15	90664488	1.698970004
chr16	49452675	2.698970004
chr16	49453732	3
chr18	69938053	1.698970004
chr19	2538576	1.698970004
chr22	35839033	1.698970004
chr22	35839125	2
