# Supplementary material for: An Open Access Database of Genome-wide Association Results
Source: BMC Med Genet. 2009 Jan 22;10:6. doi: 10.1186/1471-2350-10-6 (PMC2639349; doi:10.1186/1471-2350-10-6)
Supplement: Additional file 6 — Formatted files for more than 400 GWAS analyses that can be used to upload and browse results in UCSC Genome Browser using Genome Graphs. This archive file contains Genome Graph files for all GWAS associations contained in Additional files 2 and 4. The files within the archive can be used to visualize GWAS associations described here using UCSC Genome Graphs at regional, chromosomal and whole genome levels. A file "README.txt" describes file naming conventions. The file "JohnsonODonnell_ALLgwas_graph.txt" contains a single Genome Graph file containing all associations. [file 1471-2350-10-6-S6.zip › Dunckley_17671248_Sporadic Amyotrophic Lateral Sclerosis (ALS)]

chr1	59467199	1.366531544
chr1	59475385	4.744727495
chr1	59476570	3.698970004
chr1	59478035	1.318758763
chr1	61715881	1.522878745
chr1	149821127	1.698970004
chr1	203491381	2.15490196
chr1	226159942	7.698970004
chr2	29299706	3.698970004
chr2	29309328	2.22184875
chr2	102427283	2
chr2	102442858	1.698970004
chr2	102445762	2.045757491
chr2	202912110	3.096910013
chr2	202912812	3.096910013
chr2	202931540	2.397940009
chr2	204929261	1.698970004
chr3	74695861	1.698970004
chr5	50267305	1.397940009
chr5	75889806	4.318758763
chr5	75899375	3.397940009
chr6	106451750	2.301029996
chr6	121250044	4.468521083
chr6	121250591	4.958607315
chr6	155596043	2.522878745
chr7	14255098	1.698970004
chr7	77497177	1.522878745
chr7	77509317	1.698970004
chr8	1135748	2.397940009
chr8	8308793	3
chr8	8328291	5.991399828
chr8	61478245	2.096910013
chr9	13497924	2.15490196
chr10	20556984	3
chr10	70840387	1.522878745
chr10	70840449	1.522878745
chr11	21695027	1.522878745
chr11	21698795	2.397940009
chr11	25819399	1.397940009
chr11	25821137	1.522878745
chr11	33822142	2.301029996
chr11	88837360	2.301029996
chr12	41995086	2.522878745
chr12	41995195	3.15490196
chr12	41998556	3.397940009
chr12	42149850	2
chr12	42150219	2
chr15	55611622	2.397940009
chr15	55611764	2.045757491
chr17	2722492	2.522878745
chr17	28775126	1.958607315
chr17	40183199	1.522878745
chr18	10010682	1.698970004
chr18	26844530	1.397940009
chr18	26853979	1.397940009
chr18	26854159	1.346787486
chr18	26864504	1.337242168
chr18	42360329	1.522878745
chr20	957788	1.698970004
chr20	965232	1.318758763
chr20	22627977	3
chr20	22630289	2.15490196
chr20	41255110	2.698970004
chr20	41264461	1.318758763
chr21	38247104	2.522878745
chr21	38263430	1.318758763
chr22	18101766	2
chr22	18102815	2.522878745
chr22	18104613	1.327902142
chrX	22779638	2
chrX	22789485	2.22184875
chrX	136202127	2.698970004
chrX	145154227	3
chrX	145155129	1.698970004
chrX	150629313	1.522878745
chrX	150635276	2
chrX	150757439	1.522878745
