# Supplementary material for: An Open Access Database of Genome-wide Association Results
Source: BMC Med Genet. 2009 Jan 22;10:6. doi: 10.1186/1471-2350-10-6 (PMC2639349; doi:10.1186/1471-2350-10-6)
Supplement: Additional file 6 — Formatted files for more than 400 GWAS analyses that can be used to upload and browse results in UCSC Genome Browser using Genome Graphs. This archive file contains Genome Graph files for all GWAS associations contained in Additional files 2 and 4. The files within the archive can be used to visualize GWAS associations described here using UCSC Genome Graphs at regional, chromosomal and whole genome levels. A file "README.txt" describes file naming conventions. The file "JohnsonODonnell_ALLgwas_graph.txt" contains a single Genome Graph file containing all associations. [file 1471-2350-10-6-S6.zip › Easton_17529967_Breast cancer]

chr2	19150424	6.698970004
chr2	139261047	5.096910013
chr4	48314694	3.045757491
chr4	149556858	4.698970004
chr4	169536103	4.522878745
chr5	29282566	4.522878745
chr5	45321475	5.045757491
chr5	52454339	3
chr5	56067641	19.15490196
chr5	160251566	4.301029996
chr6	87181288	6.301029996
chr7	5119809	3.698970004
chr8	10425908	5.301029996
chr8	117205405	6.522878745
chr8	128424800	11.39794001
chr10	13958759	4.15490196
chr10	102237398	3.698970004
chr10	123321680	4.522878745
chr10	123322405	4
chr10	123322567	4
chr10	123323184	8
chr10	123324447	13.30103
chr10	123324920	2.397940009
chr10	123327804	4
chr10	123330301	15
chr10	123332557	5
chr10	123336106	15.04575749
chr10	123338379	15.52287875
chr10	123338652	14.52287875
chr10	123338892	14.30103
chr10	123340181	4
chr10	123341314	15.30103
chr10	123342307	75.69897
chr10	123343859	4.15490196
chr11	1865582	8.522878745
chr11	1977651	5.15490196
chr11	86766192	4.301029996
chr11	95067936	3.045757491
chr12	27974463	5.22184875
chr12	124154150	2.698970004
chr16	7093693	4.522878745
chr16	51091668	12
chr16	51105538	18.69897
chr16	51143842	36
chr16	70786007	4.522878745
