# Supplementary material for: An Open Access Database of Genome-wide Association Results
Source: BMC Med Genet. 2009 Jan 22;10:6. doi: 10.1186/1471-2350-10-6 (PMC2639349; doi:10.1186/1471-2350-10-6)
Supplement: Additional file 6 — Formatted files for more than 400 GWAS analyses that can be used to upload and browse results in UCSC Genome Browser using Genome Graphs. This archive file contains Genome Graph files for all GWAS associations contained in Additional files 2 and 4. The files within the archive can be used to visualize GWAS associations described here using UCSC Genome Graphs at regional, chromosomal and whole genome levels. A file "README.txt" describes file naming conventions. The file "JohnsonODonnell_ALLgwas_graph.txt" contains a single Genome Graph file containing all associations. [file 1471-2350-10-6-S6.zip › Eeles_18264097_Prostate cancer]

chr3	87193364	7.769551079
chr3	87217490	6.508638306
chr6	160753654	9.259637311
chr7	97533299	7.327902142
chr7	97624218	7.124938737
chr7	97654263	9.30980392
chr8	127993841	6.040958608
chr8	128162479	7.795880017
chr8	128179434	7.537602002
chr8	128181897	7.537602002
chr8	128194377	7.37675071
chr8	128194686	7.207608311
chr8	128404855	6.30980392
chr8	128482329	7.356547324
chr8	128482487	13.04575749
chr8	128492309	7.698970004
chr8	128493974	7.853871964
chr8	128541502	6.795880017
chr8	128544367	7.698970004
chr8	128554220	15.95860731
chr8	128586755	16.26760624
chr8	128587736	16.55284197
chr8	128594450	10.65757732
chr8	128601055	12.74472749
chr8	128603836	13.67778071
chr8	128608542	16.22914799
chr10	51185540	11.56863624
chr10	51194977	14.92081875
chr10	51202627	18.88605665
chr10	51208182	13.40893539
chr10	51219502	28.69897
chr11	68751073	11.76955108
chr11	68751243	6.677780705
chr11	68764690	6.48148606
chr11	68767227	6.585026652
chr12	51560171	6.698970004
chr17	33164998	6.698970004
chr17	33172153	11.08092191
chr17	33175269	12
chr17	33180426	7.443697499
chr17	66620348	6.259637311
chr17	66626741	6.244125144
chr19	56027755	6.920818754
chr19	56040902	16.05060999
chr19	56043746	8.677780705
chr19	56055210	19.74472749
chr19	56056435	19.61978876
chrX	51226797	6.920818754
chrX	51246423	7.017728767
chrX	51258412	8.823908741
chrX	51368775	7.744727495
chrX	51403992	7.677780705
chrX	51569624	7.619788758
