# Supplementary material for: An Open Access Database of Genome-wide Association Results
Source: BMC Med Genet. 2009 Jan 22;10:6. doi: 10.1186/1471-2350-10-6 (PMC2639349; doi:10.1186/1471-2350-10-6)
Supplement: Additional file 6 — Formatted files for more than 400 GWAS analyses that can be used to upload and browse results in UCSC Genome Browser using Genome Graphs. This archive file contains Genome Graph files for all GWAS associations contained in Additional files 2 and 4. The files within the archive can be used to visualize GWAS associations described here using UCSC Genome Graphs at regional, chromosomal and whole genome levels. A file "README.txt" describes file naming conventions. The file "JohnsonODonnell_ALLgwas_graph.txt" contains a single Genome Graph file containing all associations. [file 1471-2350-10-6-S6.zip › Fellay_17641165_HIV-1 viral load at set point]

chr1	2328934	3.001174181
chr1	3797248	5.039053804
chr1	3801670	4.995678626
chr1	14112697	4.958607315
chr1	18579960	3.330683119
chr1	22485277	3.132591443
chr1	33152695	3.11713408
chr1	38849687	3.352812702
chr1	40332986	3.031517051
chr1	45357794	3.803823815
chr1	45467383	3.809388202
chr1	45536340	3.522444668
chr1	54534938	3.1640559
chr1	58502715	3.091246981
chr1	87255301	3.218029326
chr1	88225891	3.092911255
chr1	95740345	3.531062194
chr1	97407800	3.357139947
chr1	104207378	3.070581074
chr1	104210344	3.018906577
chr1	104221353	3.068186296
chr1	104768465	3.025166045
chr1	110529982	3.013900375
chr1	110530771	3.013900375
chr1	110540513	3.354086725
chr1	112187335	3.034328029
chr1	116046673	3.154220033
chr1	150995096	3.56035157
chr1	151001420	3.628009089
chr1	152537501	4.540607512
chr1	155013232	3.74641971
chr1	158243375	3.601712695
chr1	173836096	4.847711656
chr1	173859928	4.083019953
chr1	186368676	3.04885684
chr1	186375248	3.04885684
chr1	186428653	3.244887734
chr1	200736346	4.835647144
chr1	200743271	4.835647144
chr1	205024181	2.57024772
chr1	206657826	3.726767166
chr1	210835051	3.05680237
chr1	212035977	4.850780887
chr1	212136102	3.461551948
chr1	212225879	3.148252581
chr1	213161907	3.057297631
chr1	217710847	3.357337669
chr1	227630740	2.212539525
chr1	230530338	3.617262734
chr1	230634916	3.619246229
chr1	233805138	3.984221244
chr1	234144401	3.321481621
chr1	235231700	3.15434394
chr1	238424260	3.061880731
chr1	244191906	3.739213331
chr1	244212951	3.123262703
chr2	12429408	3.12182302
chr2	17079940	3.159642941
chr2	28830778	3.037914919
chr2	37866439	3.263284866
chr2	45139456	3.301203748
chr2	50385841	3.088363067
chr2	56249937	3.095446737
chr2	67591176	4.096367484
chr2	67612167	3.191586449
chr2	123218967	3.710188161
chr2	123220036	3.699621935
chr2	123223285	3.699621935
chr2	123228996	3.697669071
chr2	136818641	2.041436117
chr2	158607788	3.930331903
chr2	166011844	3.437112619
chr2	168356858	3.040052784
chr2	168357645	3.53670439
chr2	181427026	3.016824928
chr2	185244052	3.283162277
chr2	185450719	3.351054818
chr2	185478166	3.386581055
chr2	185573645	4.019088062
chr2	185620262	4.863279433
chr2	191177976	3.144420277
chr2	196423248	2.860120914
chr2	201065869	3.495529138
chr2	202729535	1.528708289
chr2	203995378	1.321481621
chr2	216731058	1.305394801
chr2	227267561	3.083651348
chr3	2817906	3.069968385
chr3	2820843	3.017367006
chr3	4783703	3.590574131
chr3	5248528	3.026733564
chr3	7101102	4.030584088
chr3	15026132	3.019042684
chr3	39250322	1.673664139
chr3	46531952	3.723078868
chr3	57932080	1.514278574
chr3	58729203	3.957818405
chr3	59101817	3.066158537
chr3	59157063	3.712646227
chr3	68666333	3.151564545
chr3	69249585	3.343997679
chr3	132915767	3.432150549
chr3	140048079	3.23739645
chr3	142249496	3.44551084
chr3	143660834	1.596879479
chr3	143999516	3.228339041
chr3	148280068	3.083072534
chr3	176260908	3.804377056
chr3	176300850	3.350859936
chr3	176307138	3.91721463
chr3	176577051	3.035693218
chr3	177250070	3.016915227
chr3	188564723	3.739690054
chr3	193971826	3.434860848
chr4	5594044	3.605198223
chr4	5608470	3.004014002
chr4	5610572	3.018407883
chr4	5614097	3.007446482
chr4	5631675	3.038151941
chr4	7363046	3.427593132
chr4	7365863	3.305921538
chr4	7369209	3.489857301
chr4	7690806	4.145693958
chr4	24388604	3.131825959
chr4	24393666	3.648590248
chr4	30837408	3.046240308
chr4	59277516	3.050366076
chr4	67689983	3.120560034
chr4	70472786	3.081864774
chr4	75640651	3.036731748
chr4	76468836	3.083651348
chr4	83913307	3.915066425
chr4	84817278	3.03428103
chr4	91883600	3.465339424
chr4	94311106	4.132532512
chr4	101470801	3.286341484
chr4	101481863	3.135488919
chr4	101493881	3.263046046
chr4	101498264	3.160396271
chr4	101499219	3.048565334
chr4	101539435	3.220042949
chr4	101602115	3.344765493
chr4	101604432	3.121363327
chr4	110902999	4.075720714
chr4	120644694	3.663340177
chr4	126065568	3.055665408
chr4	162770321	3.236197776
chr4	163605435	3.289967301
chr4	165675600	3.229000795
chr4	170227733	3.833273944
chr4	187742759	4.444905551
chr4	187748855	3.239728339
chr4	187762014	3.179470151
chr4	187766898	3.924453039
chr5	6398055	3.37923951
chr5	6411449	3.044600913
chr5	8520174	3.627087997
chr5	8633301	3.692717953
chr5	8727114	3.067983094
chr5	8729369	3.014438812
chr5	9439310	3.368454772
chr5	9448453	3.281664421
chr5	21957985	3
chr5	34808543	3.659754238
chr5	38657888	3.598427154
chr5	38689391	4.761953897
chr5	38720392	3.399462706
chr5	52237479	3.219754716
chr5	52250338	3.098977827
chr5	52250605	3.098977827
chr5	52268784	3.218101081
chr5	62230358	3.206628751
chr5	64814687	3.006519681
chr5	65123176	4.982966661
chr5	65123931	3.225556031
chr5	65126301	3.109187901
chr5	65148485	3.065249125
chr5	68245160	3.16513442
chr5	71112634	3.661145254
chr5	71116907	3.901010361
chr5	78060122	3.389765825
chr5	80690722	3.471726223
chr5	88272698	3.015607721
chr5	97702426	3.416687848
chr5	103561228	3.382894769
chr5	115369510	3.797784224
chr5	124378187	3.023374948
chr5	150615622	3.523458191
chr5	153339669	3.590404981
chr5	160167703	3.8247782
chr5	164035661	3.630227711
chr5	165128137	3.018453195
chr5	166349395	3.309095446
chr5	168152680	4.68613278
chr5	168156259	3.369877357
chr5	168402556	3.054334501
chr5	174422394	3.401100113
chr6	20949572	3.198253381
chr6	22998080	3.847405922
chr6	23105042	4.203425667
chr6	23110311	4.651695137
chr6	23127204	4.931814138
chr6	23133804	3.377682339
chr6	23133960	3.377682339
chr6	23142869	3.840733669
chr6	23143312	3.188559056
chr6	23175652	3.174703736
chr6	23185103	3.136974704
chr6	23185431	3.15558496
chr6	23193961	3.242376254
chr6	23243905	3.86998805
chr6	23350805	3.431094585
chr6	25517764	3.296536658
chr6	28738670	3.585026652
chr6	28820642	3.585026652
chr6	28884096	3.585026652
chr6	28945416	3.585026652
chr6	29056071	3.585026652
chr6	29139121	3.585026652
chr6	29348357	3.585026652
chr6	29450754	4.080398976
chr6	29464310	4.116906641
chr6	29550680	3.648010545
chr6	29645203	4.512861625
chr6	30053928	4.171984936
chr6	30140501	4.175223538
chr6	30146626	3.999132278
chr6	30364915	3.198390512
chr6	30387109	4.08249449
chr6	30409579	3.302247726
chr6	30436732	3.083598696
chr6	30652380	3.08496971
chr6	30760760	3.081917215
chr6	30878711	3.882066165
chr6	30882453	3.322575562
chr6	30890340	3.308123177
chr6	30893252	3.349012906
chr6	30895572	3.349012906
chr6	30956232	3.70158362
chr6	31109122	5.271646218
chr6	31166319	3.666149855
chr6	31192414	4.133122186
chr6	31193749	4.149353765
chr6	31199841	4.105683937
chr6	31199971	4.210419288
chr6	31201461	4.860120914
chr6	31201566	5.149353765
chr6	31203780	5.149353765
chr6	31208921	4.954677021
chr6	31348671	3.626720107
chr6	31348700	5.293282218
chr6	31349106	6.42136079
chr6	31371730	5.739928612
chr6	31372802	4.899629455
chr6	31373293	4.815308569
chr6	31373469	3.512861625
chr6	31373731	5.821023053
chr6	31378997	5.460923901
chr6	31382359	8.42365865
chr6	31382534	6.093664958
chr6	31426123	5.19859629
chr6	31443545	3.927015255
chr6	31444547	3.693789492
chr6	31448590	3.002045996
chr6	31496193	3.620513186
chr6	31539759	11.02872415
chr6	31540104	4.27572413
chr6	31543848	3.238222462
chr6	31553888	4.035269079
chr6	31554775	5.442492798
chr6	31555567	5.442492798
chr6	31556294	4.035269079
chr6	31556512	4.035269079
chr6	31556955	3.414652089
chr6	31557973	5.442492798
chr6	31567721	3.693146251
chr6	31571942	5.083019953
chr6	31580438	5.083019953
chr6	31580699	3.137093786
chr6	31584833	3.029420694
chr6	31589084	4.011441043
chr6	31605378	3.164689999
chr6	31652168	3.874518734
chr6	31672800	3.015832873
chr6	31680906	3.960585881
chr6	31683255	4.387216143
chr6	31910520	5.920818754
chr6	32134786	3.476773958
chr6	32174743	3.084864093
chr6	32509305	3.017321807
chr6	36573358	3.137391636
chr6	41354611	3.085286713
chr6	45975850	3.113058294
chr6	68464683	3.351542406
chr6	68555859	3.032732908
chr6	68589473	3.097616316
chr6	78889820	3.080242219
chr6	78892508	3.102317938
chr6	79246928	3.152612449
chr6	79295323	3.18608558
chr6	80505112	3.06469431
chr6	92372946	3.646468441
chr6	92375315	3.603626272
chr6	92377721	3.689094371
chr6	95569913	3.342848498
chr6	107658024	3.579384229
chr6	107992696	3.220259249
chr6	108002111	3.149598852
chr6	121477769	3.229295232
chr6	121481259	3.080242219
chr6	121679501	3.333856573
chr6	130015536	3.861381566
chr6	145189804	3.022825324
chr6	166939116	3.281332265
chr6	167102267	5.031984286
chr6	169306960	3.727462223
chr6	169331850	3.562249437
chr6	169348368	3.20439802
chr6	169351181	4.725842151
chr6	170414666	3.054383721
chr7	2142397	3.539402811
chr7	13925931	3.086451042
chr7	14579180	3.108518296
chr7	19828746	3.611366031
chr7	24528186	3.021728158
chr7	24529589	3.021728158
chr7	41382596	3.183559832
chr7	41382759	3.183559832
chr7	70965772	3.21903497
chr7	70974004	3.480040819
chr7	70976466	3.00806545
chr7	76395148	3.082599532
chr7	84173462	3.110978578
chr7	98249916	3.035363296
chr7	112910283	6.37675071
chr7	114379285	3.430275051
chr7	115244209	4.490797478
chr7	134723587	3.716020716
chr7	134789551	3.684869683
chr7	134820988	3.46470588
chr7	138051336	4.04383157
chr7	138094972	3.45038376
chr7	154597628	3.057099459
chr7	156099985	3.623058243
chr8	990464	3.581532979
chr8	990699	3.647238808
chr8	996720	3.022550773
chr8	4028983	3.522734005
chr8	4200701	3.174314292
chr8	4201587	3.426896217
chr8	4213998	3.04320748
chr8	4215491	3.328734567
chr8	4645818	3.2249724
chr8	4646094	3.2249724
chr8	4646730	3.2249724
chr8	4646788	3.2249724
chr8	4647036	3.2249724
chr8	4647522	3.2249724
chr8	4647612	3.653647026
chr8	4648371	3.2249724
chr8	4648942	3.2249724
chr8	4649068	3.2249724
chr8	4650418	3.2249724
chr8	4650609	3.2249724
chr8	4651693	3.949620244
chr8	4654062	3.025028006
chr8	4654109	3.025028006
chr8	4654773	3.494036482
chr8	4656279	3.949620244
chr8	4657687	3.786747948
chr8	4658756	3.329105046
chr8	4663405	3.410273744
chr8	4663824	3.855114582
chr8	4665030	3.782252927
chr8	4665380	3.595679533
chr8	4665752	3.786747948
chr8	4669277	3.1893643
chr8	5859755	3.101274818
chr8	5859802	3.198664904
chr8	5876113	3.158265221
chr8	5888506	3.183162369
chr8	13928400	3.391794992
chr8	13932735	3.412289035
chr8	14460900	4.308034897
chr8	21209031	3.082284483
chr8	57011940	3.102647866
chr8	57011976	3.79209647
chr8	57024223	3.133004187
chr8	57025705	3.133004187
chr8	57060505	3.275560277
chr8	57096156	3.122571059
chr8	58542328	3.269863996
chr8	58557266	3.289459552
chr8	80409145	3.753994096
chr8	82205185	3.066158537
chr8	82269581	3.086292086
chr8	82829766	4.514278574
chr8	85912084	4.161150909
chr8	111777215	3.030164907
chr8	121096600	3.197157887
chr8	121100958	3.084547398
chr8	121103163	3.435807539
chr8	121116979	3.93404702
chr8	121171046	4.039529222
chr8	121173566	3.807153885
chr8	121208323	3.720333056
chr8	121241442	3.746177561
chr8	121247293	3.620694482
chr8	127153773	3.670602121
chr8	129298882	3.648977147
chr8	129299260	3.777543663
chr8	129299376	3.744486287
chr8	129318438	3.603626272
chr8	130937394	3.572513891
chr8	131057070	3.784626847
chr8	135969380	3.002002364
chr8	139672293	3.232621476
chr9	3905436	3.576754126
chr9	6978475	4.378823718
chr9	6983848	4.22475374
chr9	6987639	3.415555693
chr9	6988948	3.137987949
chr9	6989846	3.080608073
chr9	6994340	3.385419133
chr9	7004879	3.622147581
chr9	7032274	3.715343717
chr9	9990931	3.59465364
chr9	14370945	3.188156994
chr9	14641382	3.156829535
chr9	14747744	4.109020403
chr9	16353460	4.227678293
chr9	27145544	3.076445142
chr9	32715528	3.890421453
chr9	78471939	3.324955264
chr9	96378817	3.669586227
chr9	100289244	3.283078927
chr9	115234257	3.067424777
chr9	132273076	4.373659633
chr9	132274131	4.906578315
chr10	3085185	3.229442525
chr10	11206461	3.090604454
chr10	16912343	3.128660619
chr10	18574856	3.02264227
chr10	29397513	3.221197796
chr10	29400642	3.311313276
chr10	29403562	3.169989064
chr10	29418724	3.222355722
chr10	29549596	3.563519305
chr10	43527265	3.467118281
chr10	43527381	4.235823868
chr10	43863720	1.924453039
chr10	47137170	3.638272164
chr10	55013460	3.018679827
chr10	56371957	3.062331686
chr10	72326850	3.179732843
chr10	73495958	3.984221244
chr10	79650819	3.077274542
chr10	79667376	3.234927799
chr10	85766015	3.350081281
chr10	89702453	3.430860275
chr10	95262824	3.62948691
chr10	96756924	3.844967771
chr10	97322185	3.49825627
chr10	97335459	3.659952682
chr10	97358980	3.450874073
chr10	115694448	4.130181792
chr10	117937133	3.092588639
chr10	121365171	4.35753548
chr10	124230775	3.023604163
chr10	130007627	3.270997291
chr10	131933409	3.076704159
chr10	133225079	3.350275814
chr11	3208896	3.288445832
chr11	3214412	3.245728131
chr11	7817326	3.026825947
chr11	17756912	4.469800302
chr11	23534018	3.10985854
chr11	23538544	3.120330794
chr11	27729573	3.557363474
chr11	35824876	3.366430557
chr11	44243624	3.054383721
chr11	44243725	3.242755849
chr11	69515796	3.465466244
chr11	74944615	3.033201454
chr11	102621576	3.031143625
chr11	102839853	3.419987887
chr11	105237941	3.04885684
chr11	105313096	3.334794372
chr11	112085787	3.360413913
chr11	125799298	3.825649403
chr11	131681710	3.222863287
chr12	2698595	3.958212681
chr12	2701168	3.958212681
chr12	4419280	3.569602409
chr12	4419516	3.569602409
chr12	4743250	3.42945706
chr12	4791489	3.150642018
chr12	4800621	3.385208208
chr12	6786224	2.03574037
chr12	20499990	3.189565844
chr12	23605289	3.082231998
chr12	24344974	3.248105312
chr12	25130689	3.060530669
chr12	29421731	3.065956281
chr12	50894979	3.044264158
chr12	50897927	3.096530171
chr12	50899260	3.031984286
chr12	50918840	4.485452247
chr12	66469540	3.841637508
chr12	90145786	3.011351875
chr12	90154286	3.011351875
chr12	97848999	3.06459351
chr12	100694908	4.153662888
chr12	100702438	3.443094731
chr13	22478378	3.984640245
chr13	26117117	3.267204302
chr13	30964605	3.032498825
chr13	30975013	3.032498825
chr13	30979769	3.963770456
chr13	42193173	3.12222565
chr13	46552069	3.651889932
chr13	50462458	3.185153331
chr13	53249530	4.325138859
chr13	53356272	3.193616498
chr13	60601027	3.2486439
chr13	60629369	3.696372024
chr13	60631712	3.696372024
chr13	60723719	3.19983301
chr13	60732015	3.005111205
chr13	92056154	3.057595059
chr13	92082662	3.97510404
chr13	92082784	4.903089987
chr13	107200505	1.657577319
chr14	24144551	3.373249146
chr14	31931460	3.220259249
chr14	36253545	3.518414064
chr14	50629779	3.065905732
chr14	53589723	3.067830754
chr14	61720580	5.075720714
chr14	61837625	3.020497151
chr14	61903050	3.631713115
chr14	61905845	3.203356296
chr14	62085956	3.140081515
chr14	71403354	3.141102043
chr14	72942366	3.393833685
chr14	77915081	3.143936047
chr14	77923349	3.163106484
chr14	83447496	3.500863005
chr14	88634741	3.144723196
chr14	94492629	3.327532687
chr14	94492966	4.26760624
chr14	94495464	4.057000407
chr15	20474017	3.00762324
chr15	20475538	4.364516253
chr15	20483952	3.866780543
chr15	21234149	3.118615343
chr15	21240037	3.440093375
chr15	21244499	3.808828544
chr15	25727152	3.027612001
chr15	25742663	3.21502629
chr15	25745823	3.242679903
chr15	25753656	3.421704695
chr15	25818645	3.035787527
chr15	28014417	3.952725133
chr15	34434869	3.107237765
chr15	34687019	3.337431033
chr15	48844473	3.756961951
chr15	52179635	3.034845354
chr15	52182570	3.049635146
chr15	52318715	3.204328494
chr15	52402543	3.279923427
chr15	52410348	3.05507339
chr15	52410538	3.045323413
chr15	57925509	3.029420694
chr15	76729090	3.000477987
chr15	77291934	3.021682503
chr15	78583183	4.104025268
chr15	85913130	3.858550227
chr15	90876765	3.453457337
chr15	90929460	3.08107891
chr15	90933772	4.193820026
chr15	90936889	3.074120911
chr16	6712949	3.245728131
chr16	7289778	3.040576978
chr16	23273923	3.471854922
chr16	47605445	3.22811868
chr16	50880696	3.781989957
chr16	53580895	3.104356495
chr16	67913174	1.671620397
chr16	71926073	3.76700389
chr16	71932823	3.22738495
chr16	77956048	3.031283623
chr16	82850136	4.795880017
chr16	82851668	3.928486195
chr17	746683	3.197705289
chr17	4388058	3.214955042
chr17	28612020	3.862329463
chr17	68358425	3.767766479
chr17	68359113	3.926648298
chr17	68361158	4.107905397
chr17	74343395	3.005550863
chr18	11690534	3.19983301
chr18	13475172	3.206069993
chr18	22471221	3.103308473
chr18	29329339	3.353596274
chr18	29333616	3.183692401
chr18	30113379	3.071348153
chr18	31790143	3.022962665
chr18	31925695	3.921543182
chr18	31940201	3.224462365
chr18	31973042	4.218963061
chr18	32020980	3.452102282
chr18	32190964	3.098977827
chr18	41894712	3.973466735
chr18	41897433	3.944621669
chr18	41921526	3.157265981
chr18	41924986	3.104522204
chr18	41928298	3.157265981
chr18	41956731	3.363010898
chr18	41969504	4.116338565
chr18	41997079	3.489320969
chr18	42091253	3.909036923
chr18	42118566	3.654430244
chr18	42119296	3.430509046
chr18	42134953	3.11407366
chr18	46195712	3.271727402
chr18	54192160	2.093664958
chr18	55884408	3.12199553
chr18	55982448	3.974284616
chr18	55987860	4.028260409
chr18	55993513	4.034798299
chr18	56034105	3.270349332
chr18	63409584	3.296021175
chr18	63425135	3.271808601
chr18	64664595	3.823908741
chr18	64685792	3.988429556
chr18	64687454	3.837137007
chr18	73087637	3.004628094
chr19	4829608	1.950781977
chr19	5463811	4.302770657
chr19	5778097	4.127261173
chr19	17767839	3.281166282
chr19	21994006	4.573488739
chr19	38757673	3.366834646
chr19	38797218	3.318939756
chr19	39744095	3.462684727
chr19	39752078	3.012021084
chr19	40562827	3.229810977
chr19	55216144	3.071450533
chr20	916892	3.553929064
chr20	9594834	3.566390157
chr20	20208314	3.261140198
chr20	24480613	3.348915911
chr20	24504797	3.314079208
chr20	24539028	4.360513511
chr20	24545696	3.722620025
chr20	24560808	4.181774106
chr20	24571774	3.488383979
chr20	24577040	3.649364392
chr20	24584082	3.609418121
chr20	41383169	3.312917155
chr20	41442072	3.374893425
chr20	57669043	3.648203693
chr20	60975170	3.023374948
chr21	27363903	3.212397854
chr21	30094573	3.127319393
chr21	30109036	3.12459144
chr21	43672498	3.391902054
chr21	44024166	3.384786665
chr22	17904902	3.762959209
chr22	18001011	4.3400838
chr22	37807512	1.508638306
chr22	43932123	3.067069857
chr22	47943360	3.392009141
