# Supplementary material for: An Open Access Database of Genome-wide Association Results
Source: BMC Med Genet. 2009 Jan 22;10:6. doi: 10.1186/1471-2350-10-6 (PMC2639349; doi:10.1186/1471-2350-10-6)
Supplement: Additional file 6 — Formatted files for more than 400 GWAS analyses that can be used to upload and browse results in UCSC Genome Browser using Genome Graphs. This archive file contains Genome Graph files for all GWAS associations contained in Additional files 2 and 4. The files within the archive can be used to visualize GWAS associations described here using UCSC Genome Graphs at regional, chromosomal and whole genome levels. A file "README.txt" describes file naming conventions. The file "JohnsonODonnell_ALLgwas_graph.txt" contains a single Genome Graph file containing all associations. [file 1471-2350-10-6-S6.zip › Florez_17848626_Fasting insulin]

chr1	10208945	3.050609993
chr1	10382366	3.244125144
chr1	74774271	3.744727495
chr1	111564005	3.698970004
chr1	111598150	3.113509275
chr1	112782935	3.619788758
chr1	115426871	3.602059991
chr1	181978106	3.508638306
chr1	197325516	3.26760624
chr2	31407053	3.065501549
chr2	45384183	3.585026652
chr2	45908861	3.37675071
chr2	52745058	3.187086643
chr2	52763208	3.769551079
chr2	168934370	3.075720714
chr2	220584896	3.045757491
chr3	76538269	3.387216143
chr3	81175378	3.657577319
chr3	116838866	3.823908741
chr3	144538397	2.698970004
chr4	83187388	3.26760624
chr4	90139714	3.180456064
chr4	92505628	3.795880017
chr4	102878236	3.455931956
chr4	113599167	3.102372909
chr4	164999570	3.387216143
chr4	178769035	3.795880017
chr5	67318246	3.096910013
chr5	92093081	4.301029996
chr5	95436149	2.779891912
chr5	95684812	3.060480747
chr5	95704057	3.26760624
chr5	95767236	3.602059991
chr5	144886649	2.185086819
chr5	160037922	3.055517328
chr5	177910285	3.27572413
chr6	69014934	3.142667504
chr6	93768404	3.13076828
chr7	39132062	3.958607315
chr7	50031156	3.657577319
chr7	50063624	3.602059991
chr7	102206552	3.193820026
chr7	103698912	2.527243551
chr8	5594564	2.590066877
chr8	32292603	3.124938737
chr8	35194561	3.292429824
chr8	50398715	2.815308569
chr8	106034754	2.443697499
chr8	107311490	3.920818754
chr8	107318735	3.522878745
chr9	97723792	3.113509275
chr9	124043017	4.22184875
chr9	124043500	3.431798276
chr10	13025331	3
chr10	55163725	3.161150909
chr10	62769556	3.113509275
chr10	84908822	2.684029655
chr10	112462052	2.987162775
chr10	112462093	3.366531544
chr10	125336981	3.229147988
chr10	125362697	4.045757491
chr10	135125348	3.259637311
chr11	26530328	3.229147988
chr11	26832756	3.744727495
chr11	42236760	2.096910013
chr11	88810163	3.173925197
chr12	10138320	3.065501549
chr12	52560891	3.292429824
chr12	111515926	3.091514981
chr12	117641646	3.080921908
chr12	117645454	3.26760624
chr13	53513774	2.218963061
chr13	65908819	2.595166283
chr13	81195340	3.022276395
chr13	81288256	4.301029996
chr13	81301043	3.27572413
chr13	100984446	3.619788758
chr13	101041186	3.327902142
chr13	101070955	3.15490196
chr14	26870017	5.787279846
chr14	50503634	3.113509275
chr16	74932509	3.292429824
chr18	55520873	3.327902142
chr18	58794728	3.677780705
chr18	62293147	3.15490196
chr20	34166072	3.677780705
chr20	47465037	3.13076828
chr21	21757817	3.193820026
chr21	31604127	3.167491087
chr21	31631306	3.522878745
