# Supplementary material for: An Open Access Database of Genome-wide Association Results
Source: BMC Med Genet. 2009 Jan 22;10:6. doi: 10.1186/1471-2350-10-6 (PMC2639349; doi:10.1186/1471-2350-10-6)
Supplement: Additional file 6 — Formatted files for more than 400 GWAS analyses that can be used to upload and browse results in UCSC Genome Browser using Genome Graphs. This archive file contains Genome Graph files for all GWAS associations contained in Additional files 2 and 4. The files within the archive can be used to visualize GWAS associations described here using UCSC Genome Graphs at regional, chromosomal and whole genome levels. A file "README.txt" describes file naming conventions. The file "JohnsonODonnell_ALLgwas_graph.txt" contains a single Genome Graph file containing all associations. [file 1471-2350-10-6-S6.zip › Florez_17848626_FPG]

chr1	33665877	3.180456064
chr1	66487172	1.397940009
chr1	101321904	3.318758763
chr1	156459369	3.022276395
chr2	18193250	3.356547324
chr2	49531843	2.283996656
chr2	130400002	3.080921908
chr2	192098259	2
chr2	224708068	4.522878745
chr3	8335701	3.080921908
chr3	62704974	3.124938737
chr3	146710770	3.214670165
chr3	152497931	3.602059991
chr3	152536805	3.180456064
chr4	20336562	3.091514981
chr4	78639592	3.060480747
chr4	95691653	3.207608311
chr4	95794346	3.346787486
chr4	95811167	3.102372909
chr4	96586977	3.229147988
chr4	96587328	4.301029996
chr4	115295492	2.974694135
chr4	122065917	3.522878745
chr4	182309136	3.065501549
chr4	185428506	3.070581074
chr5	32498510	4.397940009
chr5	82256024	3.180456064
chr5	117068908	1.397940009
chr5	122524475	2.829738285
chr5	122538028	3.26760624
chr5	166184726	3.27572413
chr5	166199519	3.167491087
chr6	732110	3.30980392
chr6	15871772	3.318758763
chr6	56441089	3.455931956
chr6	85881042	3.431798276
chr6	112989635	3.327902142
chr6	112990680	4.522878745
chr6	117199585	3.086186148
chr6	125139003	4.22184875
chr6	125145538	2.785156152
chr6	126062970	3.017728767
chr6	151294678	3.229147988
chr7	53116627	3.050609993
chr7	80064083	3.13076828
chr7	91032643	3.102372909
chr7	93030646	3.337242168
chr7	126145163	3.22184875
chr7	153327020	3.251811973
chr7	156450380	3.15490196
chr8	448148	3.795880017
chr8	2958405	3.677780705
chr8	4270026	3.420216403
chr8	25901432	3.244125144
chr8	118298943	2.22184875
chr8	124214650	3.318758763
chr9	118232337	3.080921908
chr9	118856859	3.180456064
chr10	43089450	3.795880017
chr10	92643099	3.30980392
chr10	108794830	3.22184875
chr11	44160735	2.698970004
chr11	59911576	3.214670165
chr11	59913742	3.318758763
chr11	59920780	3.193820026
chr12	9899164	3.167491087
chr12	12816227	3.537602002
chr12	16229780	2.913640169
chr12	40680632	3.823908741
chr12	62496243	3.055517328
chr12	77979113	3.522878745
chr13	22667670	3.065501549
chr13	22669196	3.420216403
chr13	26016279	3.017728767
chr13	49080652	3.420216403
chr13	49867924	4.522878745
chr13	49927325	3.080921908
chr13	58126290	3.366531544
chr13	66615907	3.236572006
chr13	82071275	3.259637311
chr13	86945048	3.508638306
chr13	90643680	3.187086643
chr13	106440136	3.585026652
chr13	106452812	3.26760624
chr13	106466122	3.397940009
chr13	112272568	3.602059991
chr14	42766483	3.387216143
chr15	47980845	3
chr15	95078636	3.060480747
chr15	98791776	3.958607315
chr17	42450677	3.48148606
chr17	42521055	3.244125144
chr17	42521125	3.420216403
chr17	66656212	3.031517051
chr17	66735791	3.387216143
chr17	67974440	3.113509275
chr18	49727191	3.096910013
chr18	50544742	3.769551079
chr18	50655496	3.886056648
chr19	35934942	3.443697499
chr20	7685540	3.113509275
chr21	23756756	2.393618635
chr21	39938458	3.48148606
