# Supplementary material for: An Open Access Database of Genome-wide Association Results
Source: BMC Med Genet. 2009 Jan 22;10:6. doi: 10.1186/1471-2350-10-6 (PMC2639349; doi:10.1186/1471-2350-10-6)
Supplement: Additional file 6 — Formatted files for more than 400 GWAS analyses that can be used to upload and browse results in UCSC Genome Browser using Genome Graphs. This archive file contains Genome Graph files for all GWAS associations contained in Additional files 2 and 4. The files within the archive can be used to visualize GWAS associations described here using UCSC Genome Graphs at regional, chromosomal and whole genome levels. A file "README.txt" describes file naming conventions. The file "JohnsonODonnell_ALLgwas_graph.txt" contains a single Genome Graph file containing all associations. [file 1471-2350-10-6-S6.zip › Florez_17848626_HbA1c]

chr1	29551179	3.148741651
chr1	29551361	3.443697499
chr1	42570791	3.744727495
chr1	64419212	3.568636236
chr1	64484943	3.522878745
chr1	64585409	3.397940009
chr1	66652201	3.022276395
chr1	82121942	3.552841969
chr1	86326257	3.004364805
chr1	95110679	3.795880017
chr1	96273657	3.026872146
chr1	185360289	3.148741651
chr1	185363104	3.102372909
chr1	189012592	3.065501549
chr1	197207247	2.826813732
chr1	211131885	3.091514981
chr1	238257010	3.055517328
chr2	50162489	3.050609993
chr2	77082130	3.045757491
chr2	108855797	3.638272164
chr2	113132021	3.036212173
chr2	179077228	3.397940009
chr3	8139718	3.853871964
chr3	8417494	3.119186408
chr3	13850329	3.301029996
chr3	59348545	3.13667714
chr3	60233839	3.119186408
chr3	67399974	3.769551079
chr3	67400083	3.619788758
chr3	76215254	3.15490196
chr3	83043582	3.920818754
chr3	83136936	3
chr3	118818111	3.091514981
chr4	83941632	3.004364805
chr4	84112775	3.193820026
chr4	93191536	3.431798276
chr4	102312018	2.460923901
chr4	106511570	3.107905397
chr4	114173030	3.744727495
chr4	155266981	3.180456064
chr5	119990475	4.698970004
chr5	124688782	3.346787486
chr5	134661556	3.431798276
chr5	139985396	3.031517051
chr5	160814623	3.552841969
chr6	8627165	3.26760624
chr6	20213256	3.318758763
chr6	39536458	3.040958608
chr6	90489342	3.050609993
chr6	117716222	3.408935393
chr6	127441018	3.036212173
chr6	139908615	3.721246399
chr6	151938739	3.040958608
chr6	159832284	3.420216403
chr7	14065151	3.055517328
chr7	43665636	3.229147988
chr7	85667430	3.537602002
chr7	144839198	3.207608311
chr8	5449404	3.602059991
chr8	5452254	3.657577319
chr8	16799856	3.102372909
chr8	29996147	2.659555885
chr8	83804779	3.086186148
chr8	130616435	3.795880017
chr8	138437373	3.229147988
chr9	71798325	3.823908741
chr9	105977566	3.823908741
chr9	106064337	3.244125144
chr10	80270859	3.920818754
chr10	89883594	3.657577319
chr10	110725737	3.214670165
chr11	80791445	3.036212173
chr11	81016689	3.537602002
chr11	81460553	3.15490196
chr11	95509866	3.070581074
chr11	121080305	3.48148606
chr11	121140421	3.102372909
chr11	121146706	3.148741651
chr12	10100978	3.259637311
chr12	16117419	3.356547324
chr12	69302206	3.366531544
chr12	71210562	3.346787486
chr13	69262301	3.769551079
chr13	82887766	4.045757491
chr13	109741693	3.229147988
chr13	109741922	3.327902142
chr13	109742796	3.102372909
chr14	21819122	3.431798276
chr14	23860976	3.161150909
chr14	77678494	3.060480747
chr14	79451350	3.161150909
chr14	79467940	3.431798276
chr14	79468630	3.26760624
chr14	89071983	3.200659451
chr15	32034319	3.229147988
chr15	54108894	3.619788758
chr16	6051074	3.080921908
chr16	24623154	3.26760624
chr16	47282398	3.060480747
chr17	10833375	3.102372909
chr17	47665244	3.148741651
chr19	34368614	3.886056648
chr19	57844735	3.568636236
chr20	11284889	3.187086643
chr20	12996263	3.853871964
chr20	49542387	3.48148606
chr21	45028939	3.207608311
