# Supplementary material for: An Open Access Database of Genome-wide Association Results
Source: BMC Med Genet. 2009 Jan 22;10:6. doi: 10.1186/1471-2350-10-6 (PMC2639349; doi:10.1186/1471-2350-10-6)
Supplement: Additional file 6 — Formatted files for more than 400 GWAS analyses that can be used to upload and browse results in UCSC Genome Browser using Genome Graphs. This archive file contains Genome Graph files for all GWAS associations contained in Additional files 2 and 4. The files within the archive can be used to visualize GWAS associations described here using UCSC Genome Graphs at regional, chromosomal and whole genome levels. A file "README.txt" describes file naming conventions. The file "JohnsonODonnell_ALLgwas_graph.txt" contains a single Genome Graph file containing all associations. [file 1471-2350-10-6-S6.zip › Florez_17848626_HOMA-IR]

chr1	14034610	3.167491087
chr1	38896190	3.886056648
chr1	54409565	3.060480747
chr1	54409755	3.096910013
chr1	60381631	3.013228266
chr1	85555159	3.096910013
chr1	111585750	3.045757491
chr1	167206413	4.301029996
chr2	189678	4.22184875
chr2	196636	1.397940009
chr2	242197	1.337242168
chr2	16597409	2.628932138
chr2	21054016	2.415668776
chr2	107998161	3.356547324
chr2	164500010	3.366531544
chr2	224147730	3.113509275
chr3	20688459	2.469800302
chr3	26385033	3.161150909
chr3	39440781	3.552841969
chr3	39441449	3.443697499
chr3	110164908	2.573488739
chr3	133134832	3.920818754
chr3	134610914	3.200659451
chr3	180494823	3.602059991
chr3	190305271	3.346787486
chr4	13417458	3.698970004
chr4	182670808	3.327902142
chr4	182677181	2.966576245
chr5	19363760	2.679853714
chr5	19382499	2.970616222
chr5	103644889	2.53165267
chr5	126751461	4.301029996
chr5	155851346	3.193820026
chr6	5234205	3.537602002
chr6	5239371	2.93930216
chr6	8060391	3.15490196
chr6	11405647	3.366531544
chr6	62913478	3.167491087
chr6	63028436	3.060480747
chr6	63133653	3.48148606
chr6	69014561	3.698970004
chr6	112979983	1.397940009
chr7	11476086	2.806875402
chr7	15008054	2.696803943
chr7	15009432	2.876148359
chr7	122406461	2.623423043
chr8	217598	3.769551079
chr8	228648	3.070581074
chr8	9187935	4.096910013
chr8	9188636	4.15490196
chr8	32050833	2.946921557
chr8	65520164	2.455931956
chr9	4988639	2.585026652
chr9	7377977	3.283996656
chr9	18352865	3.259637311
chr9	29042156	3.167491087
chr9	81008864	3.26760624
chr9	120360115	2.754487332
chr10	28911251	2.785156152
chr10	50106205	3.040958608
chr10	57511239	1.698970004
chr10	57516173	3
chr10	85192417	3.397940009
chr10	97250554	3.853871964
chr10	109034861	3
chr11	7109865	2.397940009
chr11	7112939	3.102372909
chr11	7145579	2.330683119
chr11	33768610	3.148741651
chr11	37714969	3.180456064
chr11	78547745	2.436518915
chr11	83258281	3.229147988
chr12	16230600	2.950781977
chr12	46021767	3.301029996
chr12	57175883	3.050609993
chr12	57181086	3.26760624
chr12	57208539	3.619788758
chr12	65049434	3.823908741
chr12	70698487	2.809668302
chr12	70698634	3.13667714
chr12	70698761	2.723538196
chr12	104309612	3.148741651
chr13	20476617	2.522878745
chr13	60819359	2.42945706
chr13	82201286	3.619788758
chr13	108477359	3.113509275
chr14	21767514	3.13076828
chr14	57129665	2.567030709
chr15	40309302	3.337242168
chr15	85262941	2.605548319
chr15	91502231	3.356547324
chr15	92762249	3.537602002
chr15	92945386	2.935542011
chr16	55233389	2.928117993
chr16	64753363	2.657577319
chr16	67518483	2.872895202
chr17	48243948	4.301029996
chr18	6537010	3.236572006
chr18	48154999	3.022276395
chr18	58695331	2.88941029
chr19	4092209	3.22184875
chr19	33484875	3.37675071
chr19	33488516	3.337242168
chr20	32500997	2.41453927
chr21	45750430	4.522878745
chr22	21835934	3.537602002
chr22	34460028	3
