# Supplementary material for: An Open Access Database of Genome-wide Association Results
Source: BMC Med Genet. 2009 Jan 22;10:6. doi: 10.1186/1471-2350-10-6 (PMC2639349; doi:10.1186/1471-2350-10-6)
Supplement: Additional file 6 — Formatted files for more than 400 GWAS analyses that can be used to upload and browse results in UCSC Genome Browser using Genome Graphs. This archive file contains Genome Graph files for all GWAS associations contained in Additional files 2 and 4. The files within the archive can be used to visualize GWAS associations described here using UCSC Genome Graphs at regional, chromosomal and whole genome levels. A file "README.txt" describes file naming conventions. The file "JohnsonODonnell_ALLgwas_graph.txt" contains a single Genome Graph file containing all associations. [file 1471-2350-10-6-S6.zip › Florez_17848626_ISI_0-120]

chr1	17459240	3.013228266
chr1	68486723	3.346787486
chr1	145830625	3.173925197
chr1	166169703	3.769551079
chr1	181439171	3.244125144
chr1	182338873	3.920818754
chr1	197417076	3.537602002
chr1	197428385	3.455931956
chr1	209923033	2.728158393
chr1	209923118	3.207608311
chr1	221898568	2.756961951
chr1	224630482	3.455931956
chr2	19004027	3.102372909
chr2	45448770	3.397940009
chr2	68471720	3.823908741
chr2	79816913	3.26760624
chr2	84866713	3.113509275
chr2	84887346	3.443697499
chr2	137022447	3.236572006
chr2	176416051	3.036212173
chr2	208174515	3.698970004
chr2	210650144	3.823908741
chr2	228363345	3.48148606
chr3	29670592	3.026872146
chr3	78745964	2.752026734
chr3	121975606	3.075720714
chr3	122001047	3.443697499
chr3	125341439	3.366531544
chr3	144797254	3.075720714
chr3	147660791	3.823908741
chr3	161568749	3.200659451
chr3	173775178	3.26760624
chr3	180489327	3.13667714
chr4	23734985	3.37675071
chr4	47349266	3.431798276
chr4	59126987	3.017728767
chr4	86558514	2.987162775
chr4	109080355	4.15490196
chr4	149470233	2.991399828
chr5	19365227	4
chr5	19420500	3.443697499
chr5	19421031	3.585026652
chr5	19422000	3.455931956
chr5	19429660	3.769551079
chr5	106799108	4.096910013
chr5	106814180	3.26760624
chr5	106872850	3.431798276
chr5	111857938	3.468521083
chr5	118040099	3.431798276
chr5	122524830	3.142667504
chr5	165446786	2.774690718
chr6	13409896	3.677780705
chr6	95054571	3.48148606
chr6	137485747	3.795880017
chr6	162013130	3.091514981
chr7	107739447	3.508638306
chr7	110109398	3.48148606
chr8	5129733	3.537602002
chr8	15028203	3.173925197
chr8	28879014	2.779891912
chr8	58126203	3.180456064
chr8	140590402	3.200659451
chr9	3857540	2.838631998
chr9	3936659	3.356547324
chr9	4433744	3.080921908
chr9	9228714	3.468521083
chr9	9606646	3.397940009
chr9	27668194	3.522878745
chr9	92157135	2.818156412
chr10	20608513	3.036212173
chr10	20645194	3.031517051
chr10	43328341	3.744727495
chr10	54807251	3.113509275
chr10	54807367	3.040958608
chr10	84937126	2.943095149
chr10	112409179	3.045757491
chr10	125215047	3.318758763
chr11	19522345	3.229147988
chr11	19522819	3.173925197
chr11	94892704	3.443697499
chr12	32577224	3.031517051
chr12	93117123	3.48148606
chr12	100617885	3.244125144
chr12	112835938	3.494850022
chr13	25057067	4.096910013
chr13	25179281	3.30980392
chr13	25189745	3.119186408
chr13	44361147	3.142667504
chr13	53199780	3.22184875
chr13	65577369	3.008773924
chr13	65577586	3.075720714
chr13	75123180	3.958607315
chr13	75123810	3.920818754
chr13	84509744	3.823908741
chr13	84510270	4.698970004
chr13	84510389	4.522878745
chr13	98831653	3.180456064
chr13	106883619	3.050609993
chr14	51370028	4.15490196
chr14	52935752	3.494850022
chr14	58884793	2.795880017
chr14	72084976	3.086186148
chr14	79654280	3.431798276
chr15	42385934	2.55129368
chr15	42511579	3.30980392
chr15	47635303	3.15490196
chr15	85484534	3.920818754
chr15	85729504	3.091514981
chr16	7394497	2.675717545
chr16	53708852	3.187086643
chr16	53716198	3.537602002
chr16	59064028	2.935542011
chr17	57049420	3.193820026
chr17	62642504	3.259637311
chr18	73033449	3.387216143
chr20	19458926	3.086186148
chr20	32650141	3.698970004
chr20	32695151	3.167491087
chr20	32822058	3.37675071
chr20	35933409	3.086186148
chr20	39048197	3.387216143
chr20	52753646	3.096910013
chr21	37439134	3.004364805
chr21	37460989	3.853871964
chr21	37974454	3.148741651
chr21	39165329	3.356547324
chr22	35447030	3.086186148
