# Supplementary material for: An Open Access Database of Genome-wide Association Results
Source: BMC Med Genet. 2009 Jan 22;10:6. doi: 10.1186/1471-2350-10-6 (PMC2639349; doi:10.1186/1471-2350-10-6)
Supplement: Additional file 6 — Formatted files for more than 400 GWAS analyses that can be used to upload and browse results in UCSC Genome Browser using Genome Graphs. This archive file contains Genome Graph files for all GWAS associations contained in Additional files 2 and 4. The files within the archive can be used to visualize GWAS associations described here using UCSC Genome Graphs at regional, chromosomal and whole genome levels. A file "README.txt" describes file naming conventions. The file "JohnsonODonnell_ALLgwas_graph.txt" contains a single Genome Graph file containing all associations. [file 1471-2350-10-6-S6.zip › Florez_17848626_mFPG]

chr1	7312564	3.823908741
chr1	66464473	3.552841969
chr1	69466793	3.366531544
chr1	81537171	3.022276395
chr1	82238319	3.619788758
chr1	119361849	3.292429824
chr1	151213787	3.075720714
chr1	186437942	3.27572413
chr1	198403205	3.22184875
chr2	17889726	3.031517051
chr2	28363851	3.26760624
chr2	35146162	3.366531544
chr2	44844604	3.036212173
chr2	59973248	3.040958608
chr2	86256324	3.22184875
chr2	86257922	3.207608311
chr2	133451692	3.698970004
chr2	133458802	3.795880017
chr2	134230091	3.26760624
chr2	169662431	3.229147988
chr2	173395044	2.847711656
chr2	211291267	3.187086643
chr2	211291498	3.187086643
chr2	226701557	4.301029996
chr3	30321972	5.325782054
chr3	30356931	3.494850022
chr3	31414260	4.522878745
chr3	36213549	3.48148606
chr3	36224485	3.397940009
chr3	59630570	3.26760624
chr3	59634280	3.366531544
chr3	59634698	3.327902142
chr3	134571052	3.721246399
chr3	167497163	3.468521083
chr3	167631586	3.337242168
chr4	11964305	3.161150909
chr4	11984155	3.259637311
chr4	11984182	3.173925197
chr4	11984498	3.200659451
chr4	11988416	3.48148606
chr4	17019762	3.214670165
chr4	19482169	3.004364805
chr4	65701486	3.638272164
chr4	65825707	3.37675071
chr4	87447966	3.292429824
chr4	87450792	3.443697499
chr4	145794294	3.920818754
chr4	178554946	2.71219827
chr5	55934884	3.229147988
chr5	62313776	4
chr5	117056256	3.167491087
chr5	130192799	3.677780705
chr5	130387114	3.004364805
chr5	130473939	3.124938737
chr5	138520798	2.189095719
chr5	144192144	3.346787486
chr5	175214916	3.619788758
chr6	52954117	3.397940009
chr6	52955510	3.259637311
chr6	52957105	3.337242168
chr6	130387528	3.552841969
chr7	13747358	3.769551079
chr7	29222954	3.026872146
chr7	80116401	3.017728767
chr7	88612509	3.638272164
chr7	120461284	3.022276395
chr7	122553506	3.27572413
chr7	122622391	3.886056648
chr7	122632525	3.823908741
chr7	122633763	3.823908741
chr7	122635852	3.744727495
chr8	995639	3.585026652
chr8	32030300	2.958607315
chr8	40603396	7.749579998
chr8	106181438	3.050609993
chr8	126018234	3.698970004
chr9	100526466	3.346787486
chr9	117092567	3.769551079
chr10	7313607	3.022276395
chr10	33749882	3.795880017
chr11	92313476	3.619788758
chr11	94958901	3.301029996
chr11	96270279	3.22184875
chr11	96279549	3.494850022
chr12	5013126	3.638272164
chr12	61665783	3.008773924
chr12	97832413	3.455931956
chr13	31189079	3.337242168
chr13	35980608	3.167491087
chr13	100659913	3.30980392
chr14	27126880	3.193820026
chr14	80628718	4.397940009
chr15	54853079	3.013228266
chr15	83933012	3.22184875
chr15	88768753	3.920818754
chr15	88799068	3.823908741
chr16	77854698	3.161150909
chr16	79216250	3.823908741
chr18	10667992	4.045757491
chr18	25055472	3.065501549
chr18	51825490	3.229147988
chr18	63438429	3.508638306
chr20	17743053	3.568636236
chr20	24726455	2.756961951
chr21	18126666	3.207608311
chr21	28282590	3.142667504
chr21	34897340	3.552841969
chr21	39078145	3.30980392
chr22	32150256	3.036212173
