# Supplementary material for: An Open Access Database of Genome-wide Association Results
Source: BMC Med Genet. 2009 Jan 22;10:6. doi: 10.1186/1471-2350-10-6 (PMC2639349; doi:10.1186/1471-2350-10-6)
Supplement: Additional file 6 — Formatted files for more than 400 GWAS analyses that can be used to upload and browse results in UCSC Genome Browser using Genome Graphs. This archive file contains Genome Graph files for all GWAS associations contained in Additional files 2 and 4. The files within the archive can be used to visualize GWAS associations described here using UCSC Genome Graphs at regional, chromosomal and whole genome levels. A file "README.txt" describes file naming conventions. The file "JohnsonODonnell_ALLgwas_graph.txt" contains a single Genome Graph file containing all associations. [file 1471-2350-10-6-S6.zip › Florez_17848626_Type II Diabetes Mellitus]

chr1	98737086	3.187086643
chr1	186552427	3.356547324
chr1	189986096	3.236572006
chr1	189993983	3.193820026
chr2	18588656	3.229147988
chr2	20841014	3.086186148
chr2	23023210	3.214670165
chr2	41719903	5
chr2	41767052	3.040958608
chr2	66155597	3.107905397
chr2	106814638	3.958607315
chr2	106834364	3.026872146
chr2	107474768	3.080921908
chr2	192085839	4.522878745
chr2	192622607	6.175223538
chr3	1146860	3.102372909
chr3	28401982	3.148741651
chr3	31400165	3.721246399
chr3	31408244	3.443697499
chr3	53725721	3.004364805
chr3	71673037	5
chr3	72538137	3.619788758
chr3	76204321	3.958607315
chr3	109190443	3.229147988
chr3	133212932	3.301029996
chr4	63584319	3.167491087
chr4	180199353	3.552841969
chr5	2029478	3.236572006
chr5	33565020	3.494850022
chr5	102998589	3.27572413
chr5	116764781	3.552841969
chr5	116791462	3.886056648
chr5	138526627	1.522878745
chr5	155829395	3.356547324
chr6	92633312	3.107905397
chr6	117840666	3.522878745
chr6	152901336	3.337242168
chr7	26394414	3.214670165
chr7	93163996	3.070581074
chr7	109162270	4.22184875
chr7	122329881	3.026872146
chr7	122660901	3.180456064
chr7	122675863	3.244125144
chr7	122676640	3.055517328
chr7	156450274	2.15490196
chr8	25760996	3.113509275
chr8	25788612	3.15490196
chr8	50570503	3.207608311
chr8	52878018	3.37675071
chr8	52919646	3.070581074
chr8	105232129	3.193820026
chr8	137460459	3.075720714
chr9	20639911	3.494850022
chr9	87037212	4.045757491
chr10	2526538	3.113509275
chr10	2527042	3.13076828
chr10	48248796	3.036212173
chr10	65370561	3.15490196
chr10	102249696	3.283996656
chr10	106893971	3.022276395
chr11	11002835	3.522878745
chr11	37910949	3.397940009
chr11	37911523	3.080921908
chr11	37914189	3.283996656
chr11	65128180	4.698970004
chr11	87744868	3.552841969
chr12	2381572	3.167491087
chr12	12790297	3.366531544
chr12	91679666	4.397940009
chr13	33160060	3.180456064
chr13	84288089	3.698970004
chr13	87282781	3.853871964
chr13	87282868	4.397940009
chr13	87300570	3.886056648
chr15	46843581	3.468521083
chr15	58753207	3.823908741
chr15	58754219	3.698970004
chr16	85699667	3
chr17	3185739	3.008773924
chr17	10716539	3.494850022
chr17	55243974	3.031517051
chr17	57159092	3.677780705
chr17	66889868	2.397940009
chr18	3203337	3.050609993
chr18	10482023	3.031517051
chr18	25086893	3.102372909
chr18	41298430	4.397940009
chr18	50476142	3.251811973
chr18	51615765	3.259637311
chr18	53683554	3.173925197
chr18	59834746	3.148741651
chr20	10970873	2
chr20	10976705	3.096910013
chr20	10977046	3.045757491
chr20	11839608	3.060480747
chr20	12987962	3.091514981
chr20	44543741	3.397940009
chr21	18132193	3.283996656
chr21	18988575	3.366531544
