# Supplementary material for: An Open Access Database of Genome-wide Association Results
Source: BMC Med Genet. 2009 Jan 22;10:6. doi: 10.1186/1471-2350-10-6 (PMC2639349; doi:10.1186/1471-2350-10-6)
Supplement: Additional file 6 — Formatted files for more than 400 GWAS analyses that can be used to upload and browse results in UCSC Genome Browser using Genome Graphs. This archive file contains Genome Graph files for all GWAS associations contained in Additional files 2 and 4. The files within the archive can be used to visualize GWAS associations described here using UCSC Genome Graphs at regional, chromosomal and whole genome levels. A file "README.txt" describes file naming conventions. The file "JohnsonODonnell_ALLgwas_graph.txt" contains a single Genome Graph file containing all associations. [file 1471-2350-10-6-S6.zip › Fox_17903300_8 Combined BMI traits]

chr1	115425927	3.236572006
chr1	198403205	3.366531544
chr3	68831828	3.259637311
chr3	77647000	3.259637311
chr3	77679150	3.318758763
chr3	162259658	3.387216143
chr3	162564675	3.408935393
chr5	11375037	3.443697499
chr6	113189197	3.30980392
chr7	18378197	3.259637311
chr7	18413849	3.346787486
chr8	63972241	3.327902142
chr8	64947097	3.568636236
chr10	80157318	3.408935393
chr10	95256673	3.443697499
chr14	54376554	3.259637311
chr16	13680100	3.251811973
