# Supplementary material for: An Open Access Database of Genome-wide Association Results
Source: BMC Med Genet. 2009 Jan 22;10:6. doi: 10.1186/1471-2350-10-6 (PMC2639349; doi:10.1186/1471-2350-10-6)
Supplement: Additional file 6 — Formatted files for more than 400 GWAS analyses that can be used to upload and browse results in UCSC Genome Browser using Genome Graphs. This archive file contains Genome Graph files for all GWAS associations contained in Additional files 2 and 4. The files within the archive can be used to visualize GWAS associations described here using UCSC Genome Graphs at regional, chromosomal and whole genome levels. A file "README.txt" describes file naming conventions. The file "JohnsonODonnell_ALLgwas_graph.txt" contains a single Genome Graph file containing all associations. [file 1471-2350-10-6-S6.zip › Fox_17903300_Mean BMI]

chr1	97851816	3.920818754
chr2	118395265	1.455931956
chr2	118425320	2.301029996
chr2	118446760	1.677780705
chr2	118552495	3
chr3	12409608	2.522878745
chr3	12558068	1.468521083
chr3	22956280	4.397940009
chr3	162570286	4.214670165
chr5	11406101	4.356547324
chr5	19420500	4.522878745
chr5	19422000	4.22184875
chr5	19429660	4.346787486
chr5	19658900	4.795880017
chr6	152174010	1.920818754
chr6	152201593	1.327902142
chr6	152460268	1.48148606
chr6	152500836	1.698970004
chr7	18376306	4.568636236
chr7	123797272	4.15490196
chr7	131104065	6.920818754
chr7	131104205	5.795880017
chr8	5666540	4.086186148
chr8	25765786	4.420216403
chr9	105894366	3.920818754
chr10	3299647	4.823908741
chr10	77223192	4.283996656
chr11	31643025	4.15490196
chr12	66870973	3.920818754
chr12	66871874	4
chr13	65018785	5.091514981
chr13	67552774	4.13076828
chr16	13658225	4.086186148
chr19	62431059	4.356547324
