# Supplementary material for: An Open Access Database of Genome-wide Association Results
Source: BMC Med Genet. 2009 Jan 22;10:6. doi: 10.1186/1471-2350-10-6 (PMC2639349; doi:10.1186/1471-2350-10-6)
Supplement: Additional file 6 — Formatted files for more than 400 GWAS analyses that can be used to upload and browse results in UCSC Genome Browser using Genome Graphs. This archive file contains Genome Graph files for all GWAS associations contained in Additional files 2 and 4. The files within the archive can be used to visualize GWAS associations described here using UCSC Genome Graphs at regional, chromosomal and whole genome levels. A file "README.txt" describes file naming conventions. The file "JohnsonODonnell_ALLgwas_graph.txt" contains a single Genome Graph file containing all associations. [file 1471-2350-10-6-S6.zip › Fox_17903300_Mean Waist Circumference]

chr1	24163263	3.958607315
chr3	12437024	1.638272164
chr3	12505413	1.356547324
chr3	12526881	1.420216403
chr3	12632067	1.327902142
chr3	118790257	5.823908741
chr3	187878266	1.619788758
chr4	37643572	4.537602002
chr4	61984758	4.508638306
chr4	88614409	4.327902142
chr5	113700141	4.356547324
chr5	113753570	4.008773924
chr6	55917006	4.229147988
chr6	55918441	4.37675071
chr6	56001756	5.292429824
chr6	56001938	5.37675071
chr6	152066678	1.366531544
chr7	132788184	5.585026652
chr7	133647243	4
chr8	75429234	6.148741651
chr8	75455047	6.30980392
chr8	75457530	6.698970004
chr8	75457665	6.585026652
chr9	113529708	5.086186148
chr9	113588272	4.26760624
chr9	113607581	4.15490196
chr11	79913437	3.958607315
chr11	123262095	4.522878745
chr14	75239061	4.346787486
chr17	68676913	4.568636236
chr21	25259810	3.886056648
chr22	40669462	4.070581074
