# Supplementary material for: An Open Access Database of Genome-wide Association Results
Source: BMC Med Genet. 2009 Jan 22;10:6. doi: 10.1186/1471-2350-10-6 (PMC2639349; doi:10.1186/1471-2350-10-6)
Supplement: Additional file 6 — Formatted files for more than 400 GWAS analyses that can be used to upload and browse results in UCSC Genome Browser using Genome Graphs. This archive file contains Genome Graph files for all GWAS associations contained in Additional files 2 and 4. The files within the archive can be used to visualize GWAS associations described here using UCSC Genome Graphs at regional, chromosomal and whole genome levels. A file "README.txt" describes file naming conventions. The file "JohnsonODonnell_ALLgwas_graph.txt" contains a single Genome Graph file containing all associations. [file 1471-2350-10-6-S6.zip › Fox_17903300_Mean waist circumference, Mean BMI]

chr1	65718709	2.522878745
chr1	119901503	3.15490196
chr1	152692888	2.522878745
chr2	49255754	3.397940009
chr2	140956068	3.301029996
chr3	149851031	2.22184875
chr4	156369564	2.22184875
chr5	159323455	2.698970004
chr6	153162506	3
chr10	115739125	2.397940009
