# Supplementary material for: An Open Access Database of Genome-wide Association Results
Source: BMC Med Genet. 2009 Jan 22;10:6. doi: 10.1186/1471-2350-10-6 (PMC2639349; doi:10.1186/1471-2350-10-6)
Supplement: Additional file 6 — Formatted files for more than 400 GWAS analyses that can be used to upload and browse results in UCSC Genome Browser using Genome Graphs. This archive file contains Genome Graph files for all GWAS associations contained in Additional files 2 and 4. The files within the archive can be used to visualize GWAS associations described here using UCSC Genome Graphs at regional, chromosomal and whole genome levels. A file "README.txt" describes file naming conventions. The file "JohnsonODonnell_ALLgwas_graph.txt" contains a single Genome Graph file containing all associations. [file 1471-2350-10-6-S6.zip › Franke_17684544_Crohn's disease]

chr1	15312743	4.286509457
chr1	38936740	3.853871964
chr1	49236388	3.086186148
chr1	67478546	6.663540266
chr1	82185188	2.677780705
chr1	98701525	3.040958608
chr1	99231562	3.15490196
chr1	111624743	3.327902142
chr1	145490518	4.007446482
chr1	145574884	3.102372909
chr1	145720880	3.568636236
chr1	145721193	3.301029996
chr1	155472740	2.677780705
chr1	192004902	2.795880017
chr1	207790043	3.22184875
chr2	37452841	3.431798276
chr2	45895982	2.958607315
chr2	56301770	3.327902142
chr2	67930601	2.769551079
chr2	82024285	2.853871964
chr2	122903055	3.408935393
chr2	160672946	3.113509275
chr2	160809415	3.677780705
chr2	182700421	2.853871964
chr2	220480390	2.823908741
chr2	223638750	3.148741651
chr2	233848107	6.061480275
chr3	8832963	3
chr3	23497789	2.744727495
chr3	35514961	3.366531544
chr3	59711339	3.318758763
chr3	106541038	2.886056648
chr3	114754898	3.031517051
chr3	135058555	3.537602002
chr3	140475108	5.684029655
chr3	176634483	3.508638306
chr3	194078001	3.721246399
chr4	9761976	2.721246399
chr4	36904901	2.886056648
chr4	37643478	3.886056648
chr4	53912256	2.886056648
chr4	76353787	3.37675071
chr4	76380246	3.568636236
chr4	96378700	2.795880017
chr4	134691312	3.26760624
chr4	134706461	3.244125144
chr4	134749836	3.795880017
chr4	134756438	4.580044252
chr4	134774305	4.403402904
chr4	134820441	3.677780705
chr4	134839061	3.657577319
chr4	138444667	3.356547324
chr4	150054462	3.619788758
chr4	157364802	3.259637311
chr5	25817370	3.552841969
chr5	40292083	1.387216143
chr5	40304133	2.045757491
chr5	40315959	1.958607315
chr5	40355634	4.404503778
chr5	40368840	1.657577319
chr5	40383331	2.468521083
chr5	40407980	3.13667714
chr5	40429609	6.806875402
chr5	40438670	2.124938737
chr5	40450824	7.716698771
chr5	40459597	1.657577319
chr5	40499496	3.698970004
chr5	40518099	1.522878745
chr5	40523027	5.48945499
chr5	40526366	1.37675071
chr5	40528991	2.552841969
chr5	40530435	2.568636236
chr5	40534334	2.107905397
chr5	40538689	5.774690718
chr5	40540177	1.886056648
chr5	40542168	2
chr5	40543000	2
chr5	40545764	2
chr5	40549071	2.080921908
chr5	40551279	1.920818754
chr5	40555108	2
chr5	40557405	1.920818754
chr5	40557969	1.823908741
chr5	40561492	2
chr5	40563883	2.167491087
chr5	40564656	1.886056648
chr5	40566291	1.886056648
chr5	40568372	1.721246399
chr5	40571930	1.886056648
chr5	40585511	1.721246399
chr5	40590026	4.785156152
chr5	40592084	2
chr5	40604350	1.853871964
chr5	40605710	1.744727495
chr5	40608200	1.769551079
chr5	40613715	1.677780705
chr5	40615628	1.677780705
chr5	40635001	1.468521083
chr5	40636914	1.522878745
chr5	40639362	1.494850022
chr5	40640517	1.397940009
chr5	40650879	1.48148606
chr5	40653159	1.366531544
chr5	40655512	2.065501549
chr5	94552156	2.920818754
chr5	99248531	2.886056648
chr5	106614697	2.677780705
chr5	114739639	2.823908741
chr5	115050156	3.568636236
chr5	131708956	2.744727495
chr5	131731477	2.886056648
chr5	136475473	3.148741651
chr5	146026611	3.070581074
chr5	152887880	2.920818754
chr5	152909131	2.769551079
chr5	167547549	2.920818754
chr6	14704630	2.853871964
chr6	28899181	5.028724151
chr6	29076909	3.508638306
chr6	29342489	6.54668166
chr6	70969556	3.292429824
chr6	91138857	3.107905397
chr6	92633312	3.37675071
chr6	151352748	2.769551079
chr7	15008054	3.065501549
chr7	16072353	2.823908741
chr7	21766984	3.13076828
chr7	28332000	2.853871964
chr7	31753374	3.180456064
chr7	34742069	3.13076828
chr7	41625942	2.721246399
chr7	41839234	3.167491087
chr7	80117654	3.48148606
chr7	102258449	4.065501549
chr7	110230008	3.040958608
chr7	113495023	3.040958608
chr7	118276267	2.886056648
chr7	118302692	3.080921908
chr7	125320242	3.318758763
chr7	125357333	3.26760624
chr7	145455252	2.920818754
chr7	154033602	3.214670165
chr8	4626114	3.508638306
chr8	15057605	3.017728767
chr8	17714476	3.161150909
chr8	59380280	3.13076828
chr8	76515133	2.721246399
chr8	78662620	3.207608311
chr8	96000958	2.920818754
chr8	107403285	2.958607315
chr8	135071436	2.769551079
chr8	138447703	3.387216143
chr8	139299886	2.886056648
chr9	27191968	3.193820026
chr9	103519301	3.080921908
chr9	103576124	3.677780705
chr9	104361982	2.958607315
chr9	104380162	2.853871964
chr9	108859749	4.777283529
chr9	114738167	3.823908741
chr9	115568004	2.853871964
chr10	13699744	4.568636236
chr10	15861784	3.086186148
chr10	20686445	3.086186148
chr10	51680714	3.366531544
chr10	76287485	3.173925197
chr10	76340317	3.721246399
chr10	76699180	3.920818754
chr10	98978459	3.602059991
chr10	100373989	4.058985756
chr10	106879028	2.769551079
chr10	117339994	4.061980903
chr10	117340287	3.585026652
chr10	117340550	3.431798276
chr10	117348799	3.795880017
chr10	117348909	4.254144805
chr10	133121612	3.301029996
chr11	4397414	2.853871964
chr11	9929638	2.958607315
chr11	20624679	1.431798276
chr11	20646062	1.318758763
chr11	20655334	1.744727495
chr11	20655505	6.317854924
chr11	20655970	1.657577319
chr11	20657351	3.096910013
chr11	20663881	1.318758763
chr11	20674469	3
chr11	20674751	1.795880017
chr11	20695492	1.420216403
chr11	20739579	2.229147988
chr11	20746233	1.568636236
chr11	20750221	1.823908741
chr11	20761862	2.318758763
chr11	20771723	1.638272164
chr11	20779494	1.443697499
chr11	20791637	1.397940009
chr11	20791833	1.568636236
chr11	20832922	3.022276395
chr11	20845201	1.37675071
chr11	20848373	1.30980392
chr11	20915761	1.537602002
chr11	20915970	1.318758763
chr11	20945048	1.744727495
chr11	20971636	1.657577319
chr11	21277881	1.638272164
chr11	21375322	1.48148606
chr11	21538381	1.522878745
chr11	35321011	3.031517051
chr11	42952963	3.096910013
chr11	76653115	3.337242168
chr11	88277830	3.119186408
chr11	89902331	3.638272164
chr11	95479768	3.744727495
chr11	95480084	3.920818754
chr12	14782776	2.769551079
chr12	20905406	3.522878745
chr12	20905430	3.292429824
chr12	42000804	3.080921908
chr12	44329880	3.017728767
chr12	49374124	3.017728767
chr12	94791429	4.924453039
chr12	101509879	3.27572413
chr13	23216963	3.214670165
chr13	25700935	2.886056648
chr13	68661229	3.27572413
chr13	78642856	3.698970004
chr13	80217127	3
chr13	93704104	3.744727495
chr13	95032754	4.359518563
chr14	24686376	3.091514981
chr14	29844295	2.721246399
chr14	32660856	3.37675071
chr14	32751215	2.920818754
chr14	48230239	2.795880017
chr14	51483323	3.602059991
chr14	96927485	3.26760624
chr14	98445074	5.653647026
chr15	21601298	3.065501549
chr15	57083783	2.958607315
chr15	83382393	3.207608311
chr15	90521604	3.096910013
chr15	93728732	3.013228266
chr16	5830572	3
chr16	17820087	3.036212173
chr16	25628337	2.823908741
chr16	26362243	2.677780705
chr16	49303427	17.88941029
chr16	49313210	4.062983893
chr16	49314041	9.128427064
chr16	49314382	20.8569852
chr16	49321279	48.60032628
chr16	64469579	2.920818754
chr17	56600056	3.346787486
chr17	64732049	2.920818754
chr18	621435	3.602059991
chr18	8617595	3.075720714
chr18	13493887	4
chr18	41054146	3.27572413
chr18	43012663	2.958607315
chr18	45834049	3.045757491
chr18	67305710	3.200659451
chr19	53411500	5.308034897
chr19	60373858	4.209011525
chr20	10640559	3.568636236
chr20	10640989	3.568636236
chr20	14654879	4.147520006
chr20	14797853	3.107905397
chr20	19237755	2.698970004
chr20	40143404	2.795880017
chr20	46496933	3.408935393
chr20	46497290	3.15490196
chr21	16506279	2.823908741
chr21	29471232	3.119186408
chr21	40940879	3.022276395
chr22	21056968	3.408935393
chr22	26077270	3.096910013
