# Supplementary material for: An Open Access Database of Genome-wide Association Results
Source: BMC Med Genet. 2009 Jan 22;10:6. doi: 10.1186/1471-2350-10-6 (PMC2639349; doi:10.1186/1471-2350-10-6)
Supplement: Additional file 6 — Formatted files for more than 400 GWAS analyses that can be used to upload and browse results in UCSC Genome Browser using Genome Graphs. This archive file contains Genome Graph files for all GWAS associations contained in Additional files 2 and 4. The files within the archive can be used to visualize GWAS associations described here using UCSC Genome Graphs at regional, chromosomal and whole genome levels. A file "README.txt" describes file naming conventions. The file "JohnsonODonnell_ALLgwas_graph.txt" contains a single Genome Graph file containing all associations. [file 1471-2350-10-6-S6.zip › Fung_17052657_Parkinson's disease]

chr1	3297606	3.144485629
chr1	7102308	3.9675799
chr1	13994479	3.889445977
chr1	24305593	3.174831549
chr1	42970095	3.121981669
chr1	43714095	6.862013267
chr1	43902366	3.14978049
chr1	53893461	3.270424203
chr1	54539404	3.65500269
chr1	58090421	3.35555688
chr1	58097367	3.18821594
chr1	58101745	3.027137887
chr1	58112231	3.271980388
chr1	60030519	4.251088235
chr1	60047683	3.53280019
chr1	67924951	3.276140351
chr1	72322424	4.366531544
chr1	79050442	3.154597812
chr1	80514263	3.293661901
chr1	87031894	3.021436094
chr1	89272970	3.683274387
chr1	93193495	3.928707266
chr1	93212409	3.705346208
chr1	110177218	4.130130805
chr1	110571746	3.202396928
chr1	110853522	4.272771971
chr1	113582881	3.405250436
chr1	115711858	3.750476838
chr1	156491449	3.081846106
chr1	156562253	3.695182797
chr1	156591049	3.712389043
chr1	157039469	3.852215193
chr1	157045388	3.873866969
chr1	157521388	3.366238646
chr1	157547775	3.139992602
chr1	157587603	3.062994687
chr1	157706537	3.17671518
chr1	163048630	3.317267714
chr1	182173237	5.22184875
chr1	182174845	4.920818754
chr1	182176340	4.920818754
chr1	182176783	5.22184875
chr1	191169038	4.368060323
chr1	191277246	3.067128652
chr1	191755792	4.173399824
chr1	192817561	3.706511264
chr1	200185150	4.254120635
chr1	217499653	3.395521654
chr1	223846789	3.155909761
chr1	225285937	3.067092158
chr1	227216444	3.905362593
chr1	227224375	3.460333863
chr1	227462695	4.002586091
chr1	231556122	3.369655432
chr1	239733867	3.462468138
chr1	243108935	3.904937055
chr1	244868271	3.01732836
chr2	2925338	3.72443114
chr2	2929296	3.812809638
chr2	3778371	3.069823508
chr2	10096493	3.08261529
chr2	16671068	3.344213969
chr2	17079940	3.326318288
chr2	24284688	4.053421494
chr2	24286343	3.577990263
chr2	24286441	3.577990263
chr2	24296775	4.528042685
chr2	25215698	3.057199227
chr2	25222544	3.057199227
chr2	27496238	3.2320823
chr2	28516837	4.474303592
chr2	29229406	3.083640554
chr2	30876121	3.087623443
chr2	32567210	3.025608757
chr2	35713252	3.021364283
chr2	38479811	3.052769993
chr2	38580154	3.065568264
chr2	38582415	3.035671388
chr2	44169431	3.847438014
chr2	46590298	3.988438014
chr2	49010084	4.187551253
chr2	50829989	3.725373458
chr2	53515720	3.384729578
chr2	53907376	3.132387634
chr2	54576707	3.470211988
chr2	59665968	3.578923469
chr2	59673049	3.183082523
chr2	59684793	3.11782184
chr2	60437231	4.870925902
chr2	60958489	4.498006025
chr2	61018233	4.195891931
chr2	61024549	3.823710748
chr2	64862260	3.444782418
chr2	66250961	3.179462864
chr2	66251051	3.179462864
chr2	66944337	3.322671505
chr2	67889466	3.546722798
chr2	71257124	3.372944406
chr2	79303824	3.433182239
chr2	86018954	3.967161328
chr2	86025785	3.76190068
chr2	86175582	3.042388787
chr2	86219118	3.040810782
chr2	86222315	3.207009048
chr2	86276530	3.847609822
chr2	88780884	3.00328655
chr2	102202341	3.377086694
chr2	105550870	3.210025218
chr2	117136491	3.122588337
chr2	133693475	3.143005963
chr2	134877225	3.970977608
chr2	134878404	3.069784186
chr2	134884070	4.448569521
chr2	135257016	3.263867023
chr2	138426038	3.117294269
chr2	138434098	3.680426363
chr2	140344383	3.023821434
chr2	141897199	3.27419524
chr2	148173782	3.082462038
chr2	148233771	3.642020202
chr2	148324278	3.563967024
chr2	148343998	3.2110667
chr2	148380038	3.485301001
chr2	148386244	3.072350208
chr2	148396897	3.038168537
chr2	148421191	3.2110667
chr2	148432898	3.076405215
chr2	148494742	3.215437622
chr2	148542250	3.247639126
chr2	151358560	3.610241375
chr2	159431752	6.1329452
chr2	161037890	3.407736503
chr2	161044652	3.222527358
chr2	161669171	3.171431547
chr2	161800886	3.253360431
chr2	171051606	4.018029258
chr2	175455713	3.001568548
chr2	176339566	3.020512176
chr2	176645080	4.350866755
chr2	180111373	3.272456628
chr2	180335166	3.951327903
chr2	186000063	3.317332099
chr2	188303242	3.450532757
chr2	188309503	3.912593784
chr2	201333063	3.288005517
chr2	201346892	3.135768571
chr2	201349618	3.135768571
chr2	207280641	3.062047029
chr2	207559619	3.38252335
chr2	207638918	3.2224727
chr2	211407256	3.278630826
chr2	213012192	3.679341175
chr2	222067153	3.181926862
chr2	222179760	3.147610046
chr2	222651340	3.042009678
chr2	222652189	4.75581445
chr2	224955731	3.240802052
chr2	226806631	3.089717777
chr2	226976835	4.343525189
chr2	226992450	3.323613522
chr2	227002726	3.897313887
chr2	227053609	3.372822447
chr2	229993059	3.028585069
chr2	230193694	3.539316803
chr2	230375142	3.032738903
chr2	233011377	4.347907479
chr2	234410714	3.070383336
chr2	236004806	3.021610789
chr2	237855128	3.17448515
chr2	237921752	3.231721025
chr2	238672942	3.430020958
chr2	240353275	3.38200936
chr2	240360124	3.322785002
chr3	5796999	3.468379194
chr3	7833048	3.692947897
chr3	7840719	3.38220816
chr3	14848798	3.081577035
chr3	16076190	3.173775683
chr3	20096832	3.036171955
chr3	21870091	3.309169958
chr3	24483025	3.922412277
chr3	24487960	3.721541362
chr3	25118431	3.100967357
chr3	29193263	3.39630623
chr3	31939902	3.063623906
chr3	35257763	3.639675879
chr3	46098843	3.348703955
chr3	47974678	3.512657257
chr3	60639115	3.73025456
chr3	76192835	3.258366767
chr3	78636191	3.84694284
chr3	83041712	3.039867038
chr3	83252666	3.143822028
chr3	83584638	3.013785102
chr3	83873910	3.407838793
chr3	83883488	3.725197656
chr3	83921667	3.608222191
chr3	83960374	3.03294847
chr3	83988108	4.33554231
chr3	83989494	4.467937732
chr3	83990441	3.503077267
chr3	83997132	3.28140648
chr3	83997448	3.890960691
chr3	84023138	3.676141137
chr3	84026353	3.114314142
chr3	84091178	3.787958428
chr3	84306747	3.90825674
chr3	84525804	3.543316259
chr3	87631095	3.466506422
chr3	95316265	3.451118333
chr3	97214548	3.53218508
chr3	97249778	3.03502082
chr3	97252393	3.475972503
chr3	104449957	3.191045083
chr3	113173458	3.051866824
chr3	114343470	3.222692607
chr3	119646193	3.105315387
chr3	121401351	4.565325728
chr3	123798583	3.484332495
chr3	127410451	3.824888455
chr3	139009630	3.711898621
chr3	141178899	3.333303378
chr3	142020375	3.046216444
chr3	147509690	3.102746948
chr3	147515835	3.102746948
chr3	147525535	3.383990644
chr3	147550430	3.266449503
chr3	148844956	3.304038413
chr3	152253304	3.533923427
chr3	157724000	3.142587347
chr3	159755790	3.09322539
chr3	159767375	3.031090812
chr3	160985114	3.008288008
chr3	169664668	3.078788439
chr3	169705674	3.228015296
chr3	177037998	3.233263635
chr3	177069691	3.34165361
chr3	180465663	3.15443677
chr3	184608048	3.43762433
chr3	185049636	3.640321006
chr3	185063444	3.817713201
chr3	187186930	3.638124718
chr3	191625739	3.01302518
chr3	192465119	3.151710545
chr3	193923473	3.001486002
chr3	194378993	3.079147859
chr3	196020410	3.373395132
chr3	197835612	3.769189743
chr4	4314480	5.951169913
chr4	6745679	3.390416902
chr4	10264316	3.017745099
chr4	10270832	3.497244415
chr4	10272948	3.583905949
chr4	10951268	3.275648095
chr4	11140412	3.588288563
chr4	12639974	3.01424418
chr4	27255903	3.256797486
chr4	28905943	3.920479051
chr4	28912906	3.560373191
chr4	28919901	3.092321158
chr4	37868359	3.252429498
chr4	37870786	3.252429498
chr4	38635890	3.509533314
chr4	40021640	3.260505741
chr4	40772940	3.942090197
chr4	46714378	3.193648242
chr4	67967817	3.630690798
chr4	67997035	4.70929998
chr4	68018566	4.744727495
chr4	68019174	4.836418255
chr4	68040409	4.744727495
chr4	68059303	4.80527758
chr4	68061719	4.769551079
chr4	68062810	4.168496236
chr4	68063319	4.795880017
chr4	68068677	4.795880017
chr4	68079120	4.823908741
chr4	68093208	4.050746159
chr4	68094743	3.247202291
chr4	68116450	5.698970004
chr4	68119846	4.484803283
chr4	68126775	5.107905397
chr4	68129844	6
chr4	70758429	3.090819916
chr4	74592713	3.132387634
chr4	74712872	3.581628763
chr4	82862948	3.017951038
chr4	84585391	3.151710545
chr4	90849924	1.301029996
chr4	90928764	1.387216143
chr4	96529186	3.095539103
chr4	96529259	3.095539103
chr4	103326019	3.25679121
chr4	107811099	5.271906061
chr4	108862402	3.188486859
chr4	111959906	3.06347535
chr4	115723326	3.347812278
chr4	121181833	3.237859199
chr4	124841100	3.380055827
chr4	129232088	3.760357976
chr4	137665438	3.228993804
chr4	137695609	3.120915652
chr4	138573409	3.226214432
chr4	139308913	3.185901435
chr4	139733030	3.215111518
chr4	142049702	3.994063564
chr4	148303755	3.427749279
chr4	148309936	3.427749279
chr4	149147663	3.771271991
chr4	157348668	3.498516652
chr4	157364111	3.565511895
chr4	157370485	3.298708394
chr4	157381701	3.267965164
chr4	158543379	3.207820256
chr4	162112636	3.257239687
chr4	166578871	3.075838662
chr4	170273898	4.014863751
chr4	170289130	4.014863751
chr4	170308993	3.607546109
chr4	170311746	3.649355869
chr4	170314115	4.209180919
chr4	170314364	3.848667849
chr4	178569631	3.322416496
chr4	181500211	3.702217392
chr4	184508013	3.16239616
chr4	184515862	3.017614011
chr4	188438344	5.167491087
chr4	190947247	3.192762586
chr5	1618371	3.226035925
chr5	2247596	3.668775827
chr5	5947870	3.112466754
chr5	6845839	3.898394851
chr5	6869013	3.673369451
chr5	25646520	3.155525744
chr5	31717912	3.553419499
chr5	33664102	3.061963772
chr5	37937699	3.484043145
chr5	51567667	3.863639381
chr5	51600993	3.582543752
chr5	51605299	3.098865804
chr5	53155712	7.180456064
chr5	55742226	3.372342219
chr5	56014886	4.926362286
chr5	56062600	3.059035706
chr5	58142052	3.889317044
chr5	58142850	3.889317044
chr5	61084924	3.708768387
chr5	61088880	3.796857737
chr5	61099359	4.017119825
chr5	61111529	3.595359023
chr5	61121309	4.358353396
chr5	62014745	3.154867404
chr5	76753826	3.328546947
chr5	78217606	3.253005284
chr5	93006672	3.214727695
chr5	96009225	3.080407704
chr5	96064781	4.140771009
chr5	96069176	4.707566702
chr5	100368305	3.13252603
chr5	101597444	3.320792214
chr5	101675824	3.062278599
chr5	101688812	3.006672643
chr5	103418563	3.068592885
chr5	104067810	3.732541966
chr5	113866478	3.634637642
chr5	128036255	3.776045864
chr5	129701818	3.740129579
chr5	135497426	3.625328624
chr5	135497940	3.734779933
chr5	135498443	3.742744408
chr5	135498933	3.691534621
chr5	135507247	3.89749529
chr5	135521759	3.734779933
chr5	135521973	3.734779933
chr5	135527110	3.734779933
chr5	135536280	3.221581668
chr5	135537932	3.734779933
chr5	135541954	3.734779933
chr5	135543607	3.734779933
chr5	135544087	3.55380049
chr5	135544102	3.554291361
chr5	135544181	3.943487334
chr5	135544606	3.857103319
chr5	135544735	3.782282652
chr5	135545049	3.734779933
chr5	137024751	3.213226296
chr5	137426913	3.075373882
chr5	138604699	3.182183843
chr5	138642176	3.182275617
chr5	138646696	3.046216444
chr5	138659929	3.101227608
chr5	138685843	3.236104717
chr5	143526659	3.262341258
chr5	143529904	3.262341258
chr5	145908423	3.992837079
chr5	150731571	3.216149496
chr5	154026018	3.013658341
chr5	157503797	3.057199227
chr5	157506711	3.273404892
chr5	158840805	3.043914161
chr5	160129237	3.207409211
chr5	160289184	3.22228145
chr5	163554410	3.744043537
chr5	163646653	3.578923469
chr5	165780000	3.057892939
chr5	167275887	3.675851353
chr5	167280638	3.618211518
chr5	169737701	3.486933363
chr5	171829695	3.321299474
chr5	171954702	3.39178782
chr5	174676120	3.318424033
chr5	178388353	3.3237917
chr6	2787424	3.3562307
chr6	4931249	3.000140734
chr6	7090190	7.299296283
chr6	10626336	3.412331569
chr6	10631812	3.495048621
chr6	10636420	3.735749963
chr6	10636780	3.515055889
chr6	12620330	3.020781569
chr6	15981930	3.181798462
chr6	16058006	3.51546969
chr6	16100287	3.043038793
chr6	16104025	3.487762933
chr6	21925944	4.793050058
chr6	30890184	3.018773778
chr6	31443433	4.038969234
chr6	33084632	3.349263447
chr6	33902145	3.195799484
chr6	35139419	3.389343243
chr6	39415492	3.462468138
chr6	42293542	3.836432261
chr6	42293690	3.876877475
chr6	42294283	3.876877475
chr6	42298424	3.894567484
chr6	47446050	3.599837929
chr6	65679184	3.094443074
chr6	65685397	4.224610214
chr6	70909214	3.043365866
chr6	70917460	3.193214607
chr6	73488690	3.274679067
chr6	74098145	4.277719908
chr6	77434002	3.599593441
chr6	77519258	3.015876025
chr6	86740498	4.135405865
chr6	91773280	3.923279476
chr6	104569248	3.340094729
chr6	104626479	3.252429498
chr6	104938196	5.948500181
chr6	112127107	3.631019171
chr6	112149811	3.561858906
chr6	112149826	3.529588333
chr6	112466889	3.76778836
chr6	134860007	3.133232721
chr6	135912471	3.050758313
chr6	143339200	5.230401152
chr6	149166809	3.51027405
chr6	153896858	3.890611815
chr6	154314311	3.017173587
chr6	154449660	3.426320479
chr6	154608434	3.003477514
chr6	156126200	3.123806531
chr6	160727422	3.050087057
chr6	160747825	3.117404831
chr6	160849934	3.065919683
chr6	161268059	4.962573502
chr6	164350988	3.30981491
chr6	165846987	3.081227486
chr7	21550122	3.40506332
chr7	21550192	3.234613791
chr7	22120979	6.503070352
chr7	24250850	3.77702433
chr7	26315738	4.414760422
chr7	27358109	3.048156682
chr7	29738122	7.459670525
chr7	37939539	3.271727159
chr7	45181613	3.465155855
chr7	47758502	3.714049079
chr7	47975263	3.993580599
chr7	47982967	3.34675699
chr7	48052602	3.078788439
chr7	48056096	3.078788439
chr7	48397476	3.097210594
chr7	48485057	3.008838231
chr7	49627992	4.920818754
chr7	50752942	3.159333951
chr7	51640838	3.680675286
chr7	53293659	3.00288778
chr7	54670853	3.281138403
chr7	55530125	3.107842875
chr7	55673060	3.007516249
chr7	67688055	3.731096663
chr7	71901854	6.689731633
chr7	88586673	3.035744472
chr7	88621188	3.222381159
chr7	97285664	3.309762797
chr7	97337636	3.655560959
chr7	97461330	3.590682422
chr7	106429359	3.470749227
chr7	109089634	3.149281001
chr7	109102009	3.151710545
chr7	117763515	4.017816992
chr7	126728310	3.071384137
chr7	128141076	3.036382714
chr7	128428462	4.042824349
chr7	128442076	4.004495991
chr7	128476649	3.857814588
chr7	128497025	3.395351094
chr7	129938930	3.029416233
chr7	131122553	3.089158769
chr7	131131055	3.278414914
chr7	133822262	3.413791349
chr7	136219956	3.151171001
chr7	144665545	6.9476909
chr7	154070530	3.125187746
chr7	155947560	3.363812101
chr8	1877940	3.053064777
chr8	1940974	4.07626651
chr8	1941166	3.817608176
chr8	14267167	4.524548193
chr8	14808735	3.12563776
chr8	15153578	4.340415587
chr8	18331277	3.013192807
chr8	18351441	3.617415322
chr8	23115225	3.844616284
chr8	23115269	3.603973533
chr8	23116201	3.600105727
chr8	23135149	4.380569596
chr8	25697681	3.587350152
chr8	26386162	3.130779314
chr8	38518642	3.102492604
chr8	40501638	3.17432065
chr8	53701048	3.101773886
chr8	53713379	3.577990263
chr8	53767995	3.595793556
chr8	53839724	3.036171955
chr8	60009497	3.007108235
chr8	60023353	3.02799236
chr8	60030037	3.007108235
chr8	62012444	3.415981037
chr8	62014020	4.253387594
chr8	66612011	3.065067623
chr8	74210389	3.677787323
chr8	74214757	3.938206854
chr8	74220701	3.697621228
chr8	74221171	3.674427693
chr8	75929969	3.055234734
chr8	76812889	3.161194026
chr8	92113704	7.290730039
chr8	104158794	3.424210104
chr8	108718248	3.182183843
chr8	116491112	3.264815874
chr8	116495036	3.649700412
chr8	116498839	3.324166138
chr8	124054889	3.894563396
chr8	124055830	3.695627541
chr8	127469169	3.726926467
chr8	131586253	3.081761063
chr8	131588384	3.193247745
chr8	135074624	3.404098002
chr8	135075055	3.283447704
chr8	135076849	3.334399874
chr8	135205190	3.203686946
chr8	135212703	3.312873951
chr8	135216479	3.312873951
chr8	135220782	3.181503384
chr8	136940921	4.330704509
chr8	138513786	3.255031764
chr8	138518540	3.089898611
chr8	140302117	3.402588953
chr8	140328421	3.278384573
chr8	142799035	3.029718459
chr8	143408330	3.340468278
chr8	144707415	3.114693692
chr9	2525524	3.629783635
chr9	5435990	3.018778902
chr9	5522871	3.2185547
chr9	7086061	3.002317793
chr9	11994095	3.423700584
chr9	12005741	3.210017328
chr9	12869368	4.168043887
chr9	16142308	3.67979595
chr9	18612043	7.946921557
chr9	19234788	3.303121636
chr9	19387040	3.070425829
chr9	20487142	3.078827128
chr9	21556730	3.164141132
chr9	24510194	3.173425074
chr9	24710232	3.089593651
chr9	26456575	3.31126196
chr9	28163138	3.231046244
chr9	36942743	3.560954825
chr9	73564014	4.353370852
chr9	75982947	3.049984231
chr9	76078351	3.285880815
chr9	76087323	3.01823352
chr9	76088066	3.027434876
chr9	80164344	3.34570503
chr9	84537433	4.077379366
chr9	89682498	3.030410498
chr9	89716136	3.698185292
chr9	93485630	3.032738903
chr9	114461245	3.140590939
chr9	117784366	3.902600726
chr9	118815427	3.303215295
chr9	120738535	4.28684812
chr9	121521728	3.570432294
chr9	121913977	3.002219129
chr9	132818296	3.82703939
chr9	135189287	3.167546463
chr9	135189324	3.081577035
chr9	135622483	3.056345052
chr10	10002710	3.094914083
chr10	12685893	4.351825458
chr10	12836929	3.232502697
chr10	14113207	3.921983137
chr10	15524348	3.26602331
chr10	22245682	7.234331445
chr10	26135202	3.483771715
chr10	26157827	3.054202569
chr10	30771899	3.055084335
chr10	31170989	3.099787442
chr10	36683460	3.622027516
chr10	42953543	4.4560784
chr10	44481115	5.721246399
chr10	44483574	4.727786963
chr10	44502322	5.096910013
chr10	44530696	5.096910013
chr10	44988247	3.081284983
chr10	51827941	3.145492164
chr10	53428295	3.107842875
chr10	54468113	4.250543516
chr10	56093974	3.363820131
chr10	65525887	3.38252335
chr10	68622064	7.040481623
chr10	71247908	3.093667922
chr10	73387921	3.166827443
chr10	80200480	3.225469531
chr10	91202575	3.145855497
chr10	91276422	3.567507733
chr10	103114447	3.349440426
chr10	103188632	3.348818453
chr10	103189208	3.363812101
chr10	103189422	3.348818453
chr10	103218826	3.348818453
chr10	109565084	3.680158034
chr10	109565291	3.463066635
chr10	115052470	3.341809005
chr10	117680989	3.275117853
chr10	120153396	3.573846732
chr10	120154896	3.133903024
chr10	120155157	3.133903024
chr10	120162628	3.432194604
chr10	125362697	3.001809518
chr10	126495959	3.871004309
chr10	127817674	3.135529799
chr10	127862818	3.478221281
chr10	129156900	3.209203908
chr10	129174355	3.010168073
chr10	129215419	3.309169958
chr10	129223387	3.101773886
chr10	129229799	3.013779408
chr10	132516317	3.534811286
chr10	134804366	3.123909637
chr11	2124119	4.014445098
chr11	2125590	4.120346837
chr11	2130023	4.697229803
chr11	4604346	3.146302883
chr11	6422667	3.028314085
chr11	9038502	3.185069328
chr11	17536626	5.251788708
chr11	20930432	3.503449903
chr11	22315296	3.195624122
chr11	22324877	4.459806968
chr11	26255152	4.126514316
chr11	33809048	5.094069267
chr11	40935897	3.369337954
chr11	40937025	3.159279425
chr11	41356666	3.464125984
chr11	46441261	3.222658812
chr11	49320819	3.302114044
chr11	49663937	6.91721463
chr11	56240441	5.013228266
chr11	56267270	3.792195233
chr11	56416314	3.413997023
chr11	60374410	3.089638919
chr11	68376799	3.648821766
chr11	68435538	3.382693034
chr11	68456935	3.210651373
chr11	68472222	3.237201516
chr11	69653695	3.129615176
chr11	74851845	3.028322336
chr11	74858897	3.038271259
chr11	74862533	3.132703789
chr11	74863296	3.106084293
chr11	76728362	5.538966931
chr11	84095494	5.698970004
chr11	89495537	3.897486029
chr11	89499642	3.723499134
chr11	89507520	3.79486658
chr11	89508340	3.858283774
chr11	89508403	3.858283774
chr11	89520117	3.858283774
chr11	89531857	3.914281048
chr11	89535588	3.740395133
chr11	89552680	3.774656855
chr11	89554588	3.685941184
chr11	89630557	4.058831567
chr11	89633250	4.381690359
chr11	92389234	3.046902157
chr11	92422987	3.257551004
chr11	98631226	3.263415079
chr11	109456617	3.997515572
chr11	109538501	3.080211606
chr11	109901979	3.410285696
chr11	110373196	3.395649186
chr11	113719912	4.109275026
chr11	115446941	4.149234947
chr11	117100721	3.046879515
chr11	119612621	3.022041391
chr11	123499218	3.193850292
chr12	1944283	3.61534145
chr12	1954189	3.880925985
chr12	1974729	3.972954301
chr12	2040694	3.754477462
chr12	2919959	3.720670084
chr12	2924718	3.541438594
chr12	3656334	4.354536465
chr12	4185912	3.098271813
chr12	11692392	4.264941111
chr12	11732384	3.469187981
chr12	24086062	3.201577678
chr12	26335640	3.1419214
chr12	29539458	3.055534108
chr12	30875105	3.893643171
chr12	32558597	3.431034472
chr12	44867576	3.704026283
chr12	46666298	3.00288778
chr12	48621353	3.103446557
chr12	53558451	4.194097656
chr12	54725476	3.091400042
chr12	58732468	3.562666973
chr12	59132466	3.835978941
chr12	59144947	3.836567872
chr12	59313402	3.172923328
chr12	60909364	5.475045951
chr12	68327389	3.595702472
chr12	68341177	3.487182641
chr12	68373206	3.600906302
chr12	69482569	3.529433991
chr12	69492622	3.957995391
chr12	69512747	4.461177523
chr12	74350612	3.97250769
chr12	75961365	3.285709815
chr12	76999714	3.349729495
chr12	77063452	3.113662941
chr12	81614088	3.050578081
chr12	93103156	3.123806531
chr12	93173234	4.435773186
chr12	95628235	3.244753955
chr12	99479509	3.470223272
chr12	100876159	3.623709991
chr12	114320905	3.096650057
chr12	114646999	3.141420819
chr12	116769202	3.059088696
chr12	125505751	3.161881201
chr12	126004460	3.176860163
chr12	128573309	3.185929355
chr13	23490857	4.246449878
chr13	23999167	6.110810388
chr13	24229027	3.278630826
chr13	24375001	3.10284242
chr13	24384374	3.10284242
chr13	24686586	3.532717997
chr13	24690173	3.326965539
chr13	24735097	3.226105141
chr13	32731810	3.457513555
chr13	40819933	3.208604828
chr13	50017846	3.126246715
chr13	50191038	3.486453074
chr13	50325146	3.030321261
chr13	53894670	3.697002986
chr13	58969356	5.607285464
chr13	60363130	4.960550187
chr13	60765518	3.228512323
chr13	76276966	3.563827331
chr13	78250681	3.596802411
chr13	81035524	3.214153733
chr13	89790535	3.526875507
chr13	98183991	3.081227486
chr13	99386167	3.03084353
chr13	104712145	3.291182467
chr13	109706778	4.705899882
chr13	110824624	3.090144561
chr13	112630131	3.067092158
chr14	19762028	3.050758313
chr14	19767440	3.311714759
chr14	26589951	3.026795274
chr14	26598080	3.674125925
chr14	28060178	3.233983553
chr14	28063661	3.141691198
chr14	32620137	3.25100749
chr14	32622200	3.31126196
chr14	32654910	3.723328682
chr14	33059948	3.016749317
chr14	43944745	4.141227072
chr14	55885567	3.133623211
chr14	59040792	3.022906533
chr14	68550317	3.747573709
chr14	68791533	4.290413764
chr14	69563718	3.457440831
chr14	69592237	3.065081446
chr14	69814316	3.146216093
chr14	88507193	3.491262812
chr14	88516549	3.682407336
chr14	89679833	3.115331716
chr14	91828198	3.716288873
chr14	93616218	3.490525423
chr14	94397102	3.356148055
chr14	95627988	3.035179262
chr14	95629476	3.047825159
chr14	99211442	3.588167071
chr14	103415575	3.607096323
chr14	103707080	3.438531173
chr15	20528352	3.192834415
chr15	22531366	3.225994708
chr15	29282405	3.274332931
chr15	29284339	3.470328694
chr15	45519791	3.164290345
chr15	45551018	3.099366149
chr15	45679590	3.515055889
chr15	52177163	3.079606837
chr15	52465606	3.355190203
chr15	52467924	6.52042469
chr15	53585891	3.123806531
chr15	55551913	3.011913227
chr15	60604094	3.077798242
chr15	67865997	3.059088696
chr15	70935398	3.155454051
chr15	72130383	3.192993211
chr15	78278508	3.005697324
chr15	78930129	3.666934589
chr15	78938864	3.29802761
chr15	80326486	3.556300903
chr15	81011209	3.806139951
chr15	81012306	3.391781504
chr15	81153313	3.307447849
chr15	84682665	3.506902779
chr15	84794215	3.54047649
chr15	84796536	3.320035926
chr15	84796753	3.012850191
chr15	91453238	3.245592488
chr15	95514770	5.274627489
chr16	1524867	3.181310622
chr16	1600275	3.333100027
chr16	1612603	3.470522035
chr16	1621770	3.585823143
chr16	1622282	3.73414936
chr16	1631107	3.384663757
chr16	1645082	3.450359994
chr16	1648111	3.770606674
chr16	1660845	3.749971039
chr16	1664694	3.246593146
chr16	1683512	3.449242986
chr16	1693333	3.768007481
chr16	1697619	4.013483993
chr16	19116070	4.247396164
chr16	27760720	4.321643715
chr16	50943957	3.365595387
chr16	55254592	4.382160205
chr16	58683286	3.127238934
chr16	64663264	3.069570906
chr16	70774614	3.309169958
chr16	71486429	3.22816546
chr16	75130596	3.195832275
chr16	76231098	3.650103437
chr16	76809117	3.323029262
chr16	77459224	3.065755938
chr16	77789947	3.077092612
chr16	78066835	5.522878745
chr16	79761626	3.77306516
chr16	79764202	3.30811223
chr16	79764909	3.185356258
chr16	80512678	4.369557886
chr16	81668818	3.752264802
chr16	81693979	4.276100409
chr16	82239307	3.245274497
chr16	82990535	3.107842875
chr16	83288331	3.311729982
chr16	83298844	3.055786378
chr16	83338602	3.63609746
chr16	84327221	3.002867757
chr16	84879960	4.339545305
chr16	84889370	3.062994687
chr16	88506995	3.767221853
chr16	88509773	3.698939605
chr17	2666280	3.159463088
chr17	3356638	3.553697285
chr17	3489204	3.266557881
chr17	3498787	3.628474983
chr17	4103369	3.477340238
chr17	6261243	3.142215168
chr17	7173735	3.393737437
chr17	14105540	4.143634885
chr17	14586627	3.509048137
chr17	15360314	3.123279604
chr17	19683106	5.397940009
chr17	21369345	3.805045204
chr17	26666061	3.792855668
chr17	26677419	3.427642889
chr17	26679100	3.592634763
chr17	26690665	3.677215869
chr17	26700097	3.764720839
chr17	26705371	3.370670845
chr17	26708679	3.691278117
chr17	26728128	3.525372226
chr17	26730073	3.665350257
chr17	26744266	3.652340046
chr17	34472887	3.208604828
chr17	42735001	3.142587347
chr17	44921410	3.100385919
chr17	45704449	3.043207192
chr17	48018354	3.108868706
chr17	48068601	3.168894719
chr17	48080969	3.108868706
chr17	48083872	3.108868706
chr17	53645333	3.792184737
chr17	53645555	3.668398413
chr17	61862056	3.175849945
chr17	65643121	3.313339872
chr17	69702146	3.194107774
chr17	70254797	3.39927872
chr17	74120268	3.305465083
chr17	74323398	5.354184882
chr17	76442458	3.804671668
chr17	77169413	3.087001533
chr18	506584	3.145138477
chr18	647352	3.264029395
chr18	651005	3.17966525
chr18	1076189	3.332646152
chr18	3128553	3.246885803
chr18	9715787	3.119862547
chr18	9716631	3.466506422
chr18	12802167	3.025004957
chr18	13298950	4.278224822
chr18	13322691	3.715543773
chr18	13326841	3.616484437
chr18	17202748	3.008324042
chr18	17605342	3.632721066
chr18	17609505	3.472428224
chr18	17926257	3.639922404
chr18	21805604	3.652483815
chr18	25318708	3.056852663
chr18	25322767	3.056852663
chr18	25349853	3.584130925
chr18	26516457	3.094443074
chr18	27518026	3.020951944
chr18	27527127	3.874374319
chr18	28025462	3.01964497
chr18	30878665	3.717016918
chr18	32423058	3.141420819
chr18	33832712	3.111050134
chr18	34485243	3.10811402
chr18	34595317	3.03502082
chr18	39945796	3.672500071
chr18	44506813	8.823908741
chr18	52631477	3.324166138
chr18	66280691	4.368313784
chr18	69627061	3.339054782
chr18	73808203	3.218642133
chr18	75809769	3.008288938
chr19	2449447	3.047962976
chr19	2538576	3.537894875
chr19	2981168	3.082376874
chr19	6218827	3.436093965
chr19	11851258	3.084828559
chr19	12672379	4.775884081
chr19	16261823	4.995971121
chr19	34441284	3.7574064
chr19	34474570	3.903415309
chr19	35287204	3.481659813
chr19	37293393	3.056894743
chr19	38720231	3.347820308
chr19	40965374	3.035664363
chr19	52853943	3.184268881
chr19	60448792	3.072923835
chr19	60506693	3.381605757
chr19	61015021	3.648699512
chr19	63022824	3.682556394
chr20	24962	3.679578056
chr20	2720495	3.396542095
chr20	2720654	3.336741885
chr20	5494694	3.056437674
chr20	13314624	3.111050134
chr20	15582021	3.351238184
chr20	15592641	3.396606602
chr20	15594981	3.359497296
chr20	15597366	4.139818967
chr20	17692632	3.050730246
chr20	20900189	3.370041966
chr20	25081225	3.215541621
chr20	25084824	3.3275205
chr20	31146439	3.041421975
chr20	31154015	3.041421975
chr20	40487161	3.704729421
chr20	41896884	3.730722012
chr20	45619734	3.074288356
chr20	47896465	3.431566401
chr20	47909673	3.584600751
chr20	47913661	3.584600751
chr20	47917532	3.519791919
chr20	47933016	3.282320013
chr20	47955737	4.160015048
chr20	47988384	5.055517328
chr20	47989636	4.664909349
chr20	48002336	4.853871964
chr20	48002534	4.850783967
chr20	51218109	3.23039185
chr20	52301903	3.29340621
chr20	52351866	3.135831506
chr20	53629748	3.136851488
chr20	53652782	3.124303279
chr20	55151068	3.358147286
chr20	55912403	3.595702472
chr20	56088766	3.888275202
chr21	18092437	3.625851284
chr21	23235364	5.278659369
chr21	30612717	3.083039617
chr21	34580977	3.460943483
chr21	38206168	3.193247745
chr21	38725532	3.072350208
chr21	38727745	3.817779996
chr21	40052318	5.505247271
chr21	41855578	3.03502082
chr21	42646016	3.926200662
chr21	42651964	3.842530539
chr21	43045982	3.192450969
chr21	43053985	3.371705297
chr21	43609850	3.351325947
chr21	43609938	3.208794502
chr21	43612940	3.290175565
chr22	16906789	4.343286744
chr22	18039099	3.240483921
chr22	18496015	3.78351239
chr22	18565119	3.766963002
chr22	18565457	3.261995207
chr22	18566102	3.261995207
chr22	18567575	3.702417619
chr22	19284760	3.600072697
chr22	22143258	5.765685232
chr22	22143308	3.146063782
chr22	24275826	3.200692265
chr22	24584248	3.291690025
chr22	26276986	3.935312943
chr22	28015752	3.787647502
chr22	35174565	3.132897721
chr22	35827539	4.046582468
chr22	35834103	3.097270518
chr22	35890538	4.57963327
chr22	36007350	3.357485623
chr22	36007838	3.298349913
chr22	36008497	3.179467854
chr22	38825419	3.068519195
chr22	40599478	3.276411515
chr22	46130775	3.503077267
chr22	46133989	5.096910013
chr22	47055925	3.210837427
chr22	49291029	3.344386503
chrX	3249545	3.026172618
chrX	3251791	3.034448087
chrX	3379355	3.148181467
chrX	6226939	3.199787808
chrX	6229033	3.583007208
chrX	6230474	3.432295417
chrX	6294463	3.010221604
chrX	6295300	3.164444112
chrX	7354571	3.300827141
chrX	7994580	3.43824385
chrX	7998191	3.597468665
chrX	7999846	3.610581212
chrX	8035942	3.61377329
chrX	8044603	3.17853521
chrX	9189149	3.173594546
chrX	9207999	3.639107189
chrX	9705276	3.777014973
chrX	11823168	3.539442513
chrX	12120516	3.236818876
chrX	13486514	4.783459367
chrX	13494734	3.686049091
chrX	13842587	5.437683339
chrX	13856877	5.274496731
chrX	18527842	4.086368378
chrX	19316040	3.002700833
chrX	19471774	3.563830672
chrX	19488405	3.477190226
chrX	19502220	3.298684895
chrX	20628590	3.288343999
chrX	20985683	3.655520483
chrX	22325118	3.556036447
chrX	22335608	3.140148736
chrX	22356651	3.082418929
chrX	22413532	3.125023114
chrX	22435159	3.16239616
chrX	22490317	3.580599116
chrX	22500455	3.225691692
chrX	22640314	3.447050982
chrX	22723710	5.024540618
chrX	23119030	3.371222525
chrX	23123682	3.396164664
chrX	23258875	3.164964661
chrX	27084398	3.150153873
chrX	27265614	3.163500366
chrX	27870614	3.762812036
chrX	27878626	3.547150308
chrX	29325577	3.913550828
chrX	30442785	4.120841591
chrX	30475398	3.376907084
chrX	31146602	3.574985483
chrX	31173569	3.327779725
chrX	31180395	3.07799502
chrX	31196329	3.096753587
chrX	31930178	3.027190453
chrX	31937076	3.082565758
chrX	32468253	3.004968016
chrX	32830463	3.14343042
chrX	32974601	3.270756947
chrX	33225890	3.613732066
chrX	33230533	3.721100592
chrX	35297080	3.044368716
chrX	38524800	3.044212321
chrX	38584687	3.272663332
chrX	39033456	3.624889526
chrX	39614671	3.286270954
chrX	40003775	3.16678523
chrX	41227863	3.031103594
chrX	41885560	3.219894053
chrX	44164581	3.405349049
chrX	46887752	3.144497138
chrX	47308743	4.308199113
chrX	49357256	4.230399675
chrX	49515396	3.8588523
chrX	50352762	3.025634739
chrX	50358338	3.2971186
chrX	51079176	3.230314419
chrX	68930046	3.007800114
chrX	70671259	4.078691291
chrX	78544842	3.678199484
chrX	78569995	3.262351508
chrX	82591111	6.510463371
chrX	88135566	3.043153514
chrX	88965209	3.340321254
chrX	92842650	3.065905934
chrX	92854209	3.32830012
chrX	96308714	3.203451822
chrX	99669482	3.316967469
chrX	99724530	3.650849768
chrX	99731162	3.810207161
chrX	99732340	3.798398887
chrX	100228921	3.477972132
chrX	100519293	4.933886614
chrX	102358187	3.212526419
chrX	106488801	3.019245381
chrX	111738817	3.50640952
chrX	114394792	3.0127466
chrX	119324332	3.956148287
chrX	121599426	3.094068188
chrX	121664416	3.555585742
chrX	121797273	3.116670174
chrX	121956800	3.317299454
chrX	121956842	3.188158132
chrX	122036209	3.362044105
chrX	122299124	3.030172355
chrX	123898953	3.525833726
chrX	126806356	3.208439799
chrX	126809195	3.424696205
chrX	126813340	3.677058516
chrX	126815148	3.587703793
chrX	126896395	3.441194144
chrX	127050737	3.701992985
chrX	127059395	3.509492605
chrX	127861443	3.377107081
chrX	127863135	3.303192337
chrX	127911536	3.234918027
chrX	127913668	3.057316958
chrX	128014437	3.150652155
chrX	128023448	3.13712648
chrX	128036191	3.017467093
chrX	128039130	3.244106021
chrX	128374920	3.491965592
chrX	129432104	4.43272184
chrX	129437210	4.006117359
chrX	129446148	4.209842257
chrX	129450358	3.988239304
chrX	130608834	3.200985501
chrX	130621260	3.084829826
chrX	130741174	3.127406505
chrX	131574503	3.224713883
chrX	131733888	3.04654708
chrX	132265003	3.062420378
chrX	132266538	3.124467811
chrX	132755928	3.475599464
chrX	133325966	3.20380039
chrX	135362614	3.295333443
chrX	137969173	3.393930063
chrX	140637550	3.314009039
chrX	142009058	3.433647843
chrX	142010591	3.020002086
chrX	142465408	5.239358916
chrX	142469313	3.123727703
chrX	143289077	3.304053457
chrX	144431647	3.313781784
chrX	144831479	3.616284605
chrX	144841915	4.142542059
chrX	145364268	4.687560284
chrX	145388243	4.006069793
chrX	146895941	3.150756858
chrX	148430651	3.292008592
chrX	148515514	3.453444382
chrX	149316637	4.62191294
chrX	150560103	3.339725014
chrX	150566124	3.418021458
chrX	150584000	3.918617043
