# Supplementary material for: An Open Access Database of Genome-wide Association Results
Source: BMC Med Genet. 2009 Jan 22;10:6. doi: 10.1186/1471-2350-10-6 (PMC2639349; doi:10.1186/1471-2350-10-6)
Supplement: Additional file 6 — Formatted files for more than 400 GWAS analyses that can be used to upload and browse results in UCSC Genome Browser using Genome Graphs. This archive file contains Genome Graph files for all GWAS associations contained in Additional files 2 and 4. The files within the archive can be used to visualize GWAS associations described here using UCSC Genome Graphs at regional, chromosomal and whole genome levels. A file "README.txt" describes file naming conventions. The file "JohnsonODonnell_ALLgwas_graph.txt" contains a single Genome Graph file containing all associations. [file 1471-2350-10-6-S6.zip › Gottlieb_17903308_Epworth Sleepiness Scale score]

chr3	60222161	4.721246399
chr4	150344832	4.193820026
chr5	58711806	7.602059991
chr6	142518529	4.251811973
chr7	49580409	4.721246399
chr8	72426510	5.494850022
chr9	13891409	4.795880017
chr10	1364007	4.853871964
chr14	35613399	4.619788758
chr21	35553557	4.958607315
