# Supplementary material for: An Open Access Database of Genome-wide Association Results
Source: BMC Med Genet. 2009 Jan 22;10:6. doi: 10.1186/1471-2350-10-6 (PMC2639349; doi:10.1186/1471-2350-10-6)
Supplement: Additional file 6 — Formatted files for more than 400 GWAS analyses that can be used to upload and browse results in UCSC Genome Browser using Genome Graphs. This archive file contains Genome Graph files for all GWAS associations contained in Additional files 2 and 4. The files within the archive can be used to visualize GWAS associations described here using UCSC Genome Graphs at regional, chromosomal and whole genome levels. A file "README.txt" describes file naming conventions. The file "JohnsonODonnell_ALLgwas_graph.txt" contains a single Genome Graph file containing all associations. [file 1471-2350-10-6-S6.zip › Gottlieb_17903308_Usual Bedtime (questionnaire)]

chr1	29217614	4.455931956
chr7	34784638	4.744727495
chr7	120397179	4.721246399
chr7	136543860	4.657577319
chr10	115337349	4.602059991
chr11	12452275	4.769551079
chr11	97242217	5.013228266
chr11	131786861	5.214670165
chr13	46659884	4.318758763
chr14	75141034	4.346787486
