# Supplementary material for: An Open Access Database of Genome-wide Association Results
Source: BMC Med Genet. 2009 Jan 22;10:6. doi: 10.1186/1471-2350-10-6 (PMC2639349; doi:10.1186/1471-2350-10-6)
Supplement: Additional file 6 — Formatted files for more than 400 GWAS analyses that can be used to upload and browse results in UCSC Genome Browser using Genome Graphs. This archive file contains Genome Graph files for all GWAS associations contained in Additional files 2 and 4. The files within the archive can be used to visualize GWAS associations described here using UCSC Genome Graphs at regional, chromosomal and whole genome levels. A file "README.txt" describes file naming conventions. The file "JohnsonODonnell_ALLgwas_graph.txt" contains a single Genome Graph file containing all associations. [file 1471-2350-10-6-S6.zip › Gottlieb_17903308_Usual Sleep Duration (questionnaire)]

chr1	156720980	4.552841969
chr3	40071622	6.853871964
chr6	126207158	4.142667504
chr7	74901423	3.619788758
chr12	72418535	4.958607315
chr12	73224522	3.853871964
chr13	48722291	3.677780705
chr13	57802314	5.37675071
chr18	40309270	3.958607315
chr20	51066908	4.187086643
