# Supplementary material for: An Open Access Database of Genome-wide Association Results
Source: BMC Med Genet. 2009 Jan 22;10:6. doi: 10.1186/1471-2350-10-6 (PMC2639349; doi:10.1186/1471-2350-10-6)
Supplement: Additional file 6 — Formatted files for more than 400 GWAS analyses that can be used to upload and browse results in UCSC Genome Browser using Genome Graphs. This archive file contains Genome Graph files for all GWAS associations contained in Additional files 2 and 4. The files within the archive can be used to visualize GWAS associations described here using UCSC Genome Graphs at regional, chromosomal and whole genome levels. A file "README.txt" describes file naming conventions. The file "JohnsonODonnell_ALLgwas_graph.txt" contains a single Genome Graph file containing all associations. [file 1471-2350-10-6-S6.zip › Hakonarson_17632545_Type I Diabetes]

chr1	81333142	7.37675071
chr1	114179091	11.95467702
chr6	27918605	7.274905479
chr6	27967547	8.477555766
chr6	29056071	7.319664487
chr6	29062272	7.156144577
chr6	29287216	7.129596095
chr6	29348357	7.100179498
chr6	29464310	9.510041521
chr6	29550680	8.752026734
chr6	29580895	7.651695137
chr6	29645203	8.09420412
chr6	30053928	8.392544977
chr6	30140501	10.36754271
chr6	30146626	11.91364017
chr6	30186254	10.09420412
chr6	30187972	9.4710833
chr6	30188253	8.444905551
chr6	30200686	9.68613278
chr6	30213722	9.910094889
chr6	30315474	10.85078089
chr6	30339203	10.77728353
chr6	30364915	11.28650946
chr6	30387109	13.00480371
chr6	30429168	11.42596873
chr6	30435818	10.07417243
chr6	30436732	13.51144928
chr6	30440534	8.91721463
chr6	30441484	8.49757288
chr6	30447543	9.40560745
chr6	30447581	8.835647144
chr6	30452624	14.84163751
chr6	30453097	15.95467702
chr6	30559883	9.585026652
chr6	30652380	11.48811664
chr6	30760760	9.442492798
chr6	30801795	12.37675071
chr6	30805426	13.58838029
chr6	30834918	11.53910216
chr6	30836339	8.327902142
chr6	30847825	9.627087997
chr6	30871735	8.156767222
chr6	30889981	13.48017201
chr6	30904524	10
chr6	30932511	8.213248578
chr6	30937501	8.37675071
chr6	31001920	8.756961951
chr6	31013292	10.63264408
chr6	31028103	11.72815839
chr6	31040288	16
chr6	31041773	8.341035157
chr6	31063660	9.184422252
chr6	31118179	12.5559552
chr6	31126386	9.876148359
chr6	31126525	13.59516628
chr6	31166319	16
chr6	31174988	8.681936665
chr6	31182080	7.378823718
chr6	31183460	8.847711656
chr6	31189184	16
chr6	31209653	10.26280736
chr6	31237289	16
chr6	31240064	7.795880017
chr6	31253899	7.144480844
chr6	31348671	14.23882419
chr6	31348700	8.458420756
chr6	31351149	15.95467702
chr6	31353715	9.928117993
chr6	31355114	8.413412695
chr6	31372440	7.950781977
chr6	31373469	8.343901798
chr6	31380240	8.749579998
chr6	31382672	8.542118103
chr6	31385967	19.70333481
chr6	31389855	11.93181414
chr6	31416609	14.67571754
chr6	31420305	16
chr6	31425326	9.982966661
chr6	31428517	7.57024772
chr6	31429190	14.17652577
chr6	31429664	8.76700389
chr6	31444229	9.000869459
chr6	31444849	14.09151498
chr6	31448538	11.2873503
chr6	31450610	9.09420412
chr6	31457901	9.534617149
chr6	31458781	7.739928612
chr6	31460019	16
chr6	31460753	13.11520464
chr6	31463297	26.54821356
chr6	31472686	16
chr6	31475844	15.47755577
chr6	31536946	15.95467702
chr6	31540104	16
chr6	31546347	7.882728704
chr6	31548061	7.605548319
chr6	31548476	8.018634491
chr6	31551302	7.954677021
chr6	31553888	14.87614836
chr6	31554445	10.5543958
chr6	31554775	7.36251027
chr6	31556294	15.35261703
chr6	31556512	15.10957898
chr6	31556955	16
chr6	31557306	8.694648631
chr6	31557973	7.220403509
chr6	31567721	10.7212464
chr6	31571942	9.091514981
chr6	31580438	7.448550002
chr6	31580699	16
chr6	31586965	13.01727661
chr6	31589084	14.43651891
chr6	31589505	9.847711656
chr6	31591394	8.559090918
chr6	31591437	14.8096683
chr6	31613459	16
chr6	31637862	12.58169871
chr6	31639194	12.36451625
chr6	31644203	12.50307035
chr6	31648763	7.382999659
chr6	31663109	7.341988603
chr6	31676448	11.45967053
chr6	31680906	9.420216403
chr6	31701455	7.49757288
chr6	31709822	24.25492521
chr6	31711749	24.4100504
chr6	31712023	14.31069114
chr6	31718508	16
chr6	31718665	16
chr6	31721718	16
chr6	31726740	10.55909092
chr6	31727555	23.92081875
chr6	31728499	16
chr6	31735502	16
chr6	31740113	23.8068754
chr6	31747958	10.31336373
chr6	31754377	7.638272164
chr6	31773173	12.71896663
chr6	31789139	9.718966633
chr6	31794987	9.59345982
chr6	31796179	11.1481304
chr6	31796196	24.13786862
chr6	31829012	16
chr6	31850569	22
chr6	31872878	11.95467702
chr6	31886251	17.0867161
chr6	31902571	22.05848857
chr6	31910520	7.152427341
chr6	31918064	13.07262964
chr6	31932807	20.19314197
chr6	31953964	16
chr6	31959213	16
chr6	31978305	16
chr6	31978835	9.829738285
chr6	32026839	16.32239305
chr6	32041140	10.49079748
chr6	32041497	16
chr6	32042351	10.29073004
chr6	32048876	16.10457745
chr6	32049536	9.860120914
chr6	32134786	7.176525771
chr6	32158045	7.818156412
chr6	32158736	19.10182352
chr6	32172704	16
chr6	32174743	7.764471553
chr6	32179871	18.8569852
chr6	32182782	10.90657831
chr6	32184477	12.45593196
chr6	32217957	8.721246399
chr6	32228693	10.72584215
chr6	32233980	16.73992861
chr6	32249861	12.29756946
chr6	32255739	16
chr6	32257794	9.651695137
chr6	32269302	11.627088
chr6	32269344	9.815308569
chr6	32269408	9.511449283
chr6	32276749	16
chr6	32280971	16
chr6	32290737	8.4225082
chr6	32292323	11.03810453
chr6	32293774	11.50031292
chr6	32294850	12.22841252
chr6	32297010	9.638272164
chr6	32298006	17.63638802
chr6	32299019	16
chr6	32299317	9.93930216
chr6	32300538	14.3635121
chr6	32301656	9.806875402
chr6	32307122	24.86646109
chr6	32311515	16
chr6	32313023	13.11861534
chr6	32317839	12.65955589
chr6	32319063	9.329754147
chr6	32326967	9.081969663
chr6	32327703	9.756961951
chr6	32328375	19.12090412
chr6	32332366	25.05898576
chr6	32352605	7.609064893
chr6	32353805	7.571865206
chr6	32365544	26.09963287
chr6	32369230	19.30277066
chr6	32374484	14.5559552
chr6	32381743	8.795880017
chr6	32390832	14.46344156
chr6	32407800	16
chr6	32423705	26.26600071
chr6	32425613	11.69680394
chr6	32429575	8.71219827
chr6	32430371	16
chr6	32431507	16
chr6	32434023	16
chr6	32444165	21.49079748
chr6	32444744	12.65364703
chr6	32445664	27.3205721
chr6	32446673	16
chr6	32447625	13.57839607
chr6	32454772	16
chr6	32456123	16
chr6	32462406	9.665546249
chr6	32466491	16
chr6	32469089	9.563837353
chr6	32471193	16
chr6	32471794	9.493494968
chr6	32476065	16
chr6	32479597	16
chr6	32481676	11.29073004
chr6	32484449	7.221125528
chr6	32487361	17.65757732
chr6	32487484	19.19791074
chr6	32488186	13.26760624
chr6	32491086	18.0872467
chr6	32491201	16
chr6	32492699	17.14327111
chr6	32495758	16
chr6	32500855	16
chr6	32508322	12.59176003
chr6	32509057	24.41566878
chr6	32509195	46.25570702
chr6	32509305	14.95467702
chr6	32510683	12.47886192
chr6	32510867	21.04239271
chr6	32512837	51.62893214
chr6	32512856	9.694648631
chr6	32513004	18.31695296
chr6	32514320	56.72815839
chr6	32519501	11.24488773
chr6	32521295	27.05256628
chr6	32536263	16.79317412
chr6	32541145	16
chr6	32677669	16
chr6	32678378	16
chr6	32680229	17.25649024
chr6	32681003	8.913640169
chr6	32681393	56.81530857
chr6	32681607	7.806875402
chr6	32685358	42.89279003
chr6	32688681	17.537602
chr6	32698441	16
chr6	32698700	7.168770306
chr6	32698903	11.46724562
chr6	32713862	54.6216021
chr6	32762692	71.34678749
chr6	32763196	21.90657831
chr6	32765556	15.47755577
chr6	32766057	16
chr6	32773706	59.00436481
chr6	32773737	66.1511953
chr6	32774504	18.78251606
chr6	32774800	58.99139983
chr6	32775888	141.2856702
chr6	32776274	38.51286162
chr6	32776824	68.48412616
chr6	32777062	38.21896306
chr6	32777745	54.99139983
chr6	32777978	16
chr6	32778088	38.26201267
chr6	32778233	54.79860288
chr6	32778934	15.65364703
chr6	32785066	41.59516628
chr6	32785130	54.51427857
chr6	32788906	7.274088368
chr6	32788948	43.4436975
chr6	32789255	44.27408837
chr6	32789333	40.76447155
chr6	32789609	7.688246139
chr6	32789654	16
chr6	32790115	65.92081875
chr6	32790790	11.25026368
chr6	32790840	16
chr6	32793843	9.595166283
chr6	32794062	16
chr6	32797507	16
chr6	32806435	9.328827157
chr6	32810791	9.142064735
chr6	32813254	16
chr6	32814312	9.521433504
chr6	32814456	9.450996738
chr6	32815273	16
chr6	32819156	16
chr6	32821245	13.25181197
chr6	32830164	16
chr6	32831895	16
chr6	32833171	16
chr6	32837990	16
chr6	32838064	16
chr6	32838918	19.9788107
chr6	32839236	12.04575749
chr6	32840188	12.23358715
chr6	32844914	16
chr6	32845485	19.82102305
chr6	32847866	7.616184634
chr6	32860117	8.70333481
chr6	32863268	16
chr6	32866372	8.818156412
chr6	32873108	14.8096683
chr6	32877641	15.05158703
chr6	32888701	7.096367484
chr6	32889501	7.974694135
chr6	32889754	8.26520017
chr6	32890560	15.95467702
chr6	32892598	15.47755577
chr6	32892653	7.308034897
chr6	32892761	16
chr6	32895034	16
chr6	32895548	10.33913452
chr6	32896489	7.181774106
chr6	32904204	16
chr6	32904324	16
chr6	32904662	16
chr6	32904728	16
chr6	32905339	16
chr6	32906709	16.40450378
chr6	32908201	15.95467702
chr6	32912197	9.010995384
chr6	32912392	16
chr6	32912887	18.8827287
chr6	32912912	16
chr6	32916210	9.764471553
chr6	32919361	10.0209071
chr6	32920894	12.82973828
chr6	32926656	10.66354027
chr6	32927843	7.063989204
chr6	32940011	11.33068312
chr6	32943236	7.417936637
chr6	32969898	9.576754126
chr6	32970718	9.621602099
chr6	32978035	16.31695296
chr6	32988971	15.95467702
chr6	33003558	8.928117993
chr6	33007274	14.22184875
chr6	33007463	15.65364703
chr6	33021224	16
chr6	33030886	8.616184634
chr6	33033670	10.8096683
chr6	33060524	11.66154351
chr6	33063954	8.928117993
chr6	33069082	7.801342913
chr6	33089826	7.225483034
chr6	33095752	8.331614083
chr6	33142793	8.137868621
chr6	33163516	7.087777943
chr6	33167647	8.527243551
chr6	33169076	8.632644079
chr6	33180244	8.76700389
chr6	33183613	8.795880017
chr6	33293556	8.131943638
chr7	93869741	7.76700389
chr11	2126719	10.17069623
chr11	2147527	8.568636236
chr11	2150416	7.530177984
chr11	2152557	7.123205024
chr11	2169742	7.161150909
chr16	10949695	6.537602002
chr16	10969498	7.46470588
chr16	10970437	7.255707017
chr16	10996309	8.167491087
chr16	11077184	10.05256628
chr16	11082153	9.173925197
chr16	11085302	6.040005162
chr16	11095284	7.835647144
chr16	11097389	8.496209317
chr16	11107179	8.304518324
chr16	11108929	8.575118363
chr16	11111231	5.215382707
chr16	11146284	10.17457388
chr16	11149407	8.562249437
