# Supplementary material for: An Open Access Database of Genome-wide Association Results
Source: BMC Med Genet. 2009 Jan 22;10:6. doi: 10.1186/1471-2350-10-6 (PMC2639349; doi:10.1186/1471-2350-10-6)
Supplement: Additional file 6 — Formatted files for more than 400 GWAS analyses that can be used to upload and browse results in UCSC Genome Browser using Genome Graphs. This archive file contains Genome Graph files for all GWAS associations contained in Additional files 2 and 4. The files within the archive can be used to visualize GWAS associations described here using UCSC Genome Graphs at regional, chromosomal and whole genome levels. A file "README.txt" describes file naming conventions. The file "JohnsonODonnell_ALLgwas_graph.txt" contains a single Genome Graph file containing all associations. [file 1471-2350-10-6-S6.zip › Hanson_17395743_End stage renal disease]

chr8	129061669	2.880414225
chr8	129076594	2.84103474
chr8	129077760	2.961379838
chr8	129079772	2.423198104
chr8	129081756	2.142064735
chr8	129127538	4.677780705
chr8	129129986	4.823908741
chr8	129130424	3.906578315
chr8	129130967	2.545917729
chr8	129132203	5.522878745
chr8	129133847	4.443697499
chr8	129141343	5.744727495
chr8	129142148	2.491470281
chr8	129151560	2.78968148
chr8	129152641	2.065400562
chr8	129152766	2.208800754
chr8	129163771	2.882728704
chr8	129164160	2.768275617
chr8	129179915	3.598599459
chr8	129182269	2.456056058
chr8	129186837	2.738261453
chr8	129234261	2.30181243
chr8	129324588	2.849550591
