# Supplementary material for: An Open Access Database of Genome-wide Association Results
Source: BMC Med Genet. 2009 Jan 22;10:6. doi: 10.1186/1471-2350-10-6 (PMC2639349; doi:10.1186/1471-2350-10-6)
Supplement: Additional file 6 — Formatted files for more than 400 GWAS analyses that can be used to upload and browse results in UCSC Genome Browser using Genome Graphs. This archive file contains Genome Graph files for all GWAS associations contained in Additional files 2 and 4. The files within the archive can be used to visualize GWAS associations described here using UCSC Genome Graphs at regional, chromosomal and whole genome levels. A file "README.txt" describes file naming conventions. The file "JohnsonODonnell_ALLgwas_graph.txt" contains a single Genome Graph file containing all associations. [file 1471-2350-10-6-S6.zip › Hanson_17846125_Early onset Type II Diabetes Mellitus]

chr1	72765168	4.173925197
chr1	81394789	3.795880017
chr1	166599377	3.055517328
chr1	174280963	3.250913293
chr1	199603793	3.517326466
chr2	2195375	3.540185487
chr2	45092525	3.285418791
chr2	47260043	3.290340028
chr2	50580033	3.418414396
chr2	73527306	2.259637311
chr2	73627011	2.27572413
chr2	104081297	4.446845452
chr2	189259952	4.168898435
chr2	200410033	3.066330529
chr2	207636308	4.504178247
chr2	209956437	3.499873348
chr3	8431789	3.074254862
chr3	12505413	1.415668776
chr3	17251153	4.058488567
chr3	17251338	3.193047127
chr3	17262022	3.157103821
chr3	17303513	3.213916144
chr3	17334920	3.150961606
chr3	17676009	3.215668052
chr3	17705286	3.222616682
chr3	17706103	3.219020588
chr3	20794627	3.065501549
chr3	21148993	2.638272164
chr3	21246047	3.770984057
chr3	21282405	3.273990418
chr3	21283538	3.637630637
chr3	21283760	3.448208556
chr3	21284843	3.607092105
chr3	21286154	3.888199993
chr3	21351652	3.577147628
chr3	21465149	3.585026652
chr3	21465872	3.860309778
chr3	24326646	4.274415028
chr3	47036187	3.163498657
chr3	100332362	3.097398869
chr3	145323434	3.973875483
chr3	145445100	4.362110183
chr3	153522012	3.599185808
chr3	162502830	4.15739076
chr3	162876928	3.833984544
chr3	162984481	3.001278706
chr3	164924850	3.145657515
chr4	36904726	2.301029996
chr4	75218648	2.537602002
chr4	103373153	3.431798276
chr4	164544514	4.072835026
chr4	169864539	3.899491605
chr4	178931444	3.825068406
chr5	9677355	3.372183694
chr5	25361694	4.585026652
chr5	59075480	3.008782788
chr5	103036321	3.035702648
chr5	118975366	3.895991149
chr5	167122190	3.456652241
chr5	177971042	2.494850022
chr6	8396948	3.060600569
chr6	10141341	3.057515725
chr6	85412591	3.642027059
chr6	86689038	3.020133077
chr6	87490795	3.175835101
chr6	92035214	3.383377471
chr7	7988251	3.096324111
chr7	12112186	2.638272164
chr7	46173274	2.259637311
chr7	55245458	3.217857163
chr7	130754014	2.657577319
chr8	3012902	3.480014587
chr8	80409510	3.137522755
chr8	89337659	3.421085862
chr8	118306187	1.478861916
chr8	132662969	3.133783572
chr9	928941	3.208000754
chr9	2899111	3.493116309
chr9	10676202	3.057218351
chr9	10676696	3.190076842
chr9	10684331	3.716744013
chr9	10764641	3.992849895
chr9	14412035	4.082179518
chr9	14412276	4.263762901
chr9	14424284	3.907419699
chr9	15722420	3.112968154
chr9	15753124	3.495175865
chr9	16190331	3.513399521
chr9	16723693	3.576623038
chr9	16723907	3.374317219
chr9	16723957	3.071932041
chr9	16737815	3.998525903
chr9	16743455	3.476669823
chr9	16794197	3.108607517
chr9	18748205	4.631527162
chr9	20228152	3.648203693
chr9	97731078	3.211153132
chr9	134146091	3.15490196
chr10	7156011	3.019487597
chr10	7167082	3.077845675
chr10	9103782	3.471957908
chr10	30771899	3.134943427
chr10	58211442	3.01776496
chr10	94501663	1.350665141
chr11	4631955	3.000669329
chr11	22601179	3.337242168
chr11	55544415	3.21792889
chr11	58530149	3.108417944
chr11	86260355	3.228691851
chr11	86499182	2.677780705
chr11	86516745	3.096910013
chr11	88542478	3.089994933
chr11	94504982	2.397940009
chr11	98897726	3.320190673
chr11	109500497	2.537602002
chr11	113544076	4.827397069
chr11	113544435	5.571865206
chr11	121556909	4.300509155
chr11	122795061	3.049255547
chr12	18572012	3.484099676
chr12	18903730	4.010906307
chr12	46709500	3.769551079
chr12	80905311	3.244125144
chr12	91380162	2.853871964
chr13	48891762	3.067810446
chr13	48999095	3.422646093
chr13	54450707	2.494850022
chr13	79748385	3.194607899
chr13	80564866	3.118615343
chr13	81921340	2.721246399
chr13	81948050	2.508638306
chr14	40113558	2.920818754
chr14	80085173	3.307452697
chr14	80124422	3.561647548
chr14	80157647	3.282912275
chr14	80194419	3.180456064
chr15	30803770	3.253443639
chr15	44632570	3.093708066
chr15	49669661	3.072249924
chr15	54271580	3.113216084
chr16	17252224	4.391046301
chr16	84557493	3.93839675
chr17	51319222	3.140837676
chr17	65942588	3.218373856
chr17	65942621	3.262855085
chr18	34685534	3.237141455
chr19	38606125	3.004233221
chr20	6524785	2.244125144
chr20	7685540	2.823908741
chr20	13244912	2.408935393
chr20	13249361	2.920818754
chr20	13701470	4.056307673
chr20	23862024	3.478443521
chr20	40794378	2.443697499
chr20	52149491	4.214527797
