# Supplementary material for: An Open Access Database of Genome-wide Association Results
Source: BMC Med Genet. 2009 Jan 22;10:6. doi: 10.1186/1471-2350-10-6 (PMC2639349; doi:10.1186/1471-2350-10-6)
Supplement: Additional file 6 — Formatted files for more than 400 GWAS analyses that can be used to upload and browse results in UCSC Genome Browser using Genome Graphs. This archive file contains Genome Graph files for all GWAS associations contained in Additional files 2 and 4. The files within the archive can be used to visualize GWAS associations described here using UCSC Genome Graphs at regional, chromosomal and whole genome levels. A file "README.txt" describes file naming conventions. The file "JohnsonODonnell_ALLgwas_graph.txt" contains a single Genome Graph file containing all associations. [file 1471-2350-10-6-S6.zip › Hayes_17846124_Type II Diabetes Mellitus]

chr1	55536694	3.528708289
chr1	64379916	3.255707017
chr1	104440251	3.614393726
chr1	104508029	5.251037139
chr1	104512289	3.974694135
chr1	111195236	3.063486258
chr1	115957021	3.127261173
chr1	176926556	3.055517328
chr1	176963373	3.096910013
chr1	217037127	3.623423043
chr1	217719724	3.871371365
chr1	217721015	4.30142973
chr1	221189971	3.35753548
chr1	234960222	3.657577319
chr2	5903374	3.688246139
chr2	21549914	3.920818754
chr2	25581414	3.008773924
chr2	53115360	3.038104526
chr2	123318539	2.474955193
chr2	123319270	1.43568909
chr2	126725553	1.769551079
chr2	126731849	2.220403509
chr2	154659555	3.248720896
chr2	184801964	3.725842151
chr2	189259952	3.216756936
chr2	192700568	5.073143291
chr2	201351729	3.473660723
chr2	211279765	2.195860568
chr2	211651867	3.413412695
chr2	223880994	3.142667504
chr3	7389354	2.48945499
chr3	12363563	1.318758763
chr3	64882689	2.427128398
chr3	72249739	3.185086819
chr3	133227469	3.505845406
chr3	133261444	3.879426069
chr3	133269284	3.047207557
chr3	133276318	3.276544328
chr3	149176161	3.752026734
chr3	153283667	2.079354999
chr3	153315003	3.522878745
chr3	190549760	3.234331445
chr3	191236302	3.279840697
chr4	17028019	2.208309351
chr4	18032665	3.051587034
chr4	23218092	3.338187314
chr4	27521258	3.286509457
chr4	34432148	3.252588192
chr4	71147663	3.109578981
chr4	106746436	3.300162274
chr4	118656495	2.417936637
chr4	122845385	3.798602876
chr4	125774474	5.102372909
chr4	125813718	4.492144128
chr4	127216694	3.021363052
chr4	133162387	3.588380294
chr4	134872902	3.403402904
chr4	138229207	2.896196279
chr4	148428078	3.158015195
chr5	31712744	2.709965389
chr5	38058636	3.072629637
chr5	38061529	1.841637508
chr5	38065086	3.01188716
chr5	38067348	3.066006836
chr5	52980185	3.368556231
chr5	78352186	3.036212173
chr5	78478278	2.730487056
chr5	78567093	2.583359493
chr5	78617127	1.586030028
chr5	116022674	3.392544977
chr5	116036830	3.191114133
chr5	148035093	3.109578981
chr5	153442901	3.241845378
chr5	153466019	3.390405591
chr5	167362635	3.494850022
chr5	168903083	3.020451625
chr6	20650176	2.397940009
chr6	21194026	2.397940009
chr6	21257043	2.045757491
chr6	21262775	1.769551079
chr6	21367307	1.823908741
chr6	45850484	3.446116973
chr6	69694649	3.342944147
chr6	69703807	3.380906669
chr6	78130802	3.139661993
chr6	80200219	3.571865206
chr6	80204225	3.345823458
chr6	105031516	3.22475374
chr6	133246091	3.105683937
chr6	145395271	3.023191663
chr7	8506820	4.554691654
chr7	10202336	3.251811973
chr7	11583370	3.106238238
chr7	14608450	3.251037139
chr7	53640158	1.588717087
chr7	53657983	2.628932138
chr7	109427257	3.307153081
chr7	144111603	3.087777943
chr8	14010917	3.202040356
chr8	14012996	3.129011186
chr8	32660758	3.330683119
chr8	32662772	3.276544328
chr8	50570503	3.20589832
chr8	50768163	3.258060922
chr8	62089326	2.183096161
chr8	63724332	3.158015195
chr8	68940730	4.115204636
chr8	72175559	3.790484985
chr8	82451022	1.355659901
chr8	82478560	2.032452024
chr8	82952164	3.137272472
chr8	97892288	2.021819483
chr8	132541284	3.078833949
chr8	137262883	3.149966742
chr9	22018801	1.657577319
chr9	27866714	3.625251654
chr9	28293495	3.619788758
chr9	74766034	2.402304814
chr9	74895327	2.316952962
chr9	106511129	3.412289035
chr9	106514284	4.337279935
chr9	106552425	3.806875402
chr9	115210380	3.595166283
chr9	115428637	3.246416941
chr9	118227280	3.164943898
chr9	121394166	2.500312917
chr10	19926336	3.052566278
chr10	64222940	2.567030709
chr10	64280724	3.075720714
chr10	95116581	3.020451625
chr10	97222258	4.321672862
chr10	100396273	4.396855627
chr10	109978635	2.281498311
chr10	122041947	3.242603971
chr11	4881743	2.200659451
chr11	4885442	2.480172006
chr11	5412505	1.827105302
chr11	5426152	2.183096161
chr11	5495715	3.920818754
chr11	14270080	3.995678626
chr11	45557382	3.202732459
chr11	91342490	3.111820506
chr11	100215104	3.46470588
chr11	100215275	2.832682665
chr11	111030974	3.478861916
chr11	111075141	3.850780887
chr11	111854649	3.045757491
chr11	113544076	3.07211659
chr11	113544435	3.041436117
chr11	115453620	3.602059991
chr11	117997801	2.298432015
chr11	130524127	3.576754126
chr11	130697593	3.085128182
chr11	131495106	3.460923901
chr12	34045462	2.164943898
chr12	34126870	2.573488739
chr12	36985499	2.360513511
chr12	37473927	3.025028006
chr12	66622069	3.962573502
chr12	66626524	3.987162775
chr12	66628005	4.457871995
chr12	69170763	3.413412695
chr13	21348233	3.253365801
chr13	43348222	3.125518182
chr14	22010682	3.022733788
chr14	26152827	3.187755303
chr14	48447998	3.11577123
chr14	63003890	3.521433504
chr14	75447775	2.335358024
chr14	75449551	1.637140697
chr14	75862258	3.707743929
chr15	33317865	3.010550182
chr15	58855240	3.806875402
chr15	64715523	3.455931956
chr15	65219215	3.562249437
chr16	75509201	3.060480747
chr17	62287922	3.131355562
chr18	5649096	4.304518324
chr18	29572254	2.045275209
chr18	29576538	2.301029996
chr18	61602950	3.238824187
chr18	67083910	3.943095149
chr18	67814265	3.588380294
chr18	72210260	3.777283529
chr20	13004070	3.507239611
chr20	16314615	2
chr20	19144096	4.743402507
chr21	25675542	3.779891912
chr21	25675598	3.514278574
chr21	25675800	3.338187314
chr21	27483587	3.026410377
chr21	28467064	4.166215625
chr21	30099382	4.184707891
chr22	20336219	4.493914582
chr22	25100876	3.074172425
