# Supplementary material for: An Open Access Database of Genome-wide Association Results
Source: BMC Med Genet. 2009 Jan 22;10:6. doi: 10.1186/1471-2350-10-6 (PMC2639349; doi:10.1186/1471-2350-10-6)
Supplement: Additional file 6 — Formatted files for more than 400 GWAS analyses that can be used to upload and browse results in UCSC Genome Browser using Genome Graphs. This archive file contains Genome Graph files for all GWAS associations contained in Additional files 2 and 4. The files within the archive can be used to visualize GWAS associations described here using UCSC Genome Graphs at regional, chromosomal and whole genome levels. A file "README.txt" describes file naming conventions. The file "JohnsonODonnell_ALLgwas_graph.txt" contains a single Genome Graph file containing all associations. [file 1471-2350-10-6-S6.zip › Helgadottir_17478679_Myocardial infarction]

chr9	22057593	11.52287875
chr9	22071397	14.74472749
chr9	22073404	14.38721614
chr9	22078094	18.67778071
chr9	22088574	17.95860731
chr9	22091702	7.200659451
chr9	22105959	16
chr9	22109195	14.20065945
chr9	22114123	16.60205999
chr9	22114477	20
chr9	22115347	17.22184875
