# Supplementary material for: An Open Access Database of Genome-wide Association Results
Source: BMC Med Genet. 2009 Jan 22;10:6. doi: 10.1186/1471-2350-10-6 (PMC2639349; doi:10.1186/1471-2350-10-6)
Supplement: Additional file 6 — Formatted files for more than 400 GWAS analyses that can be used to upload and browse results in UCSC Genome Browser using Genome Graphs. This archive file contains Genome Graph files for all GWAS associations contained in Additional files 2 and 4. The files within the archive can be used to visualize GWAS associations described here using UCSC Genome Graphs at regional, chromosomal and whole genome levels. A file "README.txt" describes file naming conventions. The file "JohnsonODonnell_ALLgwas_graph.txt" contains a single Genome Graph file containing all associations. [file 1471-2350-10-6-S6.zip › Hinney_18159244_Early onset extreme obesity]

chr1	65722466	1.931814138
chr1	152599494	1.742321425
chr2	227272269	1.759450752
chr3	12368125	1.345823458
chr3	188054253	1.91721463
chr4	23368792	1.463441557
chr4	38421877	5.446116973
chr4	120500065	1.841637508
chr4	130595395	5.707743929
chr4	131002242	5.795880017
chr4	131281403	5.632644079
chr5	95823834	1.571865206
chr5	148185245	1.896196279
chr6	31710946	1.327902142
chr6	32820225	5.462180905
chr6	35526420	1.754487332
chr6	100979978	2.187086643
chr6	152221934	2.853871964
chr7	22697724	1.358525889
chr7	24248859	1.847711656
chr7	127674375	1.397940009
chr8	19911725	1.46470588
chr9	86636264	1.832682665
chr11	73397813	2.244125144
chr12	46463059	1.638272164
chr14	80518035	5.860120914
chr15	56536967	1.709965389
chr15	87951947	1.396855627
chr16	52358069	6.675717545
chr16	52358255	6.1123827
chr16	52366748	6.946921557
chr16	52368187	6.116338565
chr16	52373776	6.010550182
chr16	52378028	5.71219827
chr16	85122987	2.537602002
chr17	41261576	1.356547324
chr17	58923464	1.838631998
chr19	7687435	1.350665141
chr19	11088554	2.552841969
chr20	5977317	6.065501549
chr20	16917014	6.026872146
chr20	16966974	5.625251654
chr20	54277432	2.568636236
