# Supplementary material for: An Open Access Database of Genome-wide Association Results
Source: BMC Med Genet. 2009 Jan 22;10:6. doi: 10.1186/1471-2350-10-6 (PMC2639349; doi:10.1186/1471-2350-10-6)
Supplement: Additional file 6 — Formatted files for more than 400 GWAS analyses that can be used to upload and browse results in UCSC Genome Browser using Genome Graphs. This archive file contains Genome Graph files for all GWAS associations contained in Additional files 2 and 4. The files within the archive can be used to visualize GWAS associations described here using UCSC Genome Graphs at regional, chromosomal and whole genome levels. A file "README.txt" describes file naming conventions. The file "JohnsonODonnell_ALLgwas_graph.txt" contains a single Genome Graph file containing all associations. [file 1471-2350-10-6-S6.zip › Huentelman_17470457_Human episodic memory]

chr1	7169963	2.22184875
chr1	7215287	4.698970004
chr1	7238701	1.585026652
chr1	7238723	8.15490196
chr1	7240283	2.522878745
chr1	7243490	4
chr1	7247055	2.22184875
chr1	7285368	1.522878745
chr1	7293947	1.337242168
chr1	7298172	1.301029996
chr1	7309043	1.337242168
chr1	7332497	3.698970004
chr1	7357131	1.455931956
chr1	7415203	3.22184875
chr1	7415818	2.698970004
chr1	7419748	1.886056648
chr1	7420134	1.568636236
chr1	7423624	2.522878745
chr1	7427324	1.408935393
chr1	7443216	1.366531544
chr1	7443514	1.420216403
chr1	7446493	2.698970004
chr1	7449073	1.920818754
chr1	7458825	1.301029996
chr1	7466524	1.698970004
chr1	7475206	1.795880017
chr1	7477022	1.494850022
chr1	7483739	1.920818754
chr1	7523492	1.744727495
chr1	7539017	1.494850022
