# Supplementary material for: An Open Access Database of Genome-wide Association Results
Source: BMC Med Genet. 2009 Jan 22;10:6. doi: 10.1186/1471-2350-10-6 (PMC2639349; doi:10.1186/1471-2350-10-6)
Supplement: Additional file 6 — Formatted files for more than 400 GWAS analyses that can be used to upload and browse results in UCSC Genome Browser using Genome Graphs. This archive file contains Genome Graph files for all GWAS associations contained in Additional files 2 and 4. The files within the archive can be used to visualize GWAS associations described here using UCSC Genome Graphs at regional, chromosomal and whole genome levels. A file "README.txt" describes file naming conventions. The file "JohnsonODonnell_ALLgwas_graph.txt" contains a single Genome Graph file containing all associations. [file 1471-2350-10-6-S6.zip › Hunter_17529973_Sporadic post-menopausal breast cancer]

chr4	37025735	5.091514981
chr4	38497381	5
chr7	103415272	5.055517328
chr10	123324920	5
chr10	123327325	5.251811973
chr10	123327804	2.494850022
chr10	123336180	9.958607315
chr10	123338345	2.602059991
chr10	123340181	2.494850022
chr10	123341314	9.698970004
chr10	124992475	6.148741651
