# Supplementary material for: An Open Access Database of Genome-wide Association Results
Source: BMC Med Genet. 2009 Jan 22;10:6. doi: 10.1186/1471-2350-10-6 (PMC2639349; doi:10.1186/1471-2350-10-6)
Supplement: Additional file 6 — Formatted files for more than 400 GWAS analyses that can be used to upload and browse results in UCSC Genome Browser using Genome Graphs. This archive file contains Genome Graph files for all GWAS associations contained in Additional files 2 and 4. The files within the archive can be used to visualize GWAS associations described here using UCSC Genome Graphs at regional, chromosomal and whole genome levels. A file "README.txt" describes file naming conventions. The file "JohnsonODonnell_ALLgwas_graph.txt" contains a single Genome Graph file containing all associations. [file 1471-2350-10-6-S6.zip › Hwang_17903292_CysC]

chr1	88196554	2.397940009
chr2	46402893	4.180456064
chr2	140986344	3
chr6	82682388	4
chr8	59147328	4.080921908
chr8	108360879	2.301029996
chr10	126513156	2.397940009
chr11	83256163	4.142667504
chr18	61068849	4.327902142
chr20	23526189	8.096910013
chr20	23532116	3.508638306
chr20	23573547	4.958607315
chr20	23573746	2.15490196
