# Supplementary material for: An Open Access Database of Genome-wide Association Results
Source: BMC Med Genet. 2009 Jan 22;10:6. doi: 10.1186/1471-2350-10-6 (PMC2639349; doi:10.1186/1471-2350-10-6)
Supplement: Additional file 6 — Formatted files for more than 400 GWAS analyses that can be used to upload and browse results in UCSC Genome Browser using Genome Graphs. This archive file contains Genome Graph files for all GWAS associations contained in Additional files 2 and 4. The files within the archive can be used to visualize GWAS associations described here using UCSC Genome Graphs at regional, chromosomal and whole genome levels. A file "README.txt" describes file naming conventions. The file "JohnsonODonnell_ALLgwas_graph.txt" contains a single Genome Graph file containing all associations. [file 1471-2350-10-6-S6.zip › Hwang_17903292_GFR]

chr1	158946151	4.30980392
chr2	142081309	2.301029996
chr2	196472638	4.619788758
chr3	12437024	2.301029996
chr4	103607465	3
chr5	135420406	2.522878745
chr5	157924801	4.327902142
chr7	8437855	2.397940009
chr7	11495025	2.397940009
chr12	52972194	3.22184875
chr12	123869957	2.397940009
chr13	24623069	4.387216143
chr13	49844269	4.420216403
chr13	70785310	2.522878745
chr13	70790573	2.397940009
chr14	61059454	4.200659451
chr17	27046466	2.698970004
chr17	31463472	2.397940009
chr18	41244839	4.318758763
chr21	46625020	4.795880017
