# Supplementary material for: An Open Access Database of Genome-wide Association Results
Source: BMC Med Genet. 2009 Jan 22;10:6. doi: 10.1186/1471-2350-10-6 (PMC2639349; doi:10.1186/1471-2350-10-6)
Supplement: Additional file 6 — Formatted files for more than 400 GWAS analyses that can be used to upload and browse results in UCSC Genome Browser using Genome Graphs. This archive file contains Genome Graph files for all GWAS associations contained in Additional files 2 and 4. The files within the archive can be used to visualize GWAS associations described here using UCSC Genome Graphs at regional, chromosomal and whole genome levels. A file "README.txt" describes file naming conventions. The file "JohnsonODonnell_ALLgwas_graph.txt" contains a single Genome Graph file containing all associations. [file 1471-2350-10-6-S6.zip › Hwang_17903292_TSH]

chr2	118759679	4.292429824
chr2	200849247	3.886056648
chr3	39148534	4.552841969
chr4	128956949	4.677780705
chr6	13255521	4.096910013
chr6	105298507	3.795880017
chr6	105338926	5.187086643
chr7	19767889	3.721246399
chr7	19772005	5.431798276
chr7	22075984	5.080921908
chr7	34678188	3.568636236
chr9	14677867	4.408935393
chr9	133808330	4.443697499
chr10	100166859	4.236572006
chr20	12849275	4.283996656
