# Supplementary material for: An Open Access Database of Genome-wide Association Results
Source: BMC Med Genet. 2009 Jan 22;10:6. doi: 10.1186/1471-2350-10-6 (PMC2639349; doi:10.1186/1471-2350-10-6)
Supplement: Additional file 6 — Formatted files for more than 400 GWAS analyses that can be used to upload and browse results in UCSC Genome Browser using Genome Graphs. This archive file contains Genome Graph files for all GWAS associations contained in Additional files 2 and 4. The files within the archive can be used to visualize GWAS associations described here using UCSC Genome Graphs at regional, chromosomal and whole genome levels. A file "README.txt" describes file naming conventions. The file "JohnsonODonnell_ALLgwas_graph.txt" contains a single Genome Graph file containing all associations. [file 1471-2350-10-6-S6.zip › Hwang_17903292_UAE]

chr1	6687250	4.537602002
chr1	75307415	4.356547324
chr1	217767142	4.431798276
chr1	232415048	4.602059991
chr2	207059919	4.853871964
chr3	191168575	4.420216403
chr4	133781904	4.494850022
chr4	133782368	4.602059991
chr4	133802041	5
chr5	171124642	4.207608311
chr6	91562132	5
chr6	143183270	4.283996656
chr7	128711053	3.958607315
chr9	33598615	4.522878745
chr10	9016664	5.318758763
chr10	9028017	4.823908741
chr11	41387406	3.958607315
chr11	114126679	6.040958608
chr11	114127562	4.443697499
chr12	32577224	4.677780705
chr12	52972201	2.397940009
chr12	106197332	4.040958608
chr12	111757433	3.958607315
chr13	99278898	4.387216143
chr15	58333458	4
chr19	16332871	3.958607315
chr21	28397067	5.075720714
chr21	28397088	4.301029996
