# Supplementary material for: An Open Access Database of Genome-wide Association Results
Source: BMC Med Genet. 2009 Jan 22;10:6. doi: 10.1186/1471-2350-10-6 (PMC2639349; doi:10.1186/1471-2350-10-6)
Supplement: Additional file 6 — Formatted files for more than 400 GWAS analyses that can be used to upload and browse results in UCSC Genome Browser using Genome Graphs. This archive file contains Genome Graph files for all GWAS associations contained in Additional files 2 and 4. The files within the archive can be used to visualize GWAS associations described here using UCSC Genome Graphs at regional, chromosomal and whole genome levels. A file "README.txt" describes file naming conventions. The file "JohnsonODonnell_ALLgwas_graph.txt" contains a single Genome Graph file containing all associations. [file 1471-2350-10-6-S6.zip › International MS Genetics Consortium_17660530_Multiple sclerosis]

chr1	26771712	4.194227368
chr1	40727743	4.177831921
chr1	45995673	5.188424994
chr1	55874598	4.164943898
chr1	66503301	2.217527376
chr1	76845046	4.443576879
chr1	77521951	6.240332155
chr1	92719726	4.1123827
chr1	92748081	3.63638802
chr1	92809700	4.320572103
chr1	92863064	4.144480844
chr1	92893695	3.774690718
chr1	92900515	4.540607512
chr1	92927935	3.442492798
chr1	92932590	4.347753659
chr1	92949466	3.681936665
chr1	93076191	5.100179498
chr1	93093457	4.149966742
chr1	93096559	4.962573502
chr1	93106726	4.76700389
chr1	93119516	4.308918508
chr1	93121634	4.643591673
chr1	93140897	4.954677021
chr1	93151681	4.27083521
chr1	93157724	4.468521083
chr1	93167966	4.221125528
chr1	93174425	4.096367484
chr1	93175139	4.241088108
chr1	93218085	4.673664139
chr1	93240650	6.739928612
chr1	93246753	4.010817249
chr1	104254481	5.355758414
chr1	104278201	4.457174573
chr1	110665672	3.209714836
chr1	116889302	4.721246399
chr1	170613171	4.018634491
chr1	190759518	5.707965564
chr1	190797171	5.286593468
chr1	190808095	4.23047498
chr1	206729582	6.602059991
chr1	220830284	3.838631998
chr2	12593877	4.426432227
chr2	23360287	9.093664958
chr2	28173537	4.292685366
chr2	28233799	4.078833949
chr2	29729847	4.132532512
chr2	53784694	4.279179418
chr2	53907376	5.148374797
chr2	54158534	4.198664904
chr2	54162330	4.504733256
chr2	54187233	4.3400838
chr2	70004975	3.299296283
chr2	71684197	4.853871964
chr2	80045946	3.950781977
chr2	129206026	3.863279433
chr2	205286260	4.659357622
chr2	205336178	4.807153885
chr3	7514974	4.713768146
chr3	58589460	4.133949076
chr3	60996279	5.085656843
chr3	76857859	4.069611382
chr3	76858287	4.21481258
chr3	107394820	4.388807939
chr3	107394865	4.361211333
chr3	107395968	4.320572103
chr3	132915767	4.333201316
chr3	155666256	15.26841123
chr3	187776282	4.079407138
chr3	187781075	5.683819901
chr4	9751464	4.267365032
chr4	18720052	4.26776712
chr4	30255932	7.251037139
chr4	30444060	4.980468315
chr4	85468511	4.36251027
chr4	85492126	3.677780705
chr4	102300380	4.187086643
chr4	102301056	4.082074578
chr4	122267029	2.278189385
chr4	122278870	2.437707136
chr4	123239070	4.63601217
chr4	175039493	3.89279003
chr4	189381300	4.982966661
chr5	8942910	5.835647144
chr5	8961533	4.315154638
chr5	9013917	3.617982957
chr5	9014561	3.924453039
chr5	9030866	3.995678626
chr5	11051665	4.491201035
chr5	32028329	3.821023053
chr5	35910332	6.53165267
chr5	55893432	3.924453039
chr5	91968454	3.498940738
chr5	95224008	4.035976207
chr5	100160476	6.747146969
chr5	106889874	4.772884917
chr5	118758966	3.920818754
chr5	118759146	4.140561465
chr5	136873952	4.295592073
chr5	176658608	2.882728704
chr5	176672850	6.276544328
chr5	176673602	5.278189385
chr6	25530332	5.392866796
chr6	29739723	5.461551948
chr6	29783655	4.091461368
chr6	29786499	4.068389594
chr6	29800284	6.171340103
chr6	29802406	7.127261173
chr6	29804188	6.950781977
chr6	29806010	5.609241471
chr6	29812062	5.977571629
chr6	29812379	4.334325219
chr6	29816201	6.595166283
chr6	29832126	6.954677021
chr6	29832180	7.060480747
chr6	29833300	4.597910649
chr6	29837265	6.707743929
chr6	29838902	7.127261173
chr6	29840948	7.080398976
chr6	29841721	4.369368756
chr6	29885890	5.010594682
chr6	29943813	4.624336386
chr6	29944218	5.659952682
chr6	29944556	4.783570169
chr6	29949000	4.818156412
chr6	30023730	4.030118356
chr6	30024484	5.471983659
chr6	30025125	4.109914473
chr6	30026415	5.065602559
chr6	30185208	5.884389488
chr6	30230554	4.910094889
chr6	30286266	4.283412422
chr6	30298619	5.263523818
chr6	30301492	4.240483241
chr6	30307491	4.604673607
chr6	30312505	4.731656086
chr6	30440125	4.307417438
chr6	30538499	4.006387442
chr6	30736061	8.623423043
chr6	30880357	9.093126465
chr6	30911233	5.406713933
chr6	30925845	5.400881435
chr6	30930392	9.195860568
chr6	31048366	10.5214335
chr6	31048548	6.104025268
chr6	31058029	4.35753548
chr6	31121520	5.743763467
chr6	31128996	6.17327748
chr6	31129140	6.548213564
chr6	31133458	6.098541679
chr6	31133827	6.040481623
chr6	31150587	4.005550863
chr6	31150748	4.042009822
chr6	31179526	5.599462011
chr6	31188411	4.567030709
chr6	31188450	5.653647026
chr6	31188807	4.761702932
chr6	31189817	7.747146969
chr6	31191792	10.29499204
chr6	31195112	5.627640417
chr6	31197610	5.288361462
chr6	31205162	10.12901119
chr6	31206811	9.899629455
chr6	31209653	6.679853714
chr6	31221193	4.669383333
chr6	31238057	9.57024772
chr6	31241488	5.877784122
chr6	31243685	10.1260984
chr6	31244432	9.671620397
chr6	31244693	10.04335142
chr6	31269189	17.94309515
chr6	31284581	6.132532512
chr6	31285894	17.92445304
chr6	31287012	4.801893001
chr6	31314595	5.123205024
chr6	31316319	6.165579296
chr6	31316432	17.54975089
chr6	31317024	6.920818754
chr6	31351149	8.534617149
chr6	31353715	8.93930216
chr6	31355046	18.01055018
chr6	31374096	8.879426069
chr6	31374501	9.225483034
chr6	31444229	6.280668713
chr6	31444328	4.933674075
chr6	31447065	17.92445304
chr6	31448412	8.896196279
chr6	31451583	7.338187314
chr6	31451841	7.777283529
chr6	31452252	8.334419009
chr6	31452273	18.31158018
chr6	31456001	16.80410035
chr6	31459014	17.23657201
chr6	31459221	11.56224944
chr6	31459421	12.838632
chr6	31467627	4.263842625
chr6	31468074	17.13548892
chr6	31520940	5.748118545
chr6	31526679	10.33629907
chr6	31528479	9.111820506
chr6	31533478	8.505845406
chr6	31544560	8.798602876
chr6	31554525	5.891434976
chr6	31557001	4.874193542
chr6	31557060	4.185752404
chr6	31559455	16.15058059
chr6	31563813	5.717831222
chr6	31592662	17.67571754
chr6	31602717	10.07675598
chr6	31605814	17.75945075
chr6	31694073	22.50168945
chr6	31698877	6.966576245
chr6	31719756	19.01233374
chr6	31730585	4.262886906
chr6	31964049	16.10402527
chr6	31991936	15.73518218
chr6	32027557	13.8827287
chr6	32158522	27.64589156
chr6	32174155	10.60032628
chr6	32222493	7.732828272
chr6	32288124	31.39361863
chr6	32294223	8.946921557
chr6	32297010	4.160459107
chr6	32308125	8.935542011
chr6	32321030	7.038104526
chr6	32324828	13.64016452
chr6	32325070	21.52578374
chr6	32325163	15.21324858
chr6	32325345	14.23957752
chr6	32381136	13.66154351
chr6	32396168	14.21968269
chr6	32396440	13.66958623
chr6	32405288	4.588885581
chr6	32413668	14.14752001
chr6	32413957	36.58004425
chr6	32414068	15.29584948
chr6	32421075	14.09097915
chr6	32423632	9.000434512
chr6	32423705	22.70553377
chr6	32432795	5.978810701
chr6	32432923	5.591760035
chr6	32433813	19.45717457
chr6	32444105	27.23957752
chr6	32444165	39.58502665
chr6	32449331	17.00348833
chr6	32449376	9.076755981
chr6	32449451	7.536107011
chr6	32451664	7.152427341
chr6	32453030	8.01188716
chr6	32453064	4.368353337
chr6	32471505	12.39685563
chr6	32471794	12.60906489
chr6	32471822	7.096910013
chr6	32481676	8.341035157
chr6	32482600	6.863279433
chr6	32493377	27.19928292
chr6	32497283	16.13253251
chr6	32497490	15.73754891
chr6	32504593	9.605548319
chr6	32506653	9.847711656
chr6	32512113	9.63638802
chr6	32515131	9.578396073
chr6	32516505	10.70774393
chr6	32516575	10.04000516
chr6	32517220	12.5421181
chr6	32520413	8.649751982
chr6	32520458	24.22112553
chr6	32521029	80.04866248
chr6	32535726	12.51855737
chr6	32537621	9.13076828
chr6	32537736	8.209714836
chr6	32539125	15.5421181
chr6	32682038	38.62342304
chr6	32682149	6.122628654
chr6	32703061	34.4723701
chr6	32712350	12.35359627
chr6	32766288	17.35163999
chr6	32771829	14.02365002
chr6	32771977	12.46724562
chr6	32776314	19.98296666
chr6	32778222	7.197226275
chr6	32782972	6.013676223
chr6	32786977	19.75945075
chr6	32797302	20.48148606
chr6	32797481	21.12320502
chr6	32797507	12.4134127
chr6	32797979	12.14508698
chr6	32798005	20.50445566
chr6	32819760	12.1266794
chr6	32820082	14.26841123
chr6	32820225	14.46852108
chr6	32820362	14.36855623
chr6	32822761	14.19791074
chr6	32837799	14.33818731
chr6	32837990	14.3990271
chr6	32838064	14.09799711
chr6	32839938	13.61978876
chr6	32840188	12.85387196
chr6	32844122	11.69897
chr6	32848389	8.086716098
chr6	32849720	13.38721614
chr6	32867251	13.33348202
chr6	32867275	19.26600071
chr6	32867313	19.26600071
chr6	32868423	14.19178903
chr6	32868692	14.68402965
chr6	32870594	14.66154351
chr6	32883664	13.66354027
chr6	32884601	13.46344156
chr6	32908390	4.79832982
chr6	32912392	18.36251027
chr6	32937692	4.874518734
chr6	32974970	6.385102784
chr6	32978035	6.35753548
chr6	33011878	15.84466396
chr6	33025835	10.83564714
chr6	33025958	10.00217692
chr6	33046177	9.306273051
chr6	33067158	10.76955108
chr6	33126288	4.153353671
chr6	33126437	4.118615343
chr6	51467811	4.595337299
chr6	56660595	4.254925208
chr6	124812865	4.660548559
chr6	144082983	4.188223978
chr6	144083230	4.461551948
chr6	144083397	4.637140697
chr6	144083815	4.924453039
chr6	153843757	4.02816772
chr6	153849770	4.062833296
chr6	153871303	4.062833296
chr7	29071621	4.435215615
chr7	29071990	4.226067353
chr7	29077382	4.154158093
chr7	29086970	4.094635931
chr7	42975718	3.709965389
chr7	80712158	4.095284455
chr7	83340191	9.705533774
chr7	85127674	4.658961368
chr7	132470566	2.899629455
chr7	132520374	3.749579998
chr7	132523617	3.747146969
chr8	3115455	4.010505687
chr8	33218083	4.099796787
chr8	33300951	4.017638298
chr8	33735159	4.758702613
chr8	74478622	3.408935393
chr8	79663796	4.692076296
chr8	79695285	4.076600534
chr8	79816700	4.162853656
chr8	86292120	4.483729117
chr8	109155595	4.080398976
chr8	137055200	4.669586227
chr8	137082629	4.069560405
chr8	141052385	4.444542783
chr9	547340	5.76700389
chr9	549714	4.14691047
chr9	561085	5.002395213
chr9	597901	4.075100736
chr9	2482466	4.255863548
chr9	4750538	4.212539525
chr9	21054876	4.046675304
chr9	80359770	4.059981845
chr9	97880617	4.197979248
chr9	121024374	5.072629637
chr10	6128705	5.518557371
chr10	6139051	6.665546249
chr10	6142018	7.528708289
chr10	13139348	4.641113796
chr10	13143208	4.025902996
chr10	68934603	7.623423043
chr10	72716183	4.003926346
chr10	79024477	7.017276612
chr10	122078902	4.716698771
chr10	129518490	5.394910538
chr11	15604711	8.442492798
chr11	40371003	4.51698358
chr11	70766858	3.735182177
chr11	78616814	4.09039049
chr11	116031532	3.659555885
chr11	117098329	4.09560908
chr11	119482015	3.390405591
chr11	119666851	5.093126465
chr11	119672267	4.289036881
chr11	119778511	4.366733589
chr12	8993679	13.31069114
chr12	9626953	3.080921908
chr12	9646845	3.164309429
chr12	10309672	3.216811309
chr12	10398645	4.128427064
chr12	16532779	5.694863681
chr12	83550067	4.043255455
chr12	84764015	7.195179321
chr12	116712824	4.368556231
chr12	122192935	4.570893992
chr12	122198229	5.069254672
chr12	122204883	5.026318081
chr12	122206806	4.237997031
chr12	122217115	4.72607322
chr12	122217919	4.956637722
chr12	122255474	4.165960982
chr12	124191556	4.31309573
chr12	124240695	4.962573502
chr12	124247714	5.094042301
chr13	18793384	4.511590311
chr13	18804655	4.102922997
chr13	38098826	4.184488663
chr13	47030735	4.556737013
chr13	78365540	4.833569886
chr13	96003719	4.91721463
chr13	96003831	4.759450752
chr13	96004215	4.345342245
chr14	28091679	4.374687549
chr14	53409243	5.570893992
chr15	48504360	4.027704571
chr15	81643624	3.287350298
chr15	90925953	4.110194248
chr15	99363718	4.014483712
chr16	6593569	4.452225295
chr16	11156830	5.416801226
chr16	63694595	3.815308569
chr16	63780537	3.850780887
chr16	68052682	3.246416941
chr16	78144242	4.269783159
chr17	28342660	4.627456199
chr17	28342942	4.097997109
chr17	69565362	4.008862565
chr17	69760542	3.777283529
chr18	884965	4.714442691
chr18	12811903	2.142064735
chr18	12867060	2.585026652
chr19	6596695	3.408935393
chr19	6596759	4.211831629
chr19	13704233	3.651695137
chr20	9576822	3.591760035
chr20	9592206	3.459670525
chr20	11903659	4.617082865
chr20	19448070	5.369572125
chr20	19822222	4.296794629
chr20	35564499	3.609064893
chr20	40102260	4.212043877
chr20	44188518	4.012691326
chr20	44233852	4.630784143
chr20	50276712	4.509058795
chr21	30228525	4.505567101
chr21	36829181	4.835647144
chr21	43920634	4.139063379
chr21	43943532	4.240785569
chr22	46696796	5.0238335
chr22	47832385	4.68613278
chrX	27740312	4.480828536
chrX	27749493	4.249491605
chrX	84958938	4.243211801
