# Supplementary material for: An Open Access Database of Genome-wide Association Results
Source: BMC Med Genet. 2009 Jan 22;10:6. doi: 10.1186/1471-2350-10-6 (PMC2639349; doi:10.1186/1471-2350-10-6)
Supplement: Additional file 6 — Formatted files for more than 400 GWAS analyses that can be used to upload and browse results in UCSC Genome Browser using Genome Graphs. This archive file contains Genome Graph files for all GWAS associations contained in Additional files 2 and 4. The files within the archive can be used to visualize GWAS associations described here using UCSC Genome Graphs at regional, chromosomal and whole genome levels. A file "README.txt" describes file naming conventions. The file "JohnsonODonnell_ALLgwas_graph.txt" contains a single Genome Graph file containing all associations. [file 1471-2350-10-6-S6.zip › JohnsonODonnell_ALLgwas_graph.txt]

chr1	1155173	3.213013044
chr1	1355433	3.373594955
chr1	1748886	3.521433504
chr1	1783646	3.785156152
chr1	1794162	3.809668302
chr1	1813782	3.500312917
chr1	2328934	3.001174181
chr1	2511290	3.890607089
chr1	2523412	6.267774361
chr1	2536089	5.270229565
chr1	2536089	5.270025714
chr1	2543484	5.241565791
chr1	2543618	5.323622855
chr1	3215800	3.065703593
chr1	3219118	4.254102703
chr1	3297606	3.144485629
chr1	3470009	4.095284455
chr1	3581308	4.966576245
chr1	3655727	3.975514332
chr1	3660887	3.483332441
chr1	3676178	3.012378418
chr1	3729372	3.097670694
chr1	3746015	3.309310523
chr1	3797248	5.039053804
chr1	3801670	4.995678626
chr1	4030544	3.144451166
chr1	4033101	3.205997407
chr1	4036902	3.594488014
chr1	4057058	4.179798541
chr1	4082645	3.15490196
chr1	4101675	3.555050066
chr1	4124418	3.963371105
chr1	4185851	3.263455305
chr1	4215064	5.119186408
chr1	4243441	4.140943403
chr1	4270245	4.571865206
chr1	4277771	3.012827735
chr1	4280378	3.556128644
chr1	4296412	3.674669095
chr1	4323975	3.395665927
chr1	4324005	3.664293429
chr1	4364793	3.146362618
chr1	4381075	3.105619684
chr1	4396116	3.769295686
chr1	4422326	3.153106457
chr1	4422326	3.004847623
chr1	4505263	7.491767993
chr1	4529268	3.031283623
chr1	4530343	3.211124884
chr1	4534838	3.746904414
chr1	4597160	3.369877357
chr1	4605791	3.252588192
chr1	4637243	3.4597957
chr1	4693440	3.202898728
chr1	4720659	3.00365735
chr1	4720659	3.280668713
chr1	4789772	5.398893245
chr1	4872046	3.045937036
chr1	4901669	3.349310815
chr1	4963153	3.504455662
chr1	4968070	3.973058372
chr1	4968105	3.6127882
chr1	4977412	3.046095407
chr1	5153296	3.394236116
chr1	5196704	4.000869459
chr1	5268449	3.472554423
chr1	5268607	3.680477551
chr1	5268629	3.503738905
chr1	5269037	3.34529223
chr1	5271439	3.672312148
chr1	5271794	3.61912335
chr1	5286457	3.001566281
chr1	5290069	3.098640319
chr1	5303445	1.698970004
chr1	5401488	3.273560515
chr1	5402688	3.299294553
chr1	5467246	3.27477382
chr1	5538518	3.323664946
chr1	5594080	3.02946717
chr1	5608719	3.316592701
chr1	5612508	3.306526317
chr1	5622062	4
chr1	5622221	3.573189553
chr1	5646230	4.795440517
chr1	5647527	3.497710838
chr1	5713085	3.059433714
chr1	5736722	3.339576627
chr1	5965521	2.792322017
chr1	6099789	3.247370064
chr1	6266412	3.174305858
chr1	6332566	3.3190502
chr1	6508657	3.369108583
chr1	6574315	3.974759694
chr1	6579942	3.970697406
chr1	6635701	4.224351694
chr1	6670484	4.025600695
chr1	6687250	4.537602002
chr1	6694194	3.274435452
chr1	6706640	3.252405656
chr1	6858859	2.769551079
chr1	6942403	3.304518324
chr1	6951849	3.368556231
chr1	6958417	3.694648631
chr1	7102308	3.9675799
chr1	7136206	4.363563259
chr1	7169963	2.22184875
chr1	7192907	3.002176919
chr1	7201363	3.232127583
chr1	7215287	4.698970004
chr1	7236818	3.163862684
chr1	7238701	1.585026652
chr1	7238723	8.15490196
chr1	7240283	2.522878745
chr1	7243490	4
chr1	7247055	2.22184875
chr1	7285368	1.522878745
chr1	7293947	1.337242168
chr1	7298172	1.301029996
chr1	7309043	1.337242168
chr1	7312564	3.823908741
chr1	7325089	3.175319119
chr1	7328701	3.099100027
chr1	7332497	3.698970004
chr1	7351679	3.111090741
chr1	7357131	1.455931956
chr1	7383020	3.435333936
chr1	7413907	3.41930306
chr1	7415203	3.22184875
chr1	7415818	2.698970004
chr1	7419748	1.886056648
chr1	7420134	1.568636236
chr1	7423624	2.522878745
chr1	7424875	4.289882635
chr1	7424875	3.686280381
chr1	7427324	1.408935393
chr1	7443216	1.366531544
chr1	7443514	1.420216403
chr1	7444172	1.340668724
chr1	7446493	2.698970004
chr1	7449073	1.920818754
chr1	7458825	1.301029996
chr1	7466524	1.698970004
chr1	7475206	1.795880017
chr1	7477022	1.494850022
chr1	7483739	1.920818754
chr1	7492189	6.200659451
chr1	7523492	1.744727495
chr1	7539017	1.494850022
chr1	7557840	3.301729773
chr1	7675719	5.35726549
chr1	7693488	5.353217044
chr1	7734985	3.03700643
chr1	7740905	3.596450546
chr1	7745310	3.472178124
chr1	7922189	3.248139915
chr1	8279808	3.094592731
chr1	8449229	4.733309784
chr1	8566084	3.012825499
chr1	8625117	4.042285469
chr1	8677869	4.792524517
chr1	8692315	3.305394801
chr1	8730772	3.317313522
chr1	8734977	3.277119389
chr1	8931993	3.148530672
chr1	8967711	3.956928659
chr1	9208308	1.329754147
chr1	9316595	3.527097348
chr1	9532712	4.040069453
chr1	9573158	3.718568901
chr1	9661373	3.439927107
chr1	9673044	3.038624948
chr1	10208945	3.050609993
chr1	10248771	3.99009465
chr1	10377089	3.191789027
chr1	10382366	3.244125144
chr1	10549509	3.393618635
chr1	10555860	3.387216143
chr1	10578938	3.922083667
chr1	10666336	3.552203405
chr1	10694075	3.73095429
chr1	10724172	4.439710694
chr1	10796739	3.441140292
chr1	10891317	3.045419837
chr1	10932130	3.35014255
chr1	11208765	3.090818524
chr1	11306426	4.030584088
chr1	11306426	3.68172792
chr1	11306426	3.404724288
chr1	11306426	3.309717956
chr1	11324332	3.22180098
chr1	11455598	3.130495465
chr1	11456640	3.252529928
chr1	11473219	4.199519374
chr1	11778965	1.48148606
chr1	11784801	1.411168274
chr1	11823389	3.773792039
chr1	12093561	3.021363052
chr1	12146426	3.066547639
chr1	12564075	3.553307534
chr1	12624980	5.194939096
chr1	12728523	3.370426297
chr1	12832723	5.180901774
chr1	12833683	5.37511588
chr1	13713642	3.005682847
chr1	13732157	3.29625908
chr1	13734577	3.231461051
chr1	13779141	3.098160408
chr1	13792754	3.290412069
chr1	13821352	3.028467177
chr1	13829992	3.234108024
chr1	13912617	3.42044504
chr1	13917981	3.850269891
chr1	13939795	3.494825593
chr1	13943413	2.366531544
chr1	13981701	3.023957851
chr1	13990706	3.002666049
chr1	13993019	3.073850559
chr1	13994479	3.889445977
chr1	14012413	4.336299075
chr1	14034610	3.167491087
chr1	14112697	4.958607315
chr1	14128565	3.763581153
chr1	14129786	3.507886647
chr1	14150451	3.343135508
chr1	14169807	3.010318413
chr1	14186067	4.699645858
chr1	14193238	3.842117306
chr1	14214934	4.539102157
chr1	14260887	3.650745791
chr1	14311629	3.165515715
chr1	14323132	3.01858916
chr1	14328335	3.358050211
chr1	14550316	3.425968732
chr1	14581306	3.587433622
chr1	14668056	3.473919308
chr1	14669134	4.35261703
chr1	14695503	4.230254271
chr1	14787734	3.112377074
chr1	14806807	3.049820198
chr1	14871777	3.617494876
chr1	14911358	3.253198498
chr1	14911378	3.152814307
chr1	14912260	3.080834011
chr1	14974059	3.273479802
chr1	15169836	3.794173341
chr1	15177446	3.651227986
chr1	15232554	3.396930363
chr1	15307844	3.415555693
chr1	15312743	4.286509457
chr1	15357052	3.876801925
chr1	15368492	97.33995553
chr1	15372919	3.845880474
chr1	15414660	3.392751986
chr1	15420984	3.012412827
chr1	15550519	4.281498311
chr1	15571914	5.280223044
chr1	15591057	4.176353652
chr1	15599378	3.630481727
chr1	15982256	3.523893283
chr1	16040442	4.721246399
chr1	16069346	4.48148606
chr1	16132400	4.355561411
chr1	16380205	3.8845426
chr1	16383385	3.951721379
chr1	16391453	3.911307662
chr1	16398136	4.242073575
chr1	16403437	4.323546004
chr1	16658151	3.304214599
chr1	16796738	3.241644573
chr1	16796922	4.01387078
chr1	16918233	3.980468315
chr1	17198542	3.59437365
chr1	17267362	1.6371972
chr1	17271101	2.698970004
chr1	17459240	3.013228266
chr1	17532143	3.036607466
chr1	17534583	3.151722185
chr1	17871507	3.157765314
chr1	17931831	3.239794718
chr1	17963516	4.232102384
chr1	18004856	3.367603453
chr1	18075967	3.505011026
chr1	18113896	3.040005162
chr1	18161820	3.70333481
chr1	18162068	3.086010347
chr1	18169994	3.591222589
chr1	18169994	4.083546051
chr1	18170275	3.619663917
chr1	18170275	4.067526235
chr1	18187208	3.729162844
chr1	18187208	3.234331445
chr1	18209855	3.159454812
chr1	18264561	4.886056648
chr1	18304088	12.22511823
chr1	18459007	3.051587034
chr1	18462330	3.270025714
chr1	18502737	3.053449489
chr1	18506527	3.113791376
chr1	18515922	3.041366845
chr1	18537711	3.019793399
chr1	18578281	3.037096768
chr1	18579960	3.330683119
chr1	18637895	3.271780992
chr1	18696950	3.505288975
chr1	18786145	3.114882008
chr1	18786205	3.117280273
chr1	18898409	1.501689446
chr1	18917464	4.116395339
chr1	18976968	3.208547261
chr1	19112102	4.449781434
chr1	19273278	3.068542129
chr1	19287401	1.757731955
chr1	19292979	1.826172964
chr1	19298786	1.910801633
chr1	19315095	1.748799945
chr1	19321401	1.750410342
chr1	19329014	1.864676492
chr1	19337360	1.827572223
chr1	19359426	1.740453901
chr1	19365463	1.81764242
chr1	19383651	1.59724011
chr1	19436636	3.314946514
chr1	19513285	3.028476451
chr1	19540139	3.417014457
chr1	19564341	3.079456155
chr1	19565715	4.243363892
chr1	19579889	3.059732609
chr1	19603514	3.095247138
chr1	19610777	3.236348178
chr1	19635966	3.072349951
chr1	19635983	3.083744556
chr1	19637591	3.769666054
chr1	19637792	3.083965282
chr1	19638105	3.2612987
chr1	19638256	3.492478745
chr1	19641958	3.457285338
chr1	19673855	3.559613645
chr1	19678584	3.08518102
chr1	19678846	3.114978205
chr1	19716163	3.001959608
chr1	19730858	3.345823458
chr1	19749025	3.056165799
chr1	19778233	3.354211388
chr1	19802839	3.152885936
chr1	20057190	3.540004744
chr1	20272230	3.178159073
chr1	20290352	3.592641393
chr1	20404988	3.148420025
chr1	20415567	3.021763773
chr1	20433682	3.053194646
chr1	20464927	6.068542129
chr1	20470938	3.089322245
chr1	20476601	3.908333042
chr1	20503599	3.063145591
chr1	20617661	3.698970004
chr1	20618072	3.459910893
chr1	20729651	3.101633589
chr1	20806870	4.026872146
chr1	20835414	4.397940009
chr1	20853467	4.468521083
chr1	20856574	4.537602002
chr1	20857141	4.537602002
chr1	20858665	4.508638306
chr1	20862259	4.167491087
chr1	20865193	4.318758763
chr1	20872391	4.657577319
chr1	20892992	3.444301105
chr1	21027782	2.431798276
chr1	21072561	3.822342319
chr1	21093078	8.376084269
chr1	21117169	3.725329616
chr1	21178748	4.139533222
chr1	21267944	3.568570292
chr1	21713296	3.191586449
chr1	21713473	3.218675544
chr1	21747583	3.156417808
chr1	21767403	3.006299305
chr1	21825891	3.114267978
chr1	21826023	3.567672208
chr1	21826023	3.153173809
chr1	21845067	3.652535325
chr1	22095042	3.847433429
chr1	22166484	1.74364451
chr1	22281114	3.257604052
chr1	22364571	3.265949434
chr1	22369290	3.054370923
chr1	22374303	3.416877206
chr1	22485277	3.132591443
chr1	22520998	3.673050006
chr1	22545433	3.576650891
chr1	22655189	3.108295324
chr1	22655189	3.320662969
chr1	22663042	3.193616498
chr1	22686876	3.04769199
chr1	22686876	3.399898744
chr1	22686941	3.228412519
chr1	22686941	3.384470776
chr1	22716015	3.311758204
chr1	22716015	3.285837954
chr1	22716015	3.326058001
chr1	22719039	3.345438445
chr1	22719039	3.011129034
chr1	22719039	3.121363327
chr1	22794613	3.364516253
chr1	22807231	3.077015184
chr1	22807231	3.355069292
chr1	22839196	3.978397284
chr1	22840083	3.978397284
chr1	22990760	3.414362205
chr1	23000463	3.43062609
chr1	23248280	17.92546514
chr1	23638820	3.131488985
chr1	23784754	3.575118363
chr1	24163263	3.958607315
chr1	24305593	3.174831549
chr1	24324986	3.916773381
chr1	24453580	1.91721463
chr1	24480006	3.726843568
chr1	24531634	3.23974795
chr1	24790130	3.353715893
chr1	24948883	3.035999326
chr1	25000710	3.470320742
chr1	25088739	3.123655701
chr1	25167465	2.084475699
chr1	25169771	3.034892414
chr1	25626225	3.254366297
chr1	25633507	3.518541605
chr1	25641524	3.403622856
chr1	25960256	3.823428387
chr1	26009612	3.872911407
chr1	26049315	3.305193931
chr1	26223969	3.677480939
chr1	26257277	3.28567024
chr1	26257737	3.621602099
chr1	26313794	3.239312949
chr1	26399026	3.343901798
chr1	26438252	3.161831207
chr1	26469731	3.540607512
chr1	26473972	3.000434512
chr1	26496914	3.564807246
chr1	26512221	3.966576245
chr1	26771712	4.194227368
chr1	26798430	4.569523424
chr1	27125410	3.473915428
chr1	27145451	4.247514403
chr1	27366266	3.259637311
chr1	27628256	3.149850823
chr1	27721887	4.086258183
chr1	27745588	3.957215856
chr1	27832598	3.406585436
chr1	27847971	5.413412695
chr1	27870155	3.225121881
chr1	27870981	3.163802519
chr1	27884867	3.862013267
chr1	27978296	7.18243463
chr1	28171933	3.470056598
chr1	28187010	6.258754616
chr1	28188048	3.70289635
chr1	28216105	3.468648835
chr1	28289485	3.468648835
chr1	28394066	3.586587904
chr1	29017775	5.028863371
chr1	29045302	3.27572413
chr1	29059446	11.49776959
chr1	29081584	3.741602196
chr1	29115041	3.61837959
chr1	29217614	4.455931956
chr1	29270377	3.240245305
chr1	29309693	3.775355594
chr1	29380234	3.033766254
chr1	29444345	3.672538891
chr1	29494047	6.76377522
chr1	29551179	3.148741651
chr1	29551361	3.443697499
chr1	29727262	3.411168274
chr1	29727327	3.175874166
chr1	29731644	3.369572125
chr1	29732351	3.217527376
chr1	29835560	3.046052428
chr1	29835784	4.148741651
chr1	29838742	4.15490196
chr1	29842990	4.13667714
chr1	29843857	4.13667714
chr1	29849688	4.040958608
chr1	29850187	4
chr1	29855251	4
chr1	29859249	4.48148606
chr1	29866911	3.073608158
chr1	29899566	3.187019834
chr1	29907258	3.289121382
chr1	29909308	3.416801226
chr1	29921239	3.585862638
chr1	29922153	3.564474149
chr1	29924707	3.037686553
chr1	29957013	3.298299934
chr1	30131752	3.437826137
chr1	30171696	3.127999402
chr1	30188361	3.667763585
chr1	30190147	3.699621935
chr1	30191957	3.355856949
chr1	30193326	3.185885644
chr1	30193460	3.610479534
chr1	30196416	3.652865217
chr1	30306470	3.257274869
chr1	30351509	3.278826047
chr1	30561928	3.485452247
chr1	30575185	3.098523697
chr1	30656090	3.423386869
chr1	30714223	3.561516194
chr1	30770683	3.65937348
chr1	30778690	3.607962902
chr1	30797554	3.100288905
chr1	30842741	3.143096581
chr1	30854028	3.290134988
chr1	30856065	3.520977807
chr1	30936463	4.958607315
chr1	30949529	3.003082242
chr1	30953301	3.152859383
chr1	31234025	3.662940274
chr1	31476920	3.023650021
chr1	31495149	4.105750416
chr1	31497331	4.233991145
chr1	31503648	5.587374838
chr1	31503795	3.935134115
chr1	31508710	4.019992081
chr1	31542339	3.850599199
chr1	31560453	4.197898412
chr1	31560900	4.203564441
chr1	31561040	4.53165267
chr1	31569572	4.418129953
chr1	31595223	4.367050988
chr1	31596610	4.561970564
chr1	31602460	4.014996799
chr1	31606293	3.540066489
chr1	31610219	3.579380932
chr1	31617252	3.312939473
chr1	31628061	3.546972306
chr1	31631488	3.546184952
chr1	31636145	3.282988927
chr1	31636250	3.414155907
chr1	31654224	4.107925999
chr1	31656767	3.853149775
chr1	31667981	3.227087409
chr1	31688568	3.510899713
chr1	31749923	4.854014685
chr1	31770380	3.019208338
chr1	31784870	3.083388155
chr1	31826681	3.576590272
chr1	31834653	3.626536278
chr1	31834653	3.027380661
chr1	31865112	3.081393085
chr1	31881134	3.15558496
chr1	31881166	3.179338865
chr1	31887380	3.364214764
chr1	31887380	3.119186408
chr1	31912222	3.031657169
chr1	32085285	3.236347429
chr1	32375118	3.158143316
chr1	32470521	3.156020156
chr1	32471814	3.38167258
chr1	32557541	3.897405093
chr1	32599380	3.084896832
chr1	33005810	3.030682421
chr1	33029232	3.563400097
chr1	33049667	3.79729105
chr1	33053235	3.564203396
chr1	33099268	3.659899094
chr1	33152695	3.11713408
chr1	33194048	3.380022278
chr1	33446146	4.186419011
chr1	33475552	3.3588175
chr1	33665877	3.180456064
chr1	33718272	2.15490196
chr1	33979566	3.073528416
chr1	33990518	3.511615701
chr1	34043642	5.566687896
chr1	34084766	3.109020403
chr1	34103977	3.191789027
chr1	34113406	3.110012933
chr1	34156249	3.112795813
chr1	34246195	4.494850022
chr1	34259073	3.366733589
chr1	34337523	2.673664139
chr1	34420633	3.236646891
chr1	34578212	3.727926212
chr1	34667596	4.48148606
chr1	34679735	3.118615343
chr1	34899525	1.958607315
chr1	34922343	3.045595867
chr1	34922761	2.397940009
chr1	34932499	3.016319599
chr1	34932892	3.459688048
chr1	34947413	1.795880017
chr1	34958432	2.397940009
chr1	34996899	1.721246399
chr1	35003965	1.522878745
chr1	35141347	1.508638306
chr1	35390218	3.079829175
chr1	35414195	3.001325751
chr1	35417930	3.588284356
chr1	35427312	4.122286652
chr1	35428651	3.29499461
chr1	35429251	3.152184352
chr1	35446898	3.671009145
chr1	35446898	3.909036923
chr1	35482364	5.256490235
chr1	35615616	4.127692188
chr1	35626744	3.258225387
chr1	35673809	5.895816865
chr1	35723625	3.617082865
chr1	35723625	3.034375033
chr1	35747056	3.23143589
chr1	35800298	3.057378412
chr1	35852095	4.698970004
chr1	35880097	3.198089566
chr1	35922332	3.244433069
chr1	35923712	3.371068796
chr1	35926417	3.033299912
chr1	35977753	3.038027252
chr1	35989422	3.231245018
chr1	35993145	3.125066148
chr1	36118385	3.007898684
chr1	36146410	3.150890907
chr1	36147697	3.707393975
chr1	36180393	3.069991856
chr1	36185347	3.274505719
chr1	36216156	3.344703057
chr1	36233709	3.490442658
chr1	36399778	1.645891561
chr1	36813656	3.040956221
chr1	36850363	3.177831921
chr1	36899297	3.353783561
chr1	36909010	3.359518563
chr1	36909257	3.299865045
chr1	36913761	3.309189252
chr1	36916727	3.31293501
chr1	36954983	3.086970174
chr1	36965328	3.063101394
chr1	37076324	3.305172008
chr1	37090029	3.048006677
chr1	37170764	4.078863632
chr1	37175999	1.476137953
chr1	37347451	3.158814533
chr1	37368827	3.221294654
chr1	37378028	3.482007526
chr1	37378878	3.553175573
chr1	37385207	3.998184108
chr1	37495665	3.649529075
chr1	37496951	3.249750871
chr1	37555461	4.236572006
chr1	37566932	3.321208566
chr1	37633891	3.154529867
chr1	37674722	3.827875991
chr1	37731400	5.37675071
chr1	38005986	3.018401993
chr1	38028753	3.184495304
chr1	38031231	3.640213829
chr1	38331981	3.113956208
chr1	38374660	4.212539525
chr1	38374660	3.144480844
chr1	38389458	4.548213564
chr1	38411795	4.493494968
chr1	38423504	3.073040512
chr1	38440291	3.543808631
chr1	38454794	3.372531728
chr1	38618172	3.005682847
chr1	38819706	18.7164003
chr1	38849687	3.352812702
chr1	38851737	3.381580557
chr1	38896190	3.886056648
chr1	38919827	3.608711951
chr1	38931687	3.213532523
chr1	38931687	3.291416801
chr1	38936740	3.853871964
chr1	38937989	3.289221115
chr1	38939246	3.977431423
chr1	38971968	3.422840367
chr1	38990481	3.659401232
chr1	39001900	3.407823243
chr1	39075086	3.305193931
chr1	39075467	4.360513511
chr1	39112269	4.216811309
chr1	39112269	3.866780543
chr1	39124670	4.054039296
chr1	39124670	3.653255945
chr1	39127958	3.602581458
chr1	39127958	3.361710465
chr1	39129744	3.990124366
chr1	39129744	3.355659901
chr1	39132281	3.967381239
chr1	39132281	3.619788758
chr1	39397348	3.071348153
chr1	39452272	3.940470661
chr1	39492106	3.067238661
chr1	39686950	2.803298888
chr1	39687622	3.517126416
chr1	39795364	6.806071588
chr1	39800767	3.863640967
chr1	39809434	3.711764193
chr1	39823090	3.891543225
chr1	39912140	3.492665054
chr1	39925263	3.015802696
chr1	39926335	3.26066504
chr1	39927775	3.770804676
chr1	40047658	3.153168247
chr1	40065498	3.241014723
chr1	40076214	3.010547512
chr1	40185685	3.625251654
chr1	40307429	3.069713353
chr1	40332986	3.031517051
chr1	40539205	3.086332349
chr1	40655853	3.167232504
chr1	40703590	3.422459948
chr1	40727743	4.177831921
chr1	40838331	3.104909103
chr1	41067484	3.071314885
chr1	41091639	3.567190995
chr1	41091639	3.868702203
chr1	41121839	3.319120826
chr1	41315091	3.611721137
chr1	41529644	3.579054594
chr1	41529644	3.790216985
chr1	41538823	4.15864053
chr1	41538823	4.559090918
chr1	41556460	3.297224922
chr1	41559441	3.09420412
chr1	41560852	3.148313685
chr1	41566990	3.067323341
chr1	41581559	3.185952279
chr1	41582227	3.042680103
chr1	41745467	3.377910375
chr1	41745936	3.535108238
chr1	41758040	3.866461092
chr1	41758653	3.106793247
chr1	41761221	3.038104526
chr1	41771436	3.493494968
chr1	41775325	3.248105312
chr1	41778592	1.493319121
chr1	41781108	3.099578247
chr1	41810462	3.381115515
chr1	41814904	3.628932138
chr1	41827401	3.406713933
chr1	41858024	4.045734329
chr1	41881898	3.304518324
chr1	41886785	3.19859629
chr1	41950671	4.29704759
chr1	41970668	3.078578343
chr1	41996496	3.131943638
chr1	42031720	3.081388894
chr1	42101707	3.559090918
chr1	42101890	3.616364132
chr1	42225904	3.103320594
chr1	42288282	3.712771738
chr1	42350031	3.290249358
chr1	42570791	3.744727495
chr1	42653103	3.224389552
chr1	42653103	3.154158093
chr1	42658110	3.547143726
chr1	42665751	3.082079824
chr1	42673669	3.291793325
chr1	42673760	3.308290959
chr1	42675493	3.150390816
chr1	42680689	3.210924378
chr1	42750829	3.439043007
chr1	42756000	3.677173118
chr1	42780605	3.273248347
chr1	42781906	3.113764851
chr1	42825058	3.2737644
chr1	42970095	3.121981669
chr1	43091859	5.575118363
chr1	43178741	3.324286716
chr1	43202671	3.24848995
chr1	43205176	3.24848995
chr1	43302741	3.078082656
chr1	43376302	3.238824187
chr1	43382726	4.064745222
chr1	43388924	4.008773924
chr1	43472557	4.591760035
chr1	43494297	3.033389013
chr1	43714095	6.862013267
chr1	43844133	3.089004949
chr1	43902366	3.14978049
chr1	44282138	3.2644011
chr1	44374746	3.571379327
chr1	44503655	3.152982902
chr1	44518037	3.430041182
chr1	44531979	3.769551079
chr1	44531979	4.886056648
chr1	44538658	3.653255945
chr1	44579751	3.06945847
chr1	44684734	3.305193931
chr1	44693918	3.890222405
chr1	44853519	3.085993935
chr1	44853688	10.80661935
chr1	45006976	3.648924896
chr1	45133245	3.356684543
chr1	45136474	3.569758809
chr1	45202805	4.145086978
chr1	45242717	4.70333481
chr1	45242717	3.02133933
chr1	45357794	3.803823815
chr1	45383016	3.390815536
chr1	45467383	3.809388202
chr1	45536340	3.522444668
chr1	45751510	5.179422884
chr1	45995673	5.188424994
chr1	46087594	3.148130399
chr1	46094430	3.424950782
chr1	46118821	3.189629014
chr1	46128735	3.202270704
chr1	46132641	3.235105372
chr1	46136467	3.178525121
chr1	46235468	3.127520895
chr1	46238978	3.155969153
chr1	46268021	3.095988116
chr1	46275423	3.941054196
chr1	46277896	3.681623585
chr1	46360474	3.289357228
chr1	46390568	3.305478159
chr1	46444584	4.20740592
chr1	46498644	4.412739274
chr1	46634494	3.129888845
chr1	46657691	3.10104512
chr1	46668228	3.597645749
chr1	46765440	3.461668865
chr1	46808230	3.073143291
chr1	46879977	3.297855641
chr1	46894006	3.772033639
chr1	46897066	3.29182989
chr1	46897586	3.329978776
chr1	46906908	3.465873586
chr1	46911690	3.280522868
chr1	46912262	3.341981922
chr1	46919120	3.263106535
chr1	46920315	3.903945521
chr1	46926134	3.184615536
chr1	46931696	3.401247783
chr1	46949193	3.741357929
chr1	46950652	3.819381019
chr1	46956768	3.517575229
chr1	46956783	3.343137422
chr1	46960737	4.830008335
chr1	47471290	3.601837689
chr1	47539191	3.181636844
chr1	47789654	4.655607726
chr1	47834865	4.742321425
chr1	48135868	2.769551079
chr1	48251662	5.013510425
chr1	48275867	3.300856313
chr1	48279624	3.369572125
chr1	48284706	3.33866066
chr1	48322260	3.050122296
chr1	48403527	4.626751365
chr1	48497683	3.196839344
chr1	48732164	5.4225082
chr1	48809804	3.496209317
chr1	48809804	3.516555352
chr1	48864626	3.550059011
chr1	48937275	4.50653219
chr1	48993890	4.158015195
chr1	49010562	3.131705371
chr1	49040653	3.129256167
chr1	49119415	3.107126593
chr1	49119415	3.990124366
chr1	49208694	4.266000713
chr1	49236388	3.086186148
chr1	49240612	3.04018949
chr1	49255290	3.11537567
chr1	49298052	3.027376498
chr1	49314414	3.105628546
chr1	49324623	4.402964433
chr1	49571908	3.539500568
chr1	49825271	3.461602231
chr1	50081143	3.216299329
chr1	50361252	3.120402419
chr1	50363992	3.615270348
chr1	50481809	3.067627718
chr1	50573103	3.339419088
chr1	50590288	4.280425941
chr1	50617516	3.078833429
chr1	50625356	3.321937095
chr1	50645260	3.725297314
chr1	50703690	3.23287383
chr1	50801975	3.653191451
chr1	50851152	3.556372515
chr1	50858925	3.913334135
chr1	50860053	5.031310227
chr1	50946918	4.777283529
chr1	50961262	3.500730921
chr1	51249676	3.16430499
chr1	51831996	3.645987654
chr1	52121357	3.536107011
chr1	52148012	3.53165267
chr1	52188728	3.378823718
chr1	52341590	3.149612949
chr1	53103046	3.241561247
chr1	53232278	3.221824864
chr1	53285107	3.29496977
chr1	53287085	3.053571809
chr1	53287689	3.259238732
chr1	53290585	3.13690327
chr1	53290637	3.031890331
chr1	53303075	3.426192307
chr1	53307275	3.071908465
chr1	53326994	3.526367073
chr1	53342080	3.590743348
chr1	53381013	3.478099954
chr1	53402173	3.441051554
chr1	53403637	3.53387413
chr1	53414499	3.176721443
chr1	53545132	3.796151536
chr1	53560071	5.227383484
chr1	53569371	3.621204329
chr1	53605285	4.005243055
chr1	53690031	3.260881964
chr1	53694159	3.087341742
chr1	53720456	3.829128353
chr1	53777648	3.09560908
chr1	53783780	4.528708289
chr1	53784091	3.547764157
chr1	53818212	3.30980392
chr1	53818306	3.307153081
chr1	53893461	3.270424203
chr1	53902293	3.154864116
chr1	53908239	3.236347429
chr1	54101402	3.054285286
chr1	54101576	3.075307297
chr1	54115882	3.148008252
chr1	54116050	3.190036478
chr1	54195489	3.557882555
chr1	54223489	4.139063379
chr1	54223668	3.440925672
chr1	54248735	4.044209339
chr1	54338778	3.32348929
chr1	54338898	3.298777516
chr1	54409565	3.060480747
chr1	54409755	3.096910013
chr1	54410005	5.042392713
chr1	54417850	4.528708289
chr1	54491077	3.475993554
chr1	54494518	3.583193128
chr1	54505528	3.781989957
chr1	54514355	3.375305469
chr1	54534938	3.1640559
chr1	54539404	3.65500269
chr1	54559637	3.224528636
chr1	54559637	3.790484985
chr1	54568736	3.364698253
chr1	54598775	2.356547324
chr1	54735036	3.119466504
chr1	54902152	3.335466142
chr1	55016178	4.869666232
chr1	55090696	2.301029996
chr1	55159950	3.246187216
chr1	55160225	3.152612449
chr1	55162157	3.349984048
chr1	55167236	2
chr1	55169994	3.035976207
chr1	55207031	5.259637311
chr1	55207031	1.585026652
chr1	55207236	2.698970004
chr1	55207236	2.698970004
chr1	55221861	3.191789027
chr1	55268627	10.45593196
chr1	55268627	5.124938737
chr1	55278235	43.69897
chr1	55309786	3.760645455
chr1	55514910	3.181444221
chr1	55515885	3.537751785
chr1	55536694	3.528708289
chr1	55586752	3.140261434
chr1	55586752	3.29981567
chr1	55586752	3.469928431
chr1	55586832	3.244430019
chr1	55586832	3.092965048
chr1	55586832	3.322301819
chr1	55592687	3.11422391
chr1	55702518	4.186419011
chr1	55704335	3.968510744
chr1	55705932	3.801681135
chr1	55706977	3.80206367
chr1	55711475	3.492165709
chr1	55828436	7.379904564
chr1	55874598	4.164943898
chr1	56006189	3.122463953
chr1	56064661	3.372205182
chr1	56124371	3.309230852
chr1	56193784	3.154945392
chr1	56193987	3.122875247
chr1	56387592	3.603415366
chr1	56563373	3.754981129
chr1	56650097	3.505845406
chr1	56654351	3.844967771
chr1	56672858	4.366531544
chr1	56842202	3.486199292
chr1	56856743	3.10450784
chr1	56866613	3.155926241
chr1	56975460	3.348784033
chr1	56975599	3.49481338
chr1	56983792	3.770604882
chr1	56990747	3.183879391
chr1	57019147	3.421497173
chr1	57048241	3.087246696
chr1	57064108	3.347463581
chr1	57220328	3.017141058
chr1	57220408	3.346980549
chr1	57240523	4.237321436
chr1	57241379	4.093664958
chr1	57253872	3.153662888
chr1	57257251	3.425968732
chr1	57296689	3.009063403
chr1	57462924	3.397906352
chr1	57463256	3.866499413
chr1	57601133	2.468521083
chr1	57625101	3.953582883
chr1	57627807	3.393454193
chr1	57628013	3.289423186
chr1	57629898	3.04498128
chr1	57775997	3.211054273
chr1	57776392	3.172178572
chr1	57777766	3.549442991
chr1	57787900	3.005199101
chr1	57821858	20.7053905
chr1	57865751	3.468106147
chr1	58002223	3.136796141
chr1	58004917	3.120560034
chr1	58005308	3.059483515
chr1	58090421	3.35555688
chr1	58090421	3.899629455
chr1	58094497	5.397940009
chr1	58096531	5.397940009
chr1	58097367	3.18821594
chr1	58097367	3.994390555
chr1	58101745	3.027137887
chr1	58101745	3.557363474
chr1	58112231	3.271980388
chr1	58112231	3.823908741
chr1	58121593	4.823908741
chr1	58132699	3.316816928
chr1	58133153	3.824554872
chr1	58134711	3.517819841
chr1	58137984	3.315949478
chr1	58142686	3.348915911
chr1	58215653	4.762536694
chr1	58227024	4.383528687
chr1	58230192	3.764913647
chr1	58303794	3.879261594
chr1	58313424	3.039386542
chr1	58329186	3.886056648
chr1	58335595	3.145743161
chr1	58351200	3.18292936
chr1	58424338	3.273298866
chr1	58426951	3.130194686
chr1	58443805	3.584210611
chr1	58446103	3.634993375
chr1	58502715	3.091246981
chr1	58518904	3.847763652
chr1	58599504	3.133552563
chr1	58607550	3.027703646
chr1	58618233	3.022317083
chr1	58639528	3.64039595
chr1	58645411	3.203043573
chr1	58675926	5.095825632
chr1	58715618	3.866962736
chr1	58777775	3.397095043
chr1	58882755	3.019147515
chr1	58884645	3.069177253
chr1	58884645	3.244125144
chr1	58900781	3.062395859
chr1	58913953	3.842416317
chr1	58937630	3.246076992
chr1	59002621	3.721246399
chr1	59092096	4.769551079
chr1	59102344	4.769551079
chr1	59103351	4.769551079
chr1	59195414	3.925106797
chr1	59237426	4.004803708
chr1	59244574	3.802995272
chr1	59244641	3.575281663
chr1	59244985	3.863596552
chr1	59247142	3.789146635
chr1	59255679	3.087898095
chr1	59255843	3.894149326
chr1	59255908	3.703773713
chr1	59256915	4.853871964
chr1	59257090	4.002176919
chr1	59257679	3.641874715
chr1	59257865	3.898940645
chr1	59258411	3.800244823
chr1	59259139	3.652279783
chr1	59379228	3.136736636
chr1	59467199	1.366531544
chr1	59475385	4.744727495
chr1	59476570	3.698970004
chr1	59478035	1.318758763
chr1	59572099	3.015245023
chr1	59602990	3.531890563
chr1	59641530	3.234858431
chr1	59692340	3.243975834
chr1	59914700	4.701480957
chr1	59938735	3.132937532
chr1	59970826	4.043270808
chr1	60030519	4.251088235
chr1	60030519	3.981715692
chr1	60047683	3.53280019
chr1	60047683	3.164372834
chr1	60154025	3.01211039
chr1	60266695	3.040005162
chr1	60268323	3.413798781
chr1	60331970	3.062568875
chr1	60362363	3.663540266
chr1	60370889	3.187086643
chr1	60374444	3.224255608
chr1	60381631	3.013228266
chr1	60398756	3.058442358
chr1	60445131	3.122887349
chr1	60445131	2
chr1	60590507	3.011811734
chr1	60647457	3.651774992
chr1	60648365	3.554433157
chr1	60648400	3.525188083
chr1	60648527	3.607790363
chr1	60648688	3.180895187
chr1	60648734	3.817833668
chr1	60748394	3.967038934
chr1	60755873	3.833910469
chr1	60765730	3.510058387
chr1	60797614	4.258848401
chr1	60809603	6.3549552
chr1	60831847	6.76700389
chr1	60834584	4.886257138
chr1	60835062	6.432362051
chr1	60860314	4.310312076
chr1	60860508	4.133218969
chr1	60872268	4.962928254
chr1	60941983	3.055912321
chr1	60978057	3.521289244
chr1	61111243	3.10027304
chr1	61327515	3.731656086
chr1	61340527	3.819300799
chr1	61343980	4.643974143
chr1	61343980	3.798056937
chr1	61379557	4.047207557
chr1	61381595	3.065602559
chr1	61412091	3.149108816
chr1	61419744	3.59636481
chr1	61419744	3.453210648
chr1	61510858	6
chr1	61542577	3.356096484
chr1	61615931	3.245175578
chr1	61715881	1.522878745
chr1	61731171	3.002649881
chr1	61734541	3.118615343
chr1	61737015	3.349829491
chr1	61744037	3.227852193
chr1	61749885	3.265633882
chr1	61751282	3.235325575
chr1	61860371	3.567030709
chr1	61914685	3.018181393
chr1	61963485	3.260289241
chr1	62113745	3.151749285
chr1	62129995	3.78994915
chr1	62173075	3.856048884
chr1	62199359	3.461803422
chr1	62200476	3.584859648
chr1	62295811	3.054531415
chr1	62333516	3.030404256
chr1	62348569	3.109578981
chr1	62352789	3.841212469
chr1	62380374	3.999483497
chr1	62402950	3.617768566
chr1	62407646	3.08954369
chr1	62407704	3.163093207
chr1	62533967	3.234906913
chr1	62577727	3.677185509
chr1	62620678	4.070581074
chr1	62673831	4.07007044
chr1	62673831	4.355487557
chr1	62704220	5.886056648
chr1	62769426	3.277859875
chr1	62822139	3.299123292
chr1	62822181	3.03428103
chr1	62822181	9.823908741
chr1	62822407	3.287939858
chr1	62822407	6.48945499
chr1	62879355	3.262012674
chr1	62880114	3.267847582
chr1	62890784	3.360214787
chr1	62936179	3.306029598
chr1	62953328	3.305762572
chr1	62964365	3.198184831
chr1	62964365	7.698970004
chr1	63049492	4.251811973
chr1	63276194	3.099572238
chr1	63335350	4.182036875
chr1	63339503	3.614393726
chr1	63363717	5.772113295
chr1	63475918	3.381023611
chr1	63492812	3.208294617
chr1	63516479	3.85046683
chr1	63870653	4.578396073
chr1	63881359	4.910094889
chr1	63881947	6.128801396
chr1	63884454	8.4720841
chr1	63890125	5.704375731
chr1	63897567	4.352618008
chr1	63897660	4.471715929
chr1	63897822	4.14020805
chr1	63898027	5.663506244
chr1	63900797	3.701218948
chr1	63972340	3.787894999
chr1	64004129	3.677780705
chr1	64009992	6.27572413
chr1	64084740	3.098439247
chr1	64089768	3.065807683
chr1	64118949	3.078313525
chr1	64120736	3.353596274
chr1	64120926	3.284832642
chr1	64124106	3.972903295
chr1	64242057	3.079298695
chr1	64258795	3.339912777
chr1	64258795	3.480172006
chr1	64275521	3.453704165
chr1	64314121	3.114865034
chr1	64379916	3.255707017
chr1	64419212	3.568636236
chr1	64431658	3.038991563
chr1	64484943	3.522878745
chr1	64558427	3.010861776
chr1	64585409	3.397940009
chr1	64770955	3.732680402
chr1	64887907	3.516138965
chr1	64961086	3.431329022
chr1	65071676	4.166852888
chr1	65077541	4.106238238
chr1	65163091	3.190885581
chr1	65282436	3.118859096
chr1	65366870	3.200452693
chr1	65454131	4.008773924
chr1	65454210	4.054986136
chr1	65489460	3.028956208
chr1	65604940	3.225044582
chr1	65718709	1.331614083
chr1	65718709	2.522878745
chr1	65722466	1.931814138
chr1	65743083	3.09222652
chr1	65743375	3.112633673
chr1	65755845	2.301029996
chr1	65759392	3.508100674
chr1	65760734	2.522878745
chr1	65815607	2.698970004
chr1	65817916	2.22184875
chr1	65818515	2.397940009
chr1	65830029	2.522878745
chr1	65833660	2.15490196
chr1	65835705	1.787812396
chr1	65911163	3.294136288
chr1	65925477	3.241088108
chr1	65929318	3.180456064
chr1	65966136	3.563971003
chr1	65967827	3.136915175
chr1	66083453	5.183096161
chr1	66273054	3.046143702
chr1	66301480	3.172913239
chr1	66319597	2.698970004
chr1	66331347	5.568636236
chr1	66331347	5.571865206
chr1	66331347	5.571703186
chr1	66407509	4.440093375
chr1	66464473	3.552841969
chr1	66487172	1.397940009
chr1	66503301	2.217527376
chr1	66540717	3.387935974
chr1	66577858	3.207333111
chr1	66579541	3.48148606
chr1	66652201	3.022276395
chr1	66718894	3.540524582
chr1	66725376	3.283441615
chr1	66729682	3.160298892
chr1	66729736	3.145424961
chr1	66730771	3.074159546
chr1	66736219	3.104415591
chr1	66741527	3.229131059
chr1	66741601	3.08961842
chr1	66741672	3.21777541
chr1	66759369	4.208712962
chr1	66764642	4.143047678
chr1	66764642	3.03574037
chr1	66764865	4.064884885
chr1	66765201	4.104407306
chr1	66767477	4.275228662
chr1	66846641	3.015124041
chr1	66857007	3.037382567
chr1	66880482	3.161446834
chr1	66915440	3.672908878
chr1	66916348	3.586763959
chr1	66934304	3.193050514
chr1	66940136	3.190036478
chr1	66947142	3.16513442
chr1	67121859	3.025258095
chr1	67137622	3.023542722
chr1	67142880	5.37675071
chr1	67144649	5.446116973
chr1	67179550	3.042538779
chr1	67182759	3.09225767
chr1	67184849	3.197231062
chr1	67191677	3.114317137
chr1	67202691	3.087564304
chr1	67204087	3.090312419
chr1	67209631	3.303558858
chr1	67211123	1.465973894
chr1	67222529	5.212539525
chr1	67233379	4.262012674
chr1	67250568	3.349875172
chr1	67257058	3.097824622
chr1	67260552	3.106864895
chr1	67261572	3.213079718
chr1	67267871	1.465973894
chr1	67276254	3.03783294
chr1	67276901	3.264963492
chr1	67283445	3.033662996
chr1	67283445	4.094743951
chr1	67285283	4.910094889
chr1	67286162	4.050122296
chr1	67289610	5.728158393
chr1	67294324	5.696803943
chr1	67297631	7.821023053
chr1	67300594	4.07007044
chr1	67301831	4.289882635
chr1	67351983	6.079876674
chr1	67368960	8.739659051
chr1	67369883	1.596879479
chr1	67372245	11.49978686
chr1	67372245	6.698970004
chr1	67373703	1.696803943
chr1	67373720	6.653647026
chr1	67377290	3.000260655
chr1	67377722	11.60735756
chr1	67379670	4.231361899
chr1	67382034	6.379060671
chr1	67384201	3.530177984
chr1	67384201	4.322393047
chr1	67384360	10.89067461
chr1	67384387	6.521907014
chr1	67388075	4.63638802
chr1	67395886	8.056011125
chr1	67397897	4.448550002
chr1	67406551	2.314258261
chr1	67408063	4.381951903
chr1	67422084	1.661543506
chr1	67425598	4.069560405
chr1	67425598	7
chr1	67427735	7.946073014
chr1	67427735	4.059981845
chr1	67428483	7.021844601
chr1	67429519	4.191114133
chr1	67433629	1.829738285
chr1	67435210	4.150580586
chr1	67435210	4.899629455
chr1	67436742	4.795880017
chr1	67438131	5.829738285
chr1	67439879	11.49916
chr1	67442721	4.339134522
chr1	67442801	13.74958
chr1	67442801	5.204119983
chr1	67443504	8.055024092
chr1	67445353	7.66756154
chr1	67448104	22.51855737
chr1	67448316	5.185086819
chr1	67451581	1.394694954
chr1	67452578	4.036212173
chr1	67454257	15.00043451
chr1	67454257	10.51427857
chr1	67454257	5.107905397
chr1	67458031	7.209011525
chr1	67458186	6.297569464
chr1	67459652	3.998997937
chr1	67460937	10.79048499
chr1	67460937	11.2974118
chr1	67462196	9.100757483
chr1	67464253	1.913640169
chr1	67466790	13.95860731
chr1	67466790	11.27112376
chr1	67466790	7.500312917
chr1	67469135	5.876148359
chr1	67469859	2.111259039
chr1	67471842	16.57839607
chr1	67474353	4.477555766
chr1	67475114	15.47755577
chr1	67475114	14.45593196
chr1	67475114	3.045757491
chr1	67475114	4.681936665
chr1	67476695	3.707743929
chr1	67476695	6.117211437
chr1	67476695	4.22184875
chr1	67478162	1.978810701
chr1	67478546	18.17914201
chr1	67478546	17.65757732
chr1	67478546	3.322291785
chr1	67478546	3.853871964
chr1	67478546	6.663540266
chr1	67478546	7.879426069
chr1	67481258	3.387216143
chr1	67491717	11.56224944
chr1	67491717	8.638272164
chr1	67491717	7.500312917
chr1	67494804	4.866834873
chr1	67495155	6.473660723
chr1	67497708	13.46852108
chr1	67497708	5.619788758
chr1	67497708	6.698970004
chr1	67498692	7.500312917
chr1	67500606	6.698970004
chr1	67502643	6.860120914
chr1	67503216	7.625251654
chr1	67503956	4.524328812
chr1	67505191	6.073657553
chr1	67505934	1.966576245
chr1	67508536	4.403402904
chr1	67512680	12.25963731
chr1	67517088	9.83233714
chr1	67517088	5.841637508
chr1	67517189	7.223658456
chr1	67519611	12.3010187
chr1	67520003	10.2694212
chr1	67520003	4.077793723
chr1	67523062	10.22980508
chr1	67523062	5.326979093
chr1	67523781	6.873144831
chr1	67525259	4.074172425
chr1	67526096	8.449771647
chr1	67532728	5.416801226
chr1	67594965	4.752987169
chr1	67687075	3.829612123
chr1	67707898	3.653647026
chr1	67766370	3.363989789
chr1	67793691	3.059383918
chr1	67795756	3.059383918
chr1	67817444	3.003424852
chr1	67827894	3.42351698
chr1	67830804	3.024752059
chr1	67874055	3.16806627
chr1	67900718	3.376902739
chr1	67901227	3.329563025
chr1	67924951	3.276140351
chr1	67935243	3.590080396
chr1	67940079	3.487441002
chr1	67961754	3.677975147
chr1	67962553	3.608909563
chr1	67964539	3.688882157
chr1	67966613	3.554863031
chr1	67966739	3.679230772
chr1	67970259	3.683191248
chr1	67994059	3.389137639
chr1	68029517	3.155142129
chr1	68110081	3.065708645
chr1	68128202	3.35167122
chr1	68132475	3.259544145
chr1	68197303	3.798007836
chr1	68273471	3.421483418
chr1	68440880	3.299495308
chr1	68465332	3.457559262
chr1	68481396	3.326086526
chr1	68486723	3.346787486
chr1	68576234	3.540607512
chr1	68703954	3.528558659
chr1	68721727	3.295562909
chr1	68794759	3.317502033
chr1	68823060	3.519797525
chr1	68861250	3.202798959
chr1	68862559	3.053567387
chr1	69211744	3.463725709
chr1	69327005	3.035561219
chr1	69350521	3.195179321
chr1	69466793	3.366531544
chr1	69588028	3.927382523
chr1	69623666	3.927382523
chr1	69742426	3.077015184
chr1	69820652	4.387216143
chr1	69888344	4.744727495
chr1	69929654	3.235851526
chr1	70074670	3.791988851
chr1	70074789	4.034798299
chr1	70086287	3.119902441
chr1	70088890	3.913643729
chr1	70091947	3.962545612
chr1	70108270	3.33930429
chr1	70232826	3.84975335
chr1	70272500	3.550136075
chr1	70774780	3.136672381
chr1	70774808	3.272161182
chr1	71045911	4.246037961
chr1	71209335	3.374070507
chr1	71217978	2.15490196
chr1	71217978	2.15490196
chr1	71228058	2.160305425
chr1	71244338	3.031750606
chr1	71244463	3.030444316
chr1	71257887	3.4015378
chr1	71648994	3.633017024
chr1	71649240	3.749787435
chr1	71790953	5.772187826
chr1	71843717	5.795880017
chr1	71866223	3.394738062
chr1	71871749	4.718966633
chr1	71874005	5.2915791
chr1	71994590	3.708964325
chr1	72060454	3.032431433
chr1	72062259	3.08347657
chr1	72115938	3.062091619
chr1	72177315	3.191435926
chr1	72322424	4.366531544
chr1	72394900	3.982795482
chr1	72513322	3.284998358
chr1	72644185	3.864889621
chr1	72712861	3.264880366
chr1	72765168	4.173925197
chr1	72775998	3.076162989
chr1	72814948	3.125978233
chr1	72922768	3.302529159
chr1	73084130	3.405000083
chr1	73121072	3.853871964
chr1	73124617	4.698970004
chr1	73125916	4.259637311
chr1	73146384	3.109578981
chr1	73152177	5.823908741
chr1	73153100	5.552841969
chr1	73166681	4.057991947
chr1	73254748	3.161780778
chr1	73588219	4.638272164
chr1	73630939	4.37675071
chr1	73633219	4.443697499
chr1	73670618	3.907819929
chr1	73735415	3.267123959
chr1	73735415	3.113578655
chr1	73889254	3.113789683
chr1	74009245	3.099446083
chr1	74027940	3.379185435
chr1	74032543	3.791547894
chr1	74036716	4.175223538
chr1	74036716	4.690499715
chr1	74036816	3.635753023
chr1	74038369	3.497153811
chr1	74038479	3.808657992
chr1	74136304	3.233866113
chr1	74136576	3.60585138
chr1	74138234	3.545359383
chr1	74170715	3.367177406
chr1	74176368	3.365199397
chr1	74194799	4.085493418
chr1	74208096	3.600516648
chr1	74215111	3.482358156
chr1	74396036	3.661587336
chr1	74396036	4.721246399
chr1	74399946	3.562128993
chr1	74668489	3.464084638
chr1	74774271	3.744727495
chr1	74788735	4.262807357
chr1	74803230	3.327717375
chr1	74872565	4.042039484
chr1	74918681	3.382161252
chr1	74922100	3.513003112
chr1	74922510	3.513003112
chr1	74928245	3.05774385
chr1	74945240	3.020633758
chr1	75251751	3.013586595
chr1	75258802	3.321845962
chr1	75306907	3.060980224
chr1	75307415	4.356547324
chr1	75322394	3.142067145
chr1	75328310	3.05394094
chr1	75474717	3.128900727
chr1	75551134	3.113058294
chr1	75736522	3.053056729
chr1	75743383	8.53281826
chr1	75764607	3.166845873
chr1	75802445	2.698970004
chr1	75962033	3.310069896
chr1	76190028	3.011441043
chr1	76257415	4.058985756
chr1	76259472	3.957818405
chr1	76259696	3.165007396
chr1	76261811	3.547446937
chr1	76261811	3.091300568
chr1	76262367	3.912573543
chr1	76263013	3.971428747
chr1	76263013	3.381847267
chr1	76263629	3.895854449
chr1	76263629	3.341893164
chr1	76264922	4.55129368
chr1	76264922	3.591760035
chr1	76277500	2.522878745
chr1	76283101	4.517733996
chr1	76283377	3.488250289
chr1	76290696	3.87095494
chr1	76290696	3.230844309
chr1	76293218	3.839231438
chr1	76293218	3.243896628
chr1	76330372	4.218244625
chr1	76398335	3.787932309
chr1	76399642	3.584549191
chr1	76400456	3.271106729
chr1	76459863	3.26239553
chr1	76576110	3.249645911
chr1	76612124	3.232250633
chr1	76613316	3.116111542
chr1	76623723	3.144178095
chr1	76672052	3.589222767
chr1	76672052	4.651695137
chr1	76845046	4.443576879
chr1	76867414	1.606674267
chr1	76871071	3.027566186
chr1	77028924	3.939876563
chr1	77144724	3.262832016
chr1	77278805	3.173032894
chr1	77279618	3.603009528
chr1	77279715	3.775495425
chr1	77289597	5.17613013
chr1	77467228	3.046965543
chr1	77513424	3.699621935
chr1	77521951	6.240332155
chr1	77681573	3.28548583
chr1	77717320	3.247929262
chr1	77739082	4.245337526
chr1	77798139	3.098005272
chr1	77979321	3.173537099
chr1	78267320	3.426164498
chr1	78336784	3.474955193
chr1	78377669	4.427511768
chr1	78416262	3.606881265
chr1	78450718	3.162926329
chr1	78520128	3.192395301
chr1	78522496	3.049456012
chr1	78524957	3.00011771
chr1	78544873	3.051831638
chr1	78764790	3.073901527
chr1	78774582	3.537226275
chr1	78868114	4.972242795
chr1	78875314	3.602581458
chr1	78906362	3.457519408
chr1	79010603	3.265686725
chr1	79050442	3.154597812
chr1	79272673	3.317674381
chr1	79293511	3.054235585
chr1	79386522	3.405309182
chr1	79418807	3.124938737
chr1	79419268	3.764666019
chr1	79946926	4
chr1	80134543	3.576816407
chr1	80137679	3.709055438
chr1	80142579	4.12852339
chr1	80189150	3.251106043
chr1	80214224	3.007582579
chr1	80256759	3.283195621
chr1	80286294	3.355256231
chr1	80286378	5.482628572
chr1	80286435	3.669415789
chr1	80287084	3.673881341
chr1	80287132	3.589499454
chr1	80287162	3.43687979
chr1	80287294	5.568927472
chr1	80287361	3.547460724
chr1	80287829	3.756542749
chr1	80303851	3.514315476
chr1	80304382	5.680180077
chr1	80309805	5.605963549
chr1	80317169	3.948288081
chr1	80335070	3.187097334
chr1	80344646	5.744727495
chr1	80344646	5.744119908
chr1	80368863	3.963395055
chr1	80379465	3.110923068
chr1	80391697	4.206495981
chr1	80417401	3.831157928
chr1	80514263	3.293661901
chr1	80566006	4.710312963
chr1	80577091	4.672714646
chr1	80583941	4.598859769
chr1	80597913	3.077445803
chr1	80629782	9.102970337
chr1	80631082	3.214022055
chr1	80639887	4.00026022
chr1	80648928	3.587284159
chr1	80757260	3.537102102
chr1	80764635	3.277919168
chr1	80774788	4.186828148
chr1	80811644	3.739928612
chr1	80884381	3.701867708
chr1	81078433	3.320299619
chr1	81150159	3.092588639
chr1	81150880	3.213106675
chr1	81151826	3.137630063
chr1	81152719	3.137630063
chr1	81171027	3.619788758
chr1	81241030	2.522878745
chr1	81333142	7.37675071
chr1	81382452	3.579879152
chr1	81387414	3.34930402
chr1	81394789	3.795880017
chr1	81395168	3.383839687
chr1	81397369	3.402304814
chr1	81477170	3.998699067
chr1	81492821	3.127234394
chr1	81518481	4.055825885
chr1	81537171	3.022276395
chr1	81660005	3.024249826
chr1	81697182	3.253910957
chr1	81697182	4.66756154
chr1	81697182	4.178486472
chr1	81759749	3.779107751
chr1	81768338	3.427574534
chr1	81841463	3.812394685
chr1	81845864	3.352996714
chr1	81859331	3.372494864
chr1	81876123	3.034764893
chr1	81955643	4.769551079
chr1	82121942	3.552841969
chr1	82137249	3.179798541
chr1	82185188	2.677780705
chr1	82238319	3.619788758
chr1	82338658	3.107698878
chr1	82343774	3.319154332
chr1	82630041	3.403352331
chr1	82737452	3.344861565
chr1	82737485	3.310691141
chr1	82737747	3.28567024
chr1	82792064	3.791986161
chr1	83000290	3.098596173
chr1	83005989	3.905245956
chr1	83063989	3.862253555
chr1	83185369	3.01028328
chr1	83302855	3.479306904
chr1	83308465	3.228192121
chr1	83308465	3.041125199
chr1	83314578	4.327412682
chr1	83326560	3.212114649
chr1	83326737	3.212114649
chr1	83326737	3.001282627
chr1	83482778	3.258217517
chr1	83565239	3.369146176
chr1	83624588	2.855749377
chr1	83737152	4.011800577
chr1	83796929	3.053256011
chr1	83895958	3.161311439
chr1	84025022	3.028825313
chr1	84027139	6.292429824
chr1	84027323	2.080398976
chr1	84049017	3.166924958
chr1	84099802	3.991080611
chr1	84101217	4.253074035
chr1	84101823	4.710362003
chr1	84128006	3.622231282
chr1	84181981	3.584505811
chr1	84191885	3.607639008
chr1	84216753	4.195923978
chr1	84217340	4.135595726
chr1	84217354	3.33106085
chr1	84247306	3.221302606
chr1	84263044	3.616576034
chr1	84271400	3.620567567
chr1	84288631	3.281812312
chr1	84288937	3.187290476
chr1	84299879	3.442426636
chr1	84299982	3.037386354
chr1	84302641	3.394174759
chr1	84307885	3.166661611
chr1	84362717	3.656319688
chr1	84362903	3.47809473
chr1	84363115	3.697729695
chr1	84366987	3.187497078
chr1	84501722	4.460923901
chr1	84532563	3.616619146
chr1	85077785	3.242043243
chr1	85129613	3.063335487
chr1	85171567	3.109746695
chr1	85555159	3.096910013
chr1	85570663	3.401914563
chr1	85778796	3.100179498
chr1	85794284	3.30698838
chr1	85891035	3.01608473
chr1	85981389	3.645949214
chr1	86053733	1.900422939
chr1	86092027	3.070274622
chr1	86103833	3.126446906
chr1	86185610	3.019723859
chr1	86236228	4.625099586
chr1	86326257	3.004364805
chr1	86338866	3.421904285
chr1	86409677	3.720652508
chr1	86410853	3.074842673
chr1	86465784	3.382999659
chr1	86618151	3.190210069
chr1	86672960	3.293382911
chr1	86713936	3.189901959
chr1	86720335	3.359319847
chr1	86720335	3.309449538
chr1	86726986	4.734408689
chr1	86739439	3.630784143
chr1	86741172	4.358525889
chr1	86741698	3.210779704
chr1	86744366	3.038417084
chr1	86746622	3.018181393
chr1	86746703	3.012333735
chr1	86765221	3.004926242
chr1	86768404	3.860435734
chr1	86804912	3.127764454
chr1	86808628	2.853871964
chr1	86812533	3.120846754
chr1	86895302	3.416711655
chr1	86913190	3.049489107
chr1	87014650	3.845101514
chr1	87017866	6.004222257
chr1	87031894	3.021436094
chr1	87255301	3.218029326
chr1	87472146	3.237642588
chr1	87483367	4.479532189
chr1	87484228	3.036721823
chr1	87484844	3.104080455
chr1	87484844	3.277666404
chr1	87493516	3.747328974
chr1	87500228	3.603396197
chr1	87500851	3.826155502
chr1	87501911	3.757953273
chr1	87503827	3.598647717
chr1	87525474	3.220547817
chr1	87609143	3.0643945
chr1	87811872	3.290210384
chr1	87923130	9.723570367
chr1	87927461	3.059939963
chr1	87945984	2.538181498
chr1	88034393	5.46659276
chr1	88110773	4.028784938
chr1	88135755	3.455687579
chr1	88171975	4.525804139
chr1	88196554	2.397940009
chr1	88225891	3.092911255
chr1	88294004	3.294406523
chr1	88394282	3.057022196
chr1	88438593	3.563031554
chr1	88446200	3.174249419
chr1	88454778	4.014862853
chr1	88574600	5.958607315
chr1	88612615	4
chr1	88628473	4.397940009
chr1	88628587	4.15490196
chr1	88876712	3.115432318
chr1	88915893	4.27572413
chr1	89199840	6.060480747
chr1	89200159	5.728158393
chr1	89201737	5.040005162
chr1	89272970	3.683274387
chr1	89495932	4.118026221
chr1	89699822	3.845880474
chr1	89700315	3.827397069
chr1	89838678	3.452493582
chr1	90024584	3.018892061
chr1	90112257	3.329754147
chr1	90130239	3.151749285
chr1	90283745	3.127435857
chr1	90432783	3.294478387
chr1	90511388	3.626536278
chr1	90511388	3.380384994
chr1	90511879	3.186886246
chr1	90526182	3.484788696
chr1	90526182	3.697236292
chr1	90572401	4.209156314
chr1	90603266	3.148575306
chr1	90646416	3.004953037
chr1	90704353	3.037820147
chr1	90716495	4.698970004
chr1	90716495	5.853871964
chr1	90724772	3.120560034
chr1	90863671	3.452080144
chr1	91296141	4.065501549
chr1	91408780	3.00665196
chr1	91456236	3.654038458
chr1	91471739	3.825649403
chr1	91573534	3.332920795
chr1	91644962	3.24372532
chr1	91742923	3.287825252
chr1	91759622	3.041359202
chr1	91772228	3.600866454
chr1	91873148	3.31007167
chr1	91945959	3.488116639
chr1	91983608	3.000833342
chr1	92130959	3.291069464
chr1	92137164	3.055024092
chr1	92719726	4.1123827
chr1	92748081	3.63638802
chr1	92809700	4.320572103
chr1	92863064	4.144480844
chr1	92893695	3.774690718
chr1	92900515	4.540607512
chr1	92927935	3.442492798
chr1	92932590	4.347753659
chr1	92949466	3.681936665
chr1	93076191	5.100179498
chr1	93093457	4.149966742
chr1	93096559	4.962573502
chr1	93106726	4.76700389
chr1	93119516	4.308918508
chr1	93121634	4.643591673
chr1	93140897	4.954677021
chr1	93151681	4.27083521
chr1	93157724	4.468521083
chr1	93167966	4.221125528
chr1	93174425	4.096367484
chr1	93175139	4.241088108
chr1	93193495	3.928707266
chr1	93212409	3.705346208
chr1	93218085	4.673664139
chr1	93240650	6.739928612
chr1	93246753	4.010817249
chr1	93757392	4.406713933
chr1	93893152	3.277612906
chr1	93986519	3.894265062
chr1	94120669	3.050123271
chr1	94212693	4.336792057
chr1	94212770	4.384305553
chr1	94212890	4.552452829
chr1	94212920	4.248778652
chr1	94216785	4.505810608
chr1	94217069	4.596721582
chr1	94218183	4.560409964
chr1	94218381	4.503708431
chr1	94218427	4.474666192
chr1	94230143	3.700429512
chr1	94254492	3.482012797
chr1	94274387	3.821834878
chr1	94347368	3.521866572
chr1	94752161	3.303594679
chr1	94784373	3.251691008
chr1	94884347	3.305460608
chr1	95097372	5.15490196
chr1	95110679	3.795880017
chr1	95119247	3.407307061
chr1	95221870	3.338128656
chr1	95291071	3.254602732
chr1	95316266	3.095216314
chr1	95320739	3.063061219
chr1	95566894	3.270916243
chr1	95601746	3.159705668
chr1	95740345	3.531062194
chr1	95756744	3.034140063
chr1	95757654	3.197580694
chr1	95875477	3.04033863
chr1	96088862	3.01331782
chr1	96139107	3.454692884
chr1	96195257	3.009527946
chr1	96273657	3.026872146
chr1	96377557	3.883461988
chr1	96428692	3.383944805
chr1	96446475	3.457174573
chr1	96452280	3.09420412
chr1	96528055	3.056452066
chr1	96589907	3.239674791
chr1	96766037	3.687663939
chr1	96766191	3.680402643
chr1	96808701	3.034093085
chr1	97017634	4.207608311
chr1	97077159	3.242831808
chr1	97105272	3.705533774
chr1	97105272	4.739928612
chr1	97112976	3.815024809
chr1	97112976	3.990974258
chr1	97124800	3.821598658
chr1	97124800	4.001740662
chr1	97126229	4.823908741
chr1	97147123	4.019996628
chr1	97147123	3.295122263
chr1	97150750	4.490797478
chr1	97177332	4.281498311
chr1	97183094	4.220403509
chr1	97183094	3.272303433
chr1	97207415	3.483200296
chr1	97219771	3.096910013
chr1	97250255	3.046280889
chr1	97263509	3.005868133
chr1	97270989	3.475027798
chr1	97271087	3.535810121
chr1	97407800	3.357139947
chr1	97409554	3.427128398
chr1	97458955	3.590210539
chr1	97510292	3.136186011
chr1	97626207	3.487983031
chr1	97630349	3.220908796
chr1	97668865	3.305992696
chr1	97717880	1.561457651
chr1	97851816	3.920818754
chr1	97854976	3.87241256
chr1	98043814	4.795880017
chr1	98070319	3.375736473
chr1	98088873	3.019015913
chr1	98093080	3.03767187
chr1	98094967	3.032122216
chr1	98318836	4.785513798
chr1	98373835	3.279240544
chr1	98390260	3.232644479
chr1	98417801	4.148741651
chr1	98492439	6.394574273
[truncated: 54,371 more rows]
