# Supplementary material for: An Open Access Database of Genome-wide Association Results
Source: BMC Med Genet. 2009 Jan 22;10:6. doi: 10.1186/1471-2350-10-6 (PMC2639349; doi:10.1186/1471-2350-10-6)
Supplement: Additional file 6 — Formatted files for more than 400 GWAS analyses that can be used to upload and browse results in UCSC Genome Browser using Genome Graphs. This archive file contains Genome Graph files for all GWAS associations contained in Additional files 2 and 4. The files within the archive can be used to visualize GWAS associations described here using UCSC Genome Graphs at regional, chromosomal and whole genome levels. A file "README.txt" describes file naming conventions. The file "JohnsonODonnell_ALLgwas_graph.txt" contains a single Genome Graph file containing all associations. [file 1471-2350-10-6-S6.zip › Kathiresan_17903299_MeanHDL-C]

chr1	111585750	4.086186148
chr2	12246798	4.292429824
chr2	12247850	4.292429824
chr2	41379626	3.886056648
chr2	100219619	4
chr3	127400318	4.638272164
chr4	53912256	3.769551079
chr4	99556904	3.142667504
chr4	134872902	3.537602002
chr5	157924801	4.096910013
chr5	157928381	4.744727495
chr5	157948481	3.602059991
chr6	45464961	4.096910013
chr6	107639853	5.086186148
chr7	3099909	3.055517328
chr7	106473684	3.251811973
chr8	19891970	3.040958608
chr8	19921250	3.301029996
chr9	72862979	5.508638306
chr9	72896771	4.443697499
chr9	73083905	4.522878745
chr10	17081479	4.408935393
chr11	79490000	4.356547324
chr11	79494759	4.443697499
chr13	68480686	3.180456064
chr14	58150885	4.552841969
chr18	1115057	3.795880017
chr18	27081375	5.200659451
chr18	27086185	6.431798276
chr18	27086836	6.346787486
chr18	59173095	3.795880017
chr19	42122156	5.920818754
chr19	42122663	5.602059991
chr19	42138787	6.119186408
chr20	40750358	3.443697499
