# Supplementary material for: An Open Access Database of Genome-wide Association Results
Source: BMC Med Genet. 2009 Jan 22;10:6. doi: 10.1186/1471-2350-10-6 (PMC2639349; doi:10.1186/1471-2350-10-6)
Supplement: Additional file 6 — Formatted files for more than 400 GWAS analyses that can be used to upload and browse results in UCSC Genome Browser using Genome Graphs. This archive file contains Genome Graph files for all GWAS associations contained in Additional files 2 and 4. The files within the archive can be used to visualize GWAS associations described here using UCSC Genome Graphs at regional, chromosomal and whole genome levels. A file "README.txt" describes file naming conventions. The file "JohnsonODonnell_ALLgwas_graph.txt" contains a single Genome Graph file containing all associations. [file 1471-2350-10-6-S6.zip › Kathiresan_17903299_MeanLDL-C]

chr1	34246195	4.494850022
chr1	37555461	4.236572006
chr1	69820652	4.387216143
chr2	19964968	4.744727495
chr2	19965313	4.698970004
chr2	207698283	4.619788758
chr4	71125247	3.853871964
chr4	99662549	4.113509275
chr4	99662634	3.886056648
chr4	99664338	4.065501549
chr6	73706132	4.522878745
chr6	85121177	5
chr8	75715655	3.853871964
chr9	9964650	3.161150909
chr9	104235728	4.065501549
chr10	78693188	3.721246399
chr11	13053050	3.408935393
chr11	81678287	4.853871964
chr13	68137953	7.468521083
chr13	68173961	8.200659451
chr13	68255785	3.721246399
chr13	68355991	3.958607315
chr13	68379603	4.22184875
chr13	106922322	5.958607315
chr14	39615205	3.180456064
chr14	40114277	4.420216403
chr15	87938329	4.522878745
chr18	555414	3.167491087
chr18	59836205	3.366531544
chr20	5790518	4.468521083
