# Supplementary material for: An Open Access Database of Genome-wide Association Results
Source: BMC Med Genet. 2009 Jan 22;10:6. doi: 10.1186/1471-2350-10-6 (PMC2639349; doi:10.1186/1471-2350-10-6)
Supplement: Additional file 6 — Formatted files for more than 400 GWAS analyses that can be used to upload and browse results in UCSC Genome Browser using Genome Graphs. This archive file contains Genome Graph files for all GWAS associations contained in Additional files 2 and 4. The files within the archive can be used to visualize GWAS associations described here using UCSC Genome Graphs at regional, chromosomal and whole genome levels. A file "README.txt" describes file naming conventions. The file "JohnsonODonnell_ALLgwas_graph.txt" contains a single Genome Graph file containing all associations. [file 1471-2350-10-6-S6.zip › Kathiresan_17903299_MeanTG]

chr1	58884645	3.244125144
chr1	59002621	3.721246399
chr1	213254862	4.619788758
chr2	124880297	4.080921908
chr3	2366098	3.744727495
chr3	116031161	3.060480747
chr3	144359323	4.744727495
chr3	148579537	4.251811973
chr3	148955065	3.886056648
chr4	9737244	3.823908741
chr5	124609681	3.886056648
chr6	117367649	4.229147988
chr6	117367762	4.22184875
chr6	139288769	3.292429824
chr6	142518312	3.721246399
chr7	77955323	3.795880017
chr8	138168448	5.113509275
chr9	2894794	3.958607315
chr10	55152647	3.387216143
chr10	89753050	5.091514981
chr11	114826173	4.602059991
chr11	114826343	4.744727495
chr12	57759034	4.657577319
chr12	57759239	4.619788758
chr17	13812167	3.173925197
chr21	15443047	4.193820026
chr21	15445015	4.096910013
