# Supplementary material for: An Open Access Database of Genome-wide Association Results
Source: BMC Med Genet. 2009 Jan 22;10:6. doi: 10.1186/1471-2350-10-6 (PMC2639349; doi:10.1186/1471-2350-10-6)
Supplement: Additional file 6 — Formatted files for more than 400 GWAS analyses that can be used to upload and browse results in UCSC Genome Browser using Genome Graphs. This archive file contains Genome Graph files for all GWAS associations contained in Additional files 2 and 4. The files within the archive can be used to visualize GWAS associations described here using UCSC Genome Graphs at regional, chromosomal and whole genome levels. A file "README.txt" describes file naming conventions. The file "JohnsonODonnell_ALLgwas_graph.txt" contains a single Genome Graph file containing all associations. [file 1471-2350-10-6-S6.zip › Kato_18003638_Hypertension]

chr2	70771320	1.568636236
chr2	70811011	4.096910013
chr2	70828398	4.769551079
chr2	70849471	1.886056648
chr6	14583506	3.15490196
chr12	8989169	3.522878745
chr12	8989200	2.698970004
chr12	70300099	2.48148606
chr12	70344683	2.698970004
chr12	107122404	4
chr12	107168319	2.096910013
chr20	45232833	2.769551079
chr20	45233129	3
