# Supplementary material for: An Open Access Database of Genome-wide Association Results
Source: BMC Med Genet. 2009 Jan 22;10:6. doi: 10.1186/1471-2350-10-6 (PMC2639349; doi:10.1186/1471-2350-10-6)
Supplement: Additional file 6 — Formatted files for more than 400 GWAS analyses that can be used to upload and browse results in UCSC Genome Browser using Genome Graphs. This archive file contains Genome Graph files for all GWAS associations contained in Additional files 2 and 4. The files within the archive can be used to visualize GWAS associations described here using UCSC Genome Graphs at regional, chromosomal and whole genome levels. A file "README.txt" describes file naming conventions. The file "JohnsonODonnell_ALLgwas_graph.txt" contains a single Genome Graph file containing all associations. [file 1471-2350-10-6-S6.zip › Kawase_18178869_Cytotoxicity of lymphoblastoid cell lines (BLCLs) to CTL-1B9]

chr1	60445131	2
chr1	99694379	2
chr1	219152688	2
chr1	237823815	3
chr2	35871192	1.301029996
chr2	165278070	1.301029996
chr2	183121936	1.301029996
chr3	7823997	1.301029996
chr3	71861427	1.301029996
chr3	80651279	1.301029996
chr3	80677712	1.301029996
chr3	100752440	3
chr3	190642046	3
chr4	25966991	1.301029996
chr4	95658244	1.301029996
chr4	100504374	1.301029996
chr4	130672607	1.301029996
chr4	144901609	1.301029996
chr4	177136019	1.301029996
chr5	31314700	3
chr5	31385483	1.301029996
chr5	115501322	3
chr5	134945240	3
chr5	152865023	1.301029996
chr5	155373544	1.301029996
chr6	2204327	1.301029996
chr6	50345280	2
chr6	75939785	2
chr6	89294410	2
chr6	104842863	3
chr6	106459559	2
chr6	124421441	1.301029996
chr6	131209689	2
chr6	151925353	3
chr7	22413275	1.301029996
chr7	41574823	2
chr7	65874203	3
chr8	5661983	1.301029996
chr8	32225711	1.301029996
chr8	60132891	2
chr8	63617543	2
chr8	117176086	1.301029996
chr9	28350374	2
chr9	100764660	2
chr10	3274061	3
chr10	10858490	3
chr10	58365767	3
chr10	59696431	1.301029996
chr10	59880796	2
chr10	102945547	1.301029996
chr10	112035161	1.301029996
chr11	79638632	2
chr12	66116539	2
chr12	95805904	1.301029996
chr12	105331977	2
chr13	20720105	3
chr13	35300079	1.301029996
chr13	41297540	2
chr13	58231777	1.301029996
chr13	86581518	2
chr13	89350862	1.301029996
chr13	101216476	1.301029996
chr14	32301109	1.301029996
chr14	53320494	1.301029996
chr15	22609683	3
chr15	36048945	1.301029996
chr15	78055874	3
chr16	6110019	3
chr16	7081396	1.301029996
chr16	19646258	1.301029996
chr17	10605304	3
chr17	12755289	1.301029996
chr17	51401320	1.301029996
chr18	69568181	1.301029996
chr19	5774903	2
chr20	15966119	2
chr20	18677595	3
chr21	20302445	1.301029996
chrX	108916930	3
chrX	134835491	2
