# Supplementary material for: An Open Access Database of Genome-wide Association Results
Source: BMC Med Genet. 2009 Jan 22;10:6. doi: 10.1186/1471-2350-10-6 (PMC2639349; doi:10.1186/1471-2350-10-6)
Supplement: Additional file 6 — Formatted files for more than 400 GWAS analyses that can be used to upload and browse results in UCSC Genome Browser using Genome Graphs. This archive file contains Genome Graph files for all GWAS associations contained in Additional files 2 and 4. The files within the archive can be used to visualize GWAS associations described here using UCSC Genome Graphs at regional, chromosomal and whole genome levels. A file "README.txt" describes file naming conventions. The file "JohnsonODonnell_ALLgwas_graph.txt" contains a single Genome Graph file containing all associations. [file 1471-2350-10-6-S6.zip › Kawase_18178869_Cytotoxicity of lymphoblastoid cell lines (BLCLs) to CTL-2A12]

chr2	108433231	1.301029996
chr3	23539615	3
chr3	157782884	1.301029996
chr4	22013884	1.301029996
chr5	2720684	1.301029996
chr6	41876488	1.301029996
chr6	125097114	1.301029996
chr7	30099727	1.301029996
chr8	80664840	2
chr8	107404746	1.301029996
chr9	33893184	1.301029996
chr15	90493249	1.301029996
chr16	81487818	1.301029996
chr18	37802275	2
chr18	38062658	1.301029996
chr18	59668150	2
chr18	59690885	2
chr18	59699669	3
chr18	59712191	3
chr18	59715512	1.301029996
chr18	59720363	1.301029996
chr18	59721450	3
chr18	59771746	2
chr18	59773066	2
chr18	59781783	3
chr18	59781864	3
chr18	59782026	1.301029996
chr18	59782312	1.301029996
chr22	36423198	1.301029996
