# Supplementary material for: An Open Access Database of Genome-wide Association Results
Source: BMC Med Genet. 2009 Jan 22;10:6. doi: 10.1186/1471-2350-10-6 (PMC2639349; doi:10.1186/1471-2350-10-6)
Supplement: Additional file 6 — Formatted files for more than 400 GWAS analyses that can be used to upload and browse results in UCSC Genome Browser using Genome Graphs. This archive file contains Genome Graph files for all GWAS associations contained in Additional files 2 and 4. The files within the archive can be used to visualize GWAS associations described here using UCSC Genome Graphs at regional, chromosomal and whole genome levels. A file "README.txt" describes file naming conventions. The file "JohnsonODonnell_ALLgwas_graph.txt" contains a single Genome Graph file containing all associations. [file 1471-2350-10-6-S6.zip › Kayser_18252221_Iris color]

chr1	180586558	6.806875402
chr15	25379874	266.552842
chr15	25858633	9.838631998
chr15	25873448	8.425968732
chr15	25945660	11.07058107
chr15	25955360	12.60730305
chr15	25956336	7.469800302
chr15	25957284	10.82973828
chr15	25968517	17.04095861
chr15	25997365	12.27164622
chr15	26009415	210.2676062
chr15	26009415	24.06651271
chr15	26012308	18.43651891
chr15	26017833	238.853872
chr15	26039328	10.20901152
chr15	26113882	14.29670862
chr15	26117253	21.18045606
chr15	26162483	20.91364017
chr15	26167627	10.14569396
chr15	26169790	13.08830984
chr15	26184490	21.65169514
chr15	26186959	300
chr15	26189679	22.74958
chr15	26194101	10.15366289
chr15	26196279	18.19928292
chr15	26199823	10.08196966
chr15	26203777	30.07211659
chr15	26203954	21.58838029
chr15	26208861	10.82973828
