# Supplementary material for: An Open Access Database of Genome-wide Association Results
Source: BMC Med Genet. 2009 Jan 22;10:6. doi: 10.1186/1471-2350-10-6 (PMC2639349; doi:10.1186/1471-2350-10-6)
Supplement: Additional file 6 — Formatted files for more than 400 GWAS analyses that can be used to upload and browse results in UCSC Genome Browser using Genome Graphs. This archive file contains Genome Graph files for all GWAS associations contained in Additional files 2 and 4. The files within the archive can be used to visualize GWAS associations described here using UCSC Genome Graphs at regional, chromosomal and whole genome levels. A file "README.txt" describes file naming conventions. The file "JohnsonODonnell_ALLgwas_graph.txt" contains a single Genome Graph file containing all associations. [file 1471-2350-10-6-S6.zip › Kiel_17903296_Combined Bone Mineral Density phenotypes, Femoral Neck Bone Mineral Density, Trochanater Bone Mineral Density, Lumbar Spine Bone Mineral Density]

chr1	179024251	3.476253533
chr1	232941363	3.777283529
chr2	6686769	3.284832642
chr2	15930081	3.282329497
chr2	79019951	4.924453039
chr4	177604036	3.153044675
chr4	181000963	4.1123827
chr4	181024748	4.815308569
chr5	53527854	2.782516056
chr7	9932437	3.761953897
chr7	11495025	3.777283529
chr7	18376306	3.71219827
chr8	114092330	2.255707017
chr11	95219586	4.148741651
chr12	103548535	3.143875556
chr16	76268225	2.681936665
chr19	42607072	3.144480844
chr21	39078994	4.493494968
