# Supplementary material for: An Open Access Database of Genome-wide Association Results
Source: BMC Med Genet. 2009 Jan 22;10:6. doi: 10.1186/1471-2350-10-6 (PMC2639349; doi:10.1186/1471-2350-10-6)
Supplement: Additional file 6 — Formatted files for more than 400 GWAS analyses that can be used to upload and browse results in UCSC Genome Browser using Genome Graphs. This archive file contains Genome Graph files for all GWAS associations contained in Additional files 2 and 4. The files within the archive can be used to visualize GWAS associations described here using UCSC Genome Graphs at regional, chromosomal and whole genome levels. A file "README.txt" describes file naming conventions. The file "JohnsonODonnell_ALLgwas_graph.txt" contains a single Genome Graph file containing all associations. [file 1471-2350-10-6-S6.zip › Kiel_17903296_Combined Bone Mineral Density phenotypes, Femoral Neck Bone Mineral Density, Trochanater Bone Mineral Density, Lumbar Spine Bone Mineral Density, gender differentiated in females]

chr1	202176843	3.211831629
chr5	26917842	4.360513511
chr6	47657085	3.643974143
chr7	35277381	5.029653124
chr9	20592188	3.15739076
chr11	96720041	3.394694954
chr12	20059354	3.694648631
chr13	52997850	3.282329497
chr15	55974260	4.208309351
chr18	48132968	3.869666232
chr20	18310297	3.111259039
