# Supplementary material for: An Open Access Database of Genome-wide Association Results
Source: BMC Med Genet. 2009 Jan 22;10:6. doi: 10.1186/1471-2350-10-6 (PMC2639349; doi:10.1186/1471-2350-10-6)
Supplement: Additional file 6 — Formatted files for more than 400 GWAS analyses that can be used to upload and browse results in UCSC Genome Browser using Genome Graphs. This archive file contains Genome Graph files for all GWAS associations contained in Additional files 2 and 4. The files within the archive can be used to visualize GWAS associations described here using UCSC Genome Graphs at regional, chromosomal and whole genome levels. A file "README.txt" describes file naming conventions. The file "JohnsonODonnell_ALLgwas_graph.txt" contains a single Genome Graph file containing all associations. [file 1471-2350-10-6-S6.zip › Kiel_17903296_Combined Bone Mineral Density phenotypes, Femoral Neck Bone Mineral Density, Trochanater Bone Mineral Density, Lumbar Spine Bone Mineral Density, gender differentiated in males]

chr1	48322260	3.050122296
chr2	125809285	3.910094889
chr6	83666784	3.274088368
chr7	33633839	4.812479279
chr9	90639777	2.510041521
chr13	107573163	3.465973894
chr17	11054857	4.199970641
chr17	53546007	4.66756154
