# Supplementary material for: An Open Access Database of Genome-wide Association Results
Source: BMC Med Genet. 2009 Jan 22;10:6. doi: 10.1186/1471-2350-10-6 (PMC2639349; doi:10.1186/1471-2350-10-6)
Supplement: Additional file 6 — Formatted files for more than 400 GWAS analyses that can be used to upload and browse results in UCSC Genome Browser using Genome Graphs. This archive file contains Genome Graph files for all GWAS associations contained in Additional files 2 and 4. The files within the archive can be used to visualize GWAS associations described here using UCSC Genome Graphs at regional, chromosomal and whole genome levels. A file "README.txt" describes file naming conventions. The file "JohnsonODonnell_ALLgwas_graph.txt" contains a single Genome Graph file containing all associations. [file 1471-2350-10-6-S6.zip › Kindmark_17505501_Serum alanine aminotransferase levels]

chr1	163632003	4.13667714
chr2	21085029	3.356547324
chr3	13864849	3.602059991
chr6	31838993	3.709965389
chr6	32680644	5.22184875
chr6	32759095	6.698970004
chr7	29298758	4.292429824
chr7	94780701	4.958607315
chr12	110076763	3.721246399
chr21	42547928	4.060480747
