# Supplementary material for: An Open Access Database of Genome-wide Association Results
Source: BMC Med Genet. 2009 Jan 22;10:6. doi: 10.1186/1471-2350-10-6 (PMC2639349; doi:10.1186/1471-2350-10-6)
Supplement: Additional file 6 — Formatted files for more than 400 GWAS analyses that can be used to upload and browse results in UCSC Genome Browser using Genome Graphs. This archive file contains Genome Graph files for all GWAS associations contained in Additional files 2 and 4. The files within the archive can be used to visualize GWAS associations described here using UCSC Genome Graphs at regional, chromosomal and whole genome levels. A file "README.txt" describes file naming conventions. The file "JohnsonODonnell_ALLgwas_graph.txt" contains a single Genome Graph file containing all associations. [file 1471-2350-10-6-S6.zip › Kooner_18193046_Triglycerides]

chr2	27594741	2.22184875
chr7	72516581	6.301029996
chr7	72608204	5.677780705
chr7	72658273	9.853871964
chr7	72697942	4.244125144
chr8	19863608	10.82390874
chr8	19863719	11.31875876
chr8	19864004	10.7212464
chr8	19887742	11.09151498
chr8	19913251	6.167491087
chr11	116112647	25.63827216
chr11	116237722	7.27572413
chr11	116257429	6.065501549
chr11	116279411	7.207608311
