# Supplementary material for: An Open Access Database of Genome-wide Association Results
Source: BMC Med Genet. 2009 Jan 22;10:6. doi: 10.1186/1471-2350-10-6 (PMC2639349; doi:10.1186/1471-2350-10-6)
Supplement: Additional file 6 — Formatted files for more than 400 GWAS analyses that can be used to upload and browse results in UCSC Genome Browser using Genome Graphs. This archive file contains Genome Graph files for all GWAS associations contained in Additional files 2 and 4. The files within the archive can be used to visualize GWAS associations described here using UCSC Genome Graphs at regional, chromosomal and whole genome levels. A file "README.txt" describes file naming conventions. The file "JohnsonODonnell_ALLgwas_graph.txt" contains a single Genome Graph file containing all associations. [file 1471-2350-10-6-S6.zip › Kozyrev_18204447_Systemic lupus erythematosus]

chr4	102934911	2.031517051
chr4	102954536	1.623423043
chr4	102969945	10.32422166
chr4	102970099	9.427128398
chr4	102970299	2.79
chr4	102971612	1.410050399
chr4	102995106	2.22
chr4	102999193	2.52
chr4	103010928	3.25
chr4	103058310	4.330683119
chr4	103133419	1.931814138
