# Supplementary material for: An Open Access Database of Genome-wide Association Results
Source: BMC Med Genet. 2009 Jan 22;10:6. doi: 10.1186/1471-2350-10-6 (PMC2639349; doi:10.1186/1471-2350-10-6)
Supplement: Additional file 6 — Formatted files for more than 400 GWAS analyses that can be used to upload and browse results in UCSC Genome Browser using Genome Graphs. This archive file contains Genome Graph files for all GWAS associations contained in Additional files 2 and 4. The files within the archive can be used to visualize GWAS associations described here using UCSC Genome Graphs at regional, chromosomal and whole genome levels. A file "README.txt" describes file naming conventions. The file "JohnsonODonnell_ALLgwas_graph.txt" contains a single Genome Graph file containing all associations. [file 1471-2350-10-6-S6.zip › Kubo_17206144_Lacunar Stroke]

chr14	60927722	1.910094889
chr14	60970735	2.077274542
chr14	60986931	2.261219442
chr14	60988969	5.325138859
chr14	60993845	5.019088062
chr14	60993992	6.292429824
chr14	60993994	5.007004902
chr14	61003771	3.053056729
chr14	61003890	2.962573502
chr14	61006553	3.348721986
chr14	61007045	1.454692884
chr14	61019441	2.442492798
chr14	61019496	2.413412695
chr14	61037956	1.806875402
chr14	61042568	1.525783736
chr14	61054053	2.097453221
chr14	61079990	1.838631998
