# Supplementary material for: An Open Access Database of Genome-wide Association Results
Source: BMC Med Genet. 2009 Jan 22;10:6. doi: 10.1186/1471-2350-10-6 (PMC2639349; doi:10.1186/1471-2350-10-6)
Supplement: Additional file 6 — Formatted files for more than 400 GWAS analyses that can be used to upload and browse results in UCSC Genome Browser using Genome Graphs. This archive file contains Genome Graph files for all GWAS associations contained in Additional files 2 and 4. The files within the archive can be used to visualize GWAS associations described here using UCSC Genome Graphs at regional, chromosomal and whole genome levels. A file "README.txt" describes file naming conventions. The file "JohnsonODonnell_ALLgwas_graph.txt" contains a single Genome Graph file containing all associations. [file 1471-2350-10-6-S6.zip › Larson_17903304_Atrial Fibrillation]

chr1	188725630	3.88941029
chr1	228765857	1.387216143
chr2	63607779	3.821023053
chr3	110400929	3.749579998
chr3	113538529	4.351639989
chr4	31051848	4.1837587
chr4	76924038	4.000869459
chr4	158061609	3.764471553
chr6	120497469	4.194499142
chr11	2956971	1.337242168
chr11	97372875	4.394694954
chr11	98971412	4.619788758
chr11	98998383	5.026872146
chr12	88286630	4.339134522
chr13	45731718	5.320572103
chr13	45732707	4.978810701
chr14	67747245	4.13076828
chr14	67762403	4.289036881
chr14	67769347	4.257274869
chr15	67793927	5.104025268
chr17	65849559	1.387216143
chr21	34886954	1.744727495
chr21	34898008	1.327902142
