# Supplementary material for: An Open Access Database of Genome-wide Association Results
Source: BMC Med Genet. 2009 Jan 22;10:6. doi: 10.1186/1471-2350-10-6 (PMC2639349; doi:10.1186/1471-2350-10-6)
Supplement: Additional file 6 — Formatted files for more than 400 GWAS analyses that can be used to upload and browse results in UCSC Genome Browser using Genome Graphs. This archive file contains Genome Graph files for all GWAS associations contained in Additional files 2 and 4. The files within the archive can be used to visualize GWAS associations described here using UCSC Genome Graphs at regional, chromosomal and whole genome levels. A file "README.txt" describes file naming conventions. The file "JohnsonODonnell_ALLgwas_graph.txt" contains a single Genome Graph file containing all associations. [file 1471-2350-10-6-S6.zip › Larson_17903304_Cardiovascular Disease including Myocardial Infarction, Coronary Insufficiency, CHD death, Atherothrombotic stroke]

chr1	34996899	1.721246399
chr1	55207031	1.585026652
chr1	55207236	2.698970004
chr1	98417801	4.148741651
chr6	13439076	4.809668302
chr6	13440039	4.205511953
chr6	13440446	5.177831921
chr7	116742021	4.359518563
chr7	116753540	4.172630727
chr7	116792460	4.158015195
chr9	22089568	4.728158393
chr9	22090176	4.730487056
chr9	22102599	4.777283529
chr10	60686639	4.002613616
chr11	102215681	1.37675071
chr11	102296609	1.552841969
chr13	109989414	4.632644079
chr14	90256423	4.281498311
chr15	97912248	2.22184875
chr15	98022441	2.397940009
