# Supplementary material for: An Open Access Database of Genome-wide Association Results
Source: BMC Med Genet. 2009 Jan 22;10:6. doi: 10.1186/1471-2350-10-6 (PMC2639349; doi:10.1186/1471-2350-10-6)
Supplement: Additional file 6 — Formatted files for more than 400 GWAS analyses that can be used to upload and browse results in UCSC Genome Browser using Genome Graphs. This archive file contains Genome Graph files for all GWAS associations contained in Additional files 2 and 4. The files within the archive can be used to visualize GWAS associations described here using UCSC Genome Graphs at regional, chromosomal and whole genome levels. A file "README.txt" describes file naming conventions. The file "JohnsonODonnell_ALLgwas_graph.txt" contains a single Genome Graph file containing all associations. [file 1471-2350-10-6-S6.zip › Larson_17903304_Coronary Heart Disease including Myocardial Infarction, Coronary Insufficiency, CHD death]

chr1	34899525	1.958607315
chr1	34922761	2.397940009
chr1	34947413	1.795880017
chr1	34958432	2.397940009
chr1	35003965	1.522878745
chr1	35141347	1.508638306
chr1	55167236	2
chr1	55207236	2.698970004
chr2	192759565	4.70333481
chr4	92127599	4.363512104
chr5	79206180	1.318758763
chr6	169595221	1.494850022
chr8	96774748	4.580044252
chr11	33698233	3.749579998
chr11	121794482	3.879426069
chr11	121794555	3.906578315
chr12	22539123	4.514278574
chr12	94985437	1.886056648
chr13	30106599	1.744727495
chr13	30129513	1.958607315
chr13	30129806	1.823908741
chr13	30134085	1.853871964
chr13	30177259	1.30980392
chr13	30210096	1.552841969
chr13	30365911	1.795880017
chr15	31705234	3.869666232
chr15	55028949	4.510041521
chr15	55120501	4.548213564
chr15	55129991	4.70333481
chr16	78108228	5.015472687
chr17	61344827	4.492144128
chr17	61344845	4.642065153
