# Supplementary material for: An Open Access Database of Genome-wide Association Results
Source: BMC Med Genet. 2009 Jan 22;10:6. doi: 10.1186/1471-2350-10-6 (PMC2639349; doi:10.1186/1471-2350-10-6)
Supplement: Additional file 6 — Formatted files for more than 400 GWAS analyses that can be used to upload and browse results in UCSC Genome Browser using Genome Graphs. This archive file contains Genome Graph files for all GWAS associations contained in Additional files 2 and 4. The files within the archive can be used to visualize GWAS associations described here using UCSC Genome Graphs at regional, chromosomal and whole genome levels. A file "README.txt" describes file naming conventions. The file "JohnsonODonnell_ALLgwas_graph.txt" contains a single Genome Graph file containing all associations. [file 1471-2350-10-6-S6.zip › Larson_17903304_Heart Failure]

chr2	179359495	1.522878745
chr3	52550871	1.397940009
chr5	148146299	1.602059991
chr5	148147283	1.397940009
chr5	163444569	3.809668302
chr5	163444804	4.326058001
chr6	7503317	1.537602002
chr6	118829188	1.602059991
chr6	118901845	1.408935393
chr6	119063140	1.366531544
chr6	119063520	1.468521083
chr9	17151527	4.586700236
chr10	118565596	5.054531415
chr10	132315529	3.826813732
chr15	32837079	1.397940009
chr15	61000910	1.958607315
chr15	61005590	1.958607315
