# Supplementary material for: An Open Access Database of Genome-wide Association Results
Source: BMC Med Genet. 2009 Jan 22;10:6. doi: 10.1186/1471-2350-10-6 (PMC2639349; doi:10.1186/1471-2350-10-6)
Supplement: Additional file 6 — Formatted files for more than 400 GWAS analyses that can be used to upload and browse results in UCSC Genome Browser using Genome Graphs. This archive file contains Genome Graph files for all GWAS associations contained in Additional files 2 and 4. The files within the archive can be used to visualize GWAS associations described here using UCSC Genome Graphs at regional, chromosomal and whole genome levels. A file "README.txt" describes file naming conventions. The file "JohnsonODonnell_ALLgwas_graph.txt" contains a single Genome Graph file containing all associations. [file 1471-2350-10-6-S6.zip › Levy_17903302_Carotid-Brachial Pulse Wave Velocity]

chr1	197462515	4.806875402
chr3	34937673	5.247183569
chr4	149489216	1.744727495
chr4	149489446	1.568636236
chr4	149546971	1.958607315
chr5	88124195	5.596879479
chr9	95125191	4.407823243
chr9	109912128	5.212539525
chr14	46027527	4.389339837
chr18	61742129	4.623423043
