# Supplementary material for: An Open Access Database of Genome-wide Association Results
Source: BMC Med Genet. 2009 Jan 22;10:6. doi: 10.1186/1471-2350-10-6 (PMC2639349; doi:10.1186/1471-2350-10-6)
Supplement: Additional file 6 — Formatted files for more than 400 GWAS analyses that can be used to upload and browse results in UCSC Genome Browser using Genome Graphs. This archive file contains Genome Graph files for all GWAS associations contained in Additional files 2 and 4. The files within the archive can be used to visualize GWAS associations described here using UCSC Genome Graphs at regional, chromosomal and whole genome levels. A file "README.txt" describes file naming conventions. The file "JohnsonODonnell_ALLgwas_graph.txt" contains a single Genome Graph file containing all associations. [file 1471-2350-10-6-S6.zip › Levy_17903302_Diastolic Blood Pressure]

chr2	35308845	4.93930216
chr2	228423619	6.638272164
chr3	2629691	5.428291168
chr3	37971481	4.394694954
chr3	63678681	4.782516056
chr3	189874213	3.958607315
chr4	85777864	4.091514981
chr4	99207880	3.853871964
chr4	149775569	2.096910013
chr5	39897583	4.761953897
chr5	40996921	4.193820026
chr5	110800303	5.349692477
chr6	88709299	5.15864053
chr6	102956029	4.590066877
chr6	140585329	4.723538196
chr6	149567299	5.809668302
chr7	100553323	4.913640169
chr8	14326753	3.853871964
chr8	27052291	4.308918508
chr8	66718741	4.257274869
chr8	73269470	5.480172006
chr8	119576596	4.431798276
chr10	72737658	3.431798276
chr12	69191621	4.468521083
chr12	109837231	3.387216143
chr13	103813224	5.847711656
chr14	75683431	5.478861916
chr14	75720517	5.311580178
chr15	82520393	4.372634143
chr19	16213403	3.677780705
