# Supplementary material for: An Open Access Database of Genome-wide Association Results
Source: BMC Med Genet. 2009 Jan 22;10:6. doi: 10.1186/1471-2350-10-6 (PMC2639349; doi:10.1186/1471-2350-10-6)
Supplement: Additional file 6 — Formatted files for more than 400 GWAS analyses that can be used to upload and browse results in UCSC Genome Browser using Genome Graphs. This archive file contains Genome Graph files for all GWAS associations contained in Additional files 2 and 4. The files within the archive can be used to visualize GWAS associations described here using UCSC Genome Graphs at regional, chromosomal and whole genome levels. A file "README.txt" describes file naming conventions. The file "JohnsonODonnell_ALLgwas_graph.txt" contains a single Genome Graph file containing all associations. [file 1471-2350-10-6-S6.zip › Levy_17903302_Forward Wave Amplitude]

chr1	173563071	5.381951903
chr1	202297344	1.657577319
chr1	202337980	1.920818754
chr1	228935275	1.431798276
chr2	116146260	4.787812396
chr3	149949053	1.337242168
chr5	82798839	4.524328812
chr6	47702681	4.91721463
chr8	17188201	5.707743929
chr9	83402242	5.279014256
chr13	44724220	4.978810701
chr19	6503386	4.935542011
