# Supplementary material for: An Open Access Database of Genome-wide Association Results
Source: BMC Med Genet. 2009 Jan 22;10:6. doi: 10.1186/1471-2350-10-6 (PMC2639349; doi:10.1186/1471-2350-10-6)
Supplement: Additional file 6 — Formatted files for more than 400 GWAS analyses that can be used to upload and browse results in UCSC Genome Browser using Genome Graphs. This archive file contains Genome Graph files for all GWAS associations contained in Additional files 2 and 4. The files within the archive can be used to visualize GWAS associations described here using UCSC Genome Graphs at regional, chromosomal and whole genome levels. A file "README.txt" describes file naming conventions. The file "JohnsonODonnell_ALLgwas_graph.txt" contains a single Genome Graph file containing all associations. [file 1471-2350-10-6-S6.zip › Levy_17903302_Reflected Wave Amplitude]

chr3	100957958	5.221125528
chr3	144732760	5.35261703
chr4	149384801	1.677780705
chr4	149384838	1.37675071
chr4	149532019	1.30980392
chr6	141122607	4.227678293
chr7	132985716	5.07109231
chr8	103154213	4.416801226
chr12	85025507	4.790484985
chr13	34828744	4.3400838
chr13	42132814	4.89279003
chr13	92688671	5.642065153
chr18	65039417	4.381951903
chr20	46776466	5.679853714
