# Supplementary material for: An Open Access Database of Genome-wide Association Results
Source: BMC Med Genet. 2009 Jan 22;10:6. doi: 10.1186/1471-2350-10-6 (PMC2639349; doi:10.1186/1471-2350-10-6)
Supplement: Additional file 6 — Formatted files for more than 400 GWAS analyses that can be used to upload and browse results in UCSC Genome Browser using Genome Graphs. This archive file contains Genome Graph files for all GWAS associations contained in Additional files 2 and 4. The files within the archive can be used to visualize GWAS associations described here using UCSC Genome Graphs at regional, chromosomal and whole genome levels. A file "README.txt" describes file naming conventions. The file "JohnsonODonnell_ALLgwas_graph.txt" contains a single Genome Graph file containing all associations. [file 1471-2350-10-6-S6.zip › Levy_17903302_Systolic Blood Pressure]

chr1	63363717	5.772113295
chr1	211104284	4.521433504
chr1	228934493	2.522878745
chr2	228460118	5
chr3	65953132	4.087246696
chr3	107292420	4.657577319
chr4	69893614	4.684029655
chr4	119867847	4.107905397
chr4	149445771	1.619788758
chr5	6921922	4.379863945
chr5	76700940	3.958607315
chr5	121105473	5.46470588
chr5	162928333	3.744727495
chr5	166312350	4.204119983
chr6	10377050	4.074687909
chr6	18515722	4.614393726
chr6	47884860	4.484126156
chr8	69666816	4.303643611
chr9	26263322	4.503070352
chr9	97731632	3.853871964
chr9	115782654	4.595166283
chr12	117252811	3.657577319
chr14	29595139	4.27572413
chr14	62030261	4.204119983
chr16	82321705	7.004364805
chr18	50960679	4.467245621
chr20	6639069	3.721246399
