# Supplementary material for: An Open Access Database of Genome-wide Association Results
Source: BMC Med Genet. 2009 Jan 22;10:6. doi: 10.1186/1471-2350-10-6 (PMC2639349; doi:10.1186/1471-2350-10-6)
Supplement: Additional file 6 — Formatted files for more than 400 GWAS analyses that can be used to upload and browse results in UCSC Genome Browser using Genome Graphs. This archive file contains Genome Graph files for all GWAS associations contained in Additional files 2 and 4. The files within the archive can be used to visualize GWAS associations described here using UCSC Genome Graphs at regional, chromosomal and whole genome levels. A file "README.txt" describes file naming conventions. The file "JohnsonODonnell_ALLgwas_graph.txt" contains a single Genome Graph file containing all associations. [file 1471-2350-10-6-S6.zip › Li_17997608_Serum uric acid levels]

chr4	9531265	1.698970004
chr4	9543842	3.397940009
chr4	9545008	15.74472749
chr4	9551675	8.416801226
chr4	9554394	7.705533774
chr4	9554890	14.25806092
chr4	9557927	8.289882635
chr4	9562395	6.910094889
chr4	9564016	8.379863945
chr4	9564296	6.826813732
chr4	9565069	6.847711656
chr4	9565177	10.92445304
chr4	9574098	7.194499142
chr4	9575478	15.11463878
chr4	9575691	6.920818754
chr4	9577782	7.010105436
chr4	9594694	10.56066731
chr4	9594808	7.812479279
chr4	9603313	12.88941029
chr4	9605988	11.31425826
chr4	9606210	10.13846559
chr4	9606401	10.52724355
chr4	9606899	13.5421181
chr4	9616184	6.943095149
chr4	9616373	7.079354999
chr4	9665474	8.829738285
chr4	9713886	14.22112553
chr4	9716189	8.675717545
chr4	9724163	8.185752404
chr4	9724621	9.793174124
chr4	9748203	8.630784143
chr4	9750517	9.137272472
chr4	9751659	7.314258261
chr4	9752884	8.931814138
chr4	9754831	7.191789027
chr4	9797424	8.098541679
chr4	9797479	8.764471553
chr4	9885450	8.364516253
chr4	9885565	7.512861625
chr4	9894091	7.270025714
chr4	9914561	9.095284455
chr4	10019846	8.823908741
chr5	108694666	5.853871964
chr18	7764104	4.886056648
chr18	71586047	5.721246399
