# Supplementary material for: An Open Access Database of Genome-wide Association Results
Source: BMC Med Genet. 2009 Jan 22;10:6. doi: 10.1186/1471-2350-10-6 (PMC2639349; doi:10.1186/1471-2350-10-6)
Supplement: Additional file 6 — Formatted files for more than 400 GWAS analyses that can be used to upload and browse results in UCSC Genome Browser using Genome Graphs. This archive file contains Genome Graph files for all GWAS associations contained in Additional files 2 and 4. The files within the archive can be used to visualize GWAS associations described here using UCSC Genome Graphs at regional, chromosomal and whole genome levels. A file "README.txt" describes file naming conventions. The file "JohnsonODonnell_ALLgwas_graph.txt" contains a single Genome Graph file containing all associations. [file 1471-2350-10-6-S6.zip › Li_17998437_Alzheimer's disease]

chr1	1748886	3.521433504
chr1	1783646	3.785156152
chr1	1794162	3.809668302
chr1	1813782	3.500312917
chr1	4057058	4.179798541
chr1	4082645	3.15490196
chr1	4270245	4.571865206
chr1	4605791	3.252588192
chr1	4720659	3.280668713
chr1	6942403	3.304518324
chr1	6951849	3.368556231
chr1	6958417	3.694648631
chr1	7383020	3.435333936
chr1	10549509	3.393618635
chr1	10555860	3.387216143
chr1	11784801	1.411168274
chr1	13713642	3.005682847
chr1	18113896	3.040005162
chr1	18169994	4.083546051
chr1	18170275	4.067526235
chr1	18187208	3.234331445
chr1	18459007	3.051587034
chr1	18462330	3.270025714
chr1	19273278	3.068542129
chr1	19730858	3.345823458
chr1	23784754	3.575118363
chr1	26257277	3.28567024
chr1	26257737	3.621602099
chr1	26399026	3.343901798
chr1	26469731	3.540607512
chr1	26473972	3.000434512
chr1	26512221	3.966576245
chr1	29727262	3.411168274
chr1	29727327	3.175874166
chr1	29731644	3.369572125
chr1	29732351	3.217527376
chr1	30561928	3.485452247
chr1	34084766	3.109020403
chr1	34103977	3.191789027
chr1	36850363	3.177831921
chr1	39001900	3.407823243
chr1	41758040	3.866461092
chr1	41758653	3.106793247
chr1	41761221	3.038104526
chr1	41771436	3.493494968
chr1	41814904	3.628932138
chr1	41827401	3.406713933
chr1	41881898	3.304518324
chr1	41886785	3.19859629
chr1	41996496	3.131943638
chr1	43472557	4.591760035
chr1	43494297	3.033389013
chr1	52121357	3.536107011
chr1	52148012	3.53165267
chr1	52188728	3.378823718
chr1	53818212	3.30980392
chr1	53818306	3.307153081
chr1	55221861	3.191789027
chr1	57048241	3.087246696
chr1	57240523	4.237321436
chr1	57241379	4.093664958
chr1	57253872	3.153662888
chr1	57257251	3.425968732
chr1	60362363	3.663540266
chr1	61860371	3.567030709
chr1	61914685	3.018181393
chr1	62295811	3.054531415
chr1	62348569	3.109578981
chr1	64118949	3.078313525
chr1	64120736	3.353596274
chr1	64120926	3.284832642
chr1	64258795	3.480172006
chr1	65911163	3.294136288
chr1	65925477	3.241088108
chr1	66764642	3.03574037
chr1	73146384	3.109578981
chr1	73166681	4.057991947
chr1	73254748	3.161780778
chr1	75736522	3.053056729
chr1	76190028	3.011441043
chr1	78336784	3.474955193
chr1	80811644	3.739928612
chr1	81150159	3.092588639
chr1	82737452	3.344861565
chr1	82737485	3.310691141
chr1	82737747	3.28567024
chr1	85778796	3.100179498
chr1	86465784	3.382999659
chr1	92137164	3.055024092
chr1	96446475	3.457174573
chr1	96452280	3.09420412
chr1	100236010	3.896196279
chr1	100296124	3.716698771
chr1	100410296	4.698970004
chr1	100462710	3.847711656
chr1	104549369	3.121478204
chr1	104756170	3.195860568
chr1	110790611	3.4710833
chr1	114478552	3.155522824
chr1	114552428	3.115204636
chr1	114553938	3.075204004
chr1	117349845	3.663540266
chr1	119662498	3.982966661
chr1	149802540	3.590066877
chr1	157448493	3.039053804
chr1	158125903	5.367542708
chr1	158459681	3.242603971
chr1	158579249	1.527243551
chr1	158587804	1.804100348
chr1	162693609	3.15739076
chr1	165500790	3.031050319
chr1	165526379	3.040481623
chr1	166657691	3.061980903
chr1	168352077	3.211124884
chr1	169679874	3.504455662
chr1	170158708	3.017276612
chr1	170339258	3.195860568
chr1	170384303	3.408935393
chr1	170386205	3.844663963
chr1	170388482	3.210419288
chr1	173403999	3.605548319
chr1	173423051	3.508638306
chr1	177835711	3.031050319
chr1	179362175	3.296708622
chr1	179375631	3.222573178
chr1	179376720	3.148741651
chr1	179884724	4.185086819
chr1	180579380	3.557520231
chr1	180828256	3.408935393
chr1	180841999	3.563837353
chr1	185083273	3.304518324
chr1	185102618	3.043351421
chr1	188603923	3.53165267
chr1	188614288	3.361510743
chr1	189153396	4.424812155
chr1	189153439	4.175223538
chr1	189156308	5.075720714
chr1	189166744	5.142064735
chr1	189170616	4.970616222
chr1	189171023	5.067019178
chr1	189179226	4.21395879
chr1	191897200	3.453457337
chr1	191984321	3.088309841
chr1	193433534	3.373659633
chr1	194367637	3.436518915
chr1	196255384	3.119758224
chr1	199439773	3.205511953
chr1	199441445	3.253365801
chr1	199898094	3.742321425
chr1	199904605	3.542118103
chr1	199924332	5.087246696
chr1	199925072	4.886056648
chr1	199930724	4.48945499
chr1	202147705	3.031050319
chr1	202451807	3.166852888
chr1	203726134	3.373659633
chr1	210215622	3.063486258
chr1	213955335	3.133122186
chr1	216421416	3.022276395
chr1	222932413	3.508638306
chr1	222942015	3.557520231
chr1	222948593	3.326058001
chr1	224463625	3.886056648
chr1	227323375	3.463441557
chr1	228521297	3.019542108
chr1	228885464	3.388276692
chr1	230606934	3.004364805
chr1	232577836	3.127261173
chr1	232592563	3.121478204
chr1	233022965	4.205511953
chr1	233875793	3.560667306
chr1	234133095	3.153044675
chr1	235261351	3.642065153
chr1	235261545	4.542118103
chr1	235265216	3.273272791
chr1	235959268	3.847711656
chr1	236610629	5.460923901
chr1	240062526	3.029653124
chr1	240984564	3.349692477
chr1	240985051	3.078313525
chr1	245642391	3.090979146
chr2	2236731	3.103473783
chr2	2247771	3.116338565
chr2	2585837	3.210419288
chr2	2592967	3.432973634
chr2	4463789	3.232844134
chr2	5158482	3.375717904
chr2	5158680	3.35261703
chr2	5189379	3.36552273
chr2	5244283	3.112945622
chr2	5258126	3.030584088
chr2	5262435	3.099086932
chr2	5922951	3.675717545
chr2	5928033	3.100179498
chr2	5946465	3.143875556
chr2	5965395	3
chr2	6524238	3.462180905
chr2	11165264	4.406713933
chr2	11684733	3.425968732
chr2	14171758	3.109020403
chr2	14171842	3.19859629
chr2	14188697	3.841637508
chr2	14204495	3.363512104
chr2	14212377	3.93930216
chr2	14221167	3.42136079
chr2	15928110	3.179798541
chr2	18836932	3.271646218
chr2	19654032	3.449771647
chr2	20468730	3.050122296
chr2	20982464	3.027797162
chr2	23402119	3.355561411
chr2	23402161	3.804100348
chr2	23435124	3.016373713
chr2	26281636	3.3400838
chr2	26380267	3.305394801
chr2	28178705	3.069050969
chr2	28523253	3.437707136
chr2	30479951	3.229884705
chr2	30815501	3.042392713
chr2	30837200	3.235077015
chr2	30840149	4.32330639
chr2	34799788	3.212539525
chr2	35590756	3.106793247
chr2	36344128	3.195179321
chr2	36344508	3.238824187
chr2	36346905	3.068033885
chr2	36351769	3.694648631
chr2	36370167	3.903089987
chr2	36373854	4.095825632
chr2	37742042	3.288192771
chr2	43158895	3.527243551
chr2	44245756	3.605548319
chr2	44255971	4.050122296
chr2	44258406	3.910094889
chr2	44261489	3.283996656
chr2	44315637	4.619788758
chr2	44335603	4.406713933
chr2	44356292	3.432973634
chr2	51366228	3.251811973
chr2	51375129	4.252588192
chr2	52281320	4.231361899
chr2	54926968	3.512861625
chr2	57518942	3.028260409
chr2	61086209	3.161150909
chr2	65548899	3.610833916
chr2	67257830	3.607303047
chr2	75506329	3.679853714
chr2	79425269	3.18243463
chr2	96961304	3.064492734
chr2	98129591	3.058488567
chr2	98770897	3.954677021
chr2	101994941	3.787812396
chr2	101994993	3.769551079
chr2	102002958	3.15490196
chr2	102318792	3.155522824
chr2	102384509	3.063989204
chr2	105291743	3.721246399
chr2	105453376	4.375717904
chr2	105460819	3.196542884
chr2	105611105	3.042392713
chr2	105753297	3.436518915
chr2	105757586	3.920818754
chr2	105759231	3.681936665
chr2	105761241	3.517126416
chr2	105764056	3.401209493
chr2	105794836	3.465973894
chr2	105800341	3.812479279
chr2	105802798	4.004364805
chr2	105811641	3.616184634
chr2	107417947	3.057000407
chr2	107697249	3
chr2	109315152	3.138465589
chr2	113098605	3.319664487
chr2	113316886	3.13076828
chr2	121347854	3.257274869
chr2	121651527	4.092588639
chr2	121656471	4.548213564
chr2	121659827	3.623423043
chr2	121662295	5.403402904
chr2	122427135	3.446116973
chr2	123148391	3.013228266
chr2	123168063	3.205511953
chr2	123188589	3.279014256
chr2	125365158	3.073657553
chr2	127543003	3.225483034
chr2	127577300	3.335358024
chr2	127662901	3.009217308
chr2	134367696	3.075720714
chr2	134374210	3.231361899
chr2	134395273	3.097453221
chr2	134588507	3.310691141
chr2	136272950	3.089375595
chr2	136411375	3.009217308
chr2	136644327	3.386158178
chr2	154942524	3.13430394
chr2	158680401	4.640164518
chr2	166372502	3.088309841
chr2	166423944	3.019996628
chr2	166458885	3.185086819
chr2	172004040	4.087246696
chr2	176766562	3.014124643
chr2	177098699	3.367542708
chr2	177188300	3.235077015
chr2	179396700	3.339134522
chr2	180680840	3.244887734
chr2	180697529	3.935542011
chr2	183202136	3.229884705
chr2	183202917	3.410050399
chr2	186605311	3.380906669
chr2	189193401	3.234331445
chr2	189363113	3.958607315
chr2	189379461	3.238824187
chr2	189713088	3.047207557
chr2	190921909	3.097453221
chr2	190935737	3.294136288
chr2	191761429	3.454692884
chr2	192113695	3.283162277
chr2	195709699	3.081445469
chr2	195709946	3.508638306
chr2	206322336	3.244125144
chr2	207549925	3.153662888
chr2	212530487	3.328827157
chr2	215269797	4.175874166
chr2	215270178	4.442492798
chr2	215272568	3.295849483
chr2	217459791	3.139063379
chr2	217462225	5.490797478
chr2	222328377	3.18243463
chr2	225866044	4.105130343
chr2	226985250	3.01188716
chr2	227084332	3.058985756
chr2	227088100	3.001304842
chr2	227647124	3.20481541
chr2	231150740	3.14691047
chr2	231649204	3.008330993
chr2	233563705	3.039053804
chr2	237455750	3.279014256
chr2	237566348	3.070581074
chr3	147906	3.172630727
chr3	163865	5.01188716
chr3	177034	3.4225082
chr3	423979	3.694648631
chr3	1504992	3.68613278
chr3	1538944	3.030118356
chr3	2703391	4.021363052
chr3	2716024	3.208309351
chr3	2801545	3.115204636
chr3	3476945	3.386158178
chr3	3477091	3.536107011
chr3	3480049	3.565431096
chr3	3520416	3.396855627
chr3	3531810	3.117475462
chr3	5453372	3.058985756
chr3	5467216	3.270025714
chr3	5607123	4.078313525
chr3	5832133	3.252588192
chr3	6723069	3.093664958
chr3	6723343	3.412289035
chr3	7130702	3.061980903
chr3	7143009	3.115204636
chr3	7154682	3.033858267
chr3	7163116	3.460923901
chr3	7173602	3.127261173
chr3	7430576	3.341035157
chr3	7941315	3.027797162
chr3	11030114	3.179142011
chr3	11608951	3.517126416
chr3	12277242	3.105130343
chr3	12311507	3.156144577
chr3	12368125	3.63638802
chr3	13919839	3.189767482
chr3	20412612	3.404503778
chr3	21874336	3.077793723
chr3	21874359	3.058488567
chr3	22459609	3.747146969
chr3	24607128	3.505845406
chr3	25435600	4.749579998
chr3	26680641	3.286509457
chr3	26685649	3.36552273
chr3	26693728	3.332547047
chr3	26695694	3.266802735
chr3	26697143	3.694648631
chr3	26700125	3.684029655
chr3	26710087	3.140861703
chr3	26752476	3.388276692
chr3	29252990	3.008330993
chr3	31774258	3.542118103
chr3	31781075	3.407823243
chr3	31781192	4.283162277
chr3	31787589	3.714442691
chr3	31792548	3.298432015
chr3	35970870	3.795880017
chr3	39482949	3.143875556
chr3	40867123	3.102372909
chr3	45286622	3.255707017
chr3	45681171	3.031517051
chr3	45710222	3.279014256
chr3	45771433	3.111820506
chr3	50584628	3.000434512
chr3	50591650	3.146301788
chr3	50611115	3.440093375
chr3	50612473	3.508638306
chr3	55082984	3.36552273
chr3	55083398	3.377785977
chr3	58550150	3.026410377
chr3	59619273	3.946921557
chr3	61018979	3.441291429
chr3	61020939	3.679853714
chr3	61023621	3.517126416
chr3	61023705	3.616184634
chr3	61024019	3.595166283
chr3	61024599	3.575118363
chr3	61026657	3.595166283
chr3	61027539	3.278189385
chr3	61027560	3.530177984
chr3	61027682	3.063989204
chr3	61028019	4.200659451
chr3	62776113	3.886056648
chr3	62777879	3.665546249
chr3	63501846	3.987162775
chr3	64231310	4.19314197
chr3	64258517	3.066512712
chr3	64260055	3.507239611
chr3	64264394	3.41453927
chr3	64265627	3.653647026
chr3	64347647	3.395773947
chr3	64672128	3.150580586
chr3	65040531	3.004364805
chr3	66400170	3.148130399
chr3	68047637	3.361510743
chr3	68344336	3.327902142
chr3	69783477	4.565431096
chr3	72368779	3.399027104
chr3	72598896	3.154281982
chr3	77441655	3.368556231
chr3	77460897	3.459670525
chr3	77469545	3.943095149
chr3	80549699	3.07007044
chr3	80560898	3.245651664
chr3	80627826	3.882728704
chr3	80629934	3.145086978
chr3	80631947	3.438898616
chr3	80633872	3.701146924
chr3	80636308	3.166852888
chr3	80643098	3.785156152
chr3	80643215	3.8569852
chr3	80645884	3.524328812
chr3	80647028	3.645891561
chr3	80653687	3.361510743
chr3	80654636	3.614393726
chr3	80667437	3.485452247
chr3	80679283	3.292429824
chr3	80711591	3.032920266
chr3	80794579	3.065501549
chr3	80869953	3.014573526
chr3	81079810	4.847711656
chr3	89664098	3.331614083
chr3	104069714	3.148741651
chr3	105240231	3.534617149
chr3	109057764	3.11407366
chr3	109127883	3.583359493
chr3	110075305	3.659555885
chr3	117517279	3.171340103
chr3	119885252	3.040005162
chr3	121989427	3.037157319
chr3	121996099	3.109578981
chr3	124992619	3.379863945
chr3	126342172	3.146301788
chr3	126379551	4.787812396
chr3	128415932	3.616184634
chr3	128417819	3.440093375
chr3	129358064	3.280668713
chr3	129460355	3.014573526
chr3	131004497	3.232102384
chr3	132855452	3.236572006
chr3	134977044	1.627087997
chr3	136940984	3.037157319
chr3	152374392	3.07109231
chr3	152762704	3.037157319
chr3	152802700	3.554395797
chr3	161143969	3.614393726
chr3	161149926	4.863279433
chr3	161150985	4.879426069
chr3	161181560	4.966576245
chr3	162733946	3.165579296
chr3	165720298	3
chr3	166481091	3.255707017
chr3	166489165	3.164309429
chr3	166514051	5.452225295
chr3	166523258	3.581698709
chr3	166523557	3.431798276
chr3	166523810	3.131943638
chr3	166531645	3.241845378
chr3	166536697	4.347753659
chr3	166537385	3.254144805
chr3	170367722	3.007888512
chr3	171100574	3.583359493
chr3	173757210	3.619788758
chr3	183884795	3.42365865
chr3	184359986	3.180456064
chr3	184693685	3.195179321
chr3	185939772	3.122053048
chr3	187789235	4.11407366
chr3	187792995	4.382999659
chr3	187794438	3.669586227
chr3	188394029	3.163043263
chr3	188404162	3.096910013
chr3	188658401	3.024568191
chr3	191241900	3.54515514
chr3	191242805	3.581698709
chr3	191244558	3.590066877
chr3	193526543	4.337242168
chr3	194068302	3.024108864
chr3	194075842	3.000869459
chr3	195369888	3.616184634
chr4	2393995	3.154281982
chr4	4992588	5.954677021
chr4	4993051	3.244887734
chr4	5001111	5.978810701
chr4	5020646	5.821023053
chr4	5292472	3.14691047
chr4	5305701	3.054531415
chr4	5396850	3.234331445
chr4	7560658	3.238824187
chr4	9575691	3.040005162
chr4	9665474	3.982966661
chr4	9683268	3.468521083
chr4	9702749	3.640164518
chr4	9708912	4.444905551
chr4	12012694	3.085656843
chr4	13771200	4.37675071
chr4	17156328	3.358525889
chr4	21088125	3.184422252
chr4	21088565	3.343901798
chr4	21160819	3.297569464
chr4	21217025	3.007004902
chr4	23572059	3.213248578
chr4	24610537	3.559090918
chr4	27647485	3.492144128
chr4	28556208	3.163675884
chr4	29235963	3.296708622
chr4	32078459	3.232844134
chr4	35705500	3.259637311
chr4	35832270	3.512861625
chr4	36212620	3.022276395
chr4	36357918	3.522878745
chr4	36404924	4.354577731
chr4	36593982	3.192464972
chr4	36613184	3.455931956
chr4	36645452	4.928117993
chr4	36646346	3.094743951
chr4	36666527	3.305394801
chr4	36671458	3.906578315
chr4	36678157	4.126679398
chr4	36678420	3.390405591
chr4	36678760	4.021363052
chr4	36679501	3
chr4	36687692	3.3400838
chr4	36698088	3.718966633
chr4	36706362	3.379863945
chr4	36706436	3.054039296
chr4	36710673	3.612610174
chr4	36710799	3.078313525
chr4	37229069	4.007004902
chr4	39996746	3.482804102
chr4	45924328	3.262012674
chr4	45933535	3.249491605
chr4	45938881	3.280668713
chr4	45969347	3.274905479
chr4	53370091	3.477555766
chr4	53370306	3.610833916
chr4	55129585	3.193820026
chr4	55167452	3.081445469
chr4	57775930	3.092051478
chr4	61362529	3.140261434
chr4	61378573	3.068033885
chr4	61392356	3.507239611
chr4	63342073	3.132532512
chr4	63342254	3.303643611
chr4	64791203	3.406713933
chr4	65867793	3.448550002
chr4	66683308	3.08249449
chr4	66685836	3.20481541
chr4	66687434	3.187755303
chr4	77091708	3.468521083
chr4	77132997	3.866461092
chr4	81035374	3.076238039
chr4	84808928	3.228412519
chr4	88136955	3.073143291
chr4	88166182	3.11577123
chr4	88183387	3.442492798
chr4	90975444	3.235823868
chr4	94715522	3.09420412
chr4	94944876	3.289036881
chr4	101731898	3.438898616
chr4	110749646	3.039529222
chr4	110751248	3.452225295
chr4	110795937	4.821023053
chr4	110810270	4.380906669
chr4	110831986	4.671620397
chr4	110848343	3.935542011
chr4	111059403	3.246416941
chr4	111073993	3.315154638
chr4	111081376	3.007446482
chr4	111086799	3.192464972
chr4	111096865	3.416801226
chr4	111102039	3.406713933
chr4	114840997	3.15490196
chr4	115819449	3.063486258
chr4	115839648	3.35261703
chr4	115893408	3.260427656
chr4	116109214	3.438898616
chr4	117664880	3.617982957
chr4	117670903	3.390405591
chr4	118170496	3.335358024
chr4	118195481	5.12090412
chr4	119274236	3.303643611
chr4	124985781	3.573488739
chr4	125645317	3.528708289
chr4	125683590	3.378823718
chr4	129904608	3.014124643
chr4	130279491	3.166215625
chr4	130464158	3.151810883
chr4	130468054	3.031517051
chr4	130472545	3.148741651
chr4	130478460	3.160521953
chr4	132745244	3.434152181
chr4	132765394	3.216811309
chr4	136806246	3.219682688
chr4	138205257	3.294136288
chr4	140836433	3.1123827
chr4	142176514	3.109578981
chr4	146577875	3.692503962
chr4	148913620	3.151195299
chr4	148916367	3.400116928
chr4	148950091	3.436518915
chr4	154112306	3.118045029
chr4	154142243	4.316952962
chr4	154143613	3.159266765
chr4	154182605	3.739928612
chr4	156109912	3.194499142
chr4	163061990	3.818156412
chr4	163065162	3.795880017
chr4	163145174	3.036212173
chr4	163276217	3.033858267
chr4	163276603	3.130181792
chr4	163278637	3.274905479
chr4	163278780	3.039529222
chr4	175694864	3.156144577
chr4	177676068	3.431798276
chr4	180488673	5.051587034
chr4	180915220	3.028724151
chr4	181034152	3.017728767
chr4	181034268	3.308918508
chr4	182162059	3.209011525
chr4	183109443	6.501689446
chr4	183109479	5.779891912
chr4	183115744	5.63638802
chr4	183458701	3.030584088
chr4	185249095	3.203425667
chr4	185249203	3.067526235
chr4	185662568	3.524328812
chr4	186245396	3.124360063
chr4	186245438	3.104577454
chr4	186249458	3.586700236
chr4	186249553	3.191789027
chr4	186249595	3.555955204
chr4	186249660	3.176525771
chr4	186759947	3.160521953
chr4	189575463	3.061480275
chr4	190287729	3.519993057
chr4	190287814	3.254925208
chr4	190606845	3.482804102
chr5	1289212	3.563837353
chr5	2312217	3.247183569
chr5	2394949	4.73754891
chr5	2501146	5.294992041
chr5	3868995	3.056011125
chr5	5236700	3.021363052
chr5	7478788	3.669586227
chr5	7478981	3.134896025
chr5	7482254	3.089375595
chr5	7493607	3.388276692
chr5	8895947	4.251811973
chr5	9537935	4.104577454
chr5	14210040	3.105130343
chr5	15386012	3.106793247
chr5	26707484	3.331614083
chr5	26885565	3.480172006
chr5	28054404	3.021819483
chr5	28094799	3.196542884
chr5	29078236	3.184422252
chr5	29083225	3.260427656
chr5	29112827	3.075720714
chr5	29113539	3.024568191
chr5	29113856	3.204119983
chr5	29193122	3.066006836
chr5	29593085	4.730487056
chr5	29621370	3.011441043
chr5	30846271	3.229147988
chr5	30865434	3.500312917
chr5	34893202	3.482804102
chr5	34893227	3.412289035
chr5	38923537	3.213248578
chr5	38960673	3.061480275
chr5	40427983	3.832682665
chr5	40437266	4.05207638
chr5	42471800	4.016824928
chr5	42506774	3.627087997
chr5	57572986	3.89279003
chr5	57631401	3.431798276
chr5	58146081	3.014573526
chr5	58547258	4.684029655
chr5	61175842	3.525783736
chr5	62290424	3.453457337
chr5	67027896	3.042871802
chr5	67523084	3.022276395
chr5	71497821	3.109578981
chr5	74010031	3.133712661
chr5	74013280	3.066006836
chr5	74407897	3.384049948
chr5	78440157	3.585026652
chr5	79189870	3
chr5	80483382	3.696803943
chr5	83021495	3.089375595
chr5	84251770	3.26520017
chr5	84269988	3.349692477
chr5	84286880	3.621602099
chr5	84555326	3.18243463
chr5	84673273	3.154281982
chr5	84853165	4.818156412
chr5	84858536	4.578396073
chr5	84859033	4.665546249
chr5	84862649	4.675717545
chr5	84864669	3.248720896
chr5	84869510	3.386158178
chr5	85995953	3.349692477
chr5	87114123	3.835647144
chr5	87126688	3.605548319
chr5	87131582	3.415668776
chr5	91491889	3.380906669
chr5	91756319	3.159893906
chr5	91764119	3.037630664
chr5	94679629	3.793174124
chr5	97931040	3.065501549
chr5	100110132	3.270025714
chr5	103266312	3.065501549
chr5	106932896	3.688246139
chr5	109354866	3
chr5	109355183	3
chr5	119043649	3.384049948
chr5	119360928	3.039053804
chr5	120915451	3.159893906
chr5	123279233	3.112945622
chr5	124051842	4.705533774
chr5	125678133	3.217527376
chr5	131689055	3.07109231
chr5	131693277	3.363512104
chr5	131742308	3.014573526
chr5	132062245	3.199970641
chr5	136346638	4.171340103
chr5	136347755	3.086186148
chr5	136349312	3.269217724
chr5	136485735	3.090443971
chr5	136599311	3.037630664
chr5	138496243	3.299296283
chr5	138498688	3.41453927
chr5	140137611	3.073657553
chr5	140138726	3.223298816
chr5	140151626	3.316952962
chr5	148180793	4.258848401
chr5	148181448	4.671620397
chr5	148185245	4.539102157
chr5	148765642	4.033858267
chr5	148780282	4.17327748
chr5	149558162	3.256490235
chr5	154549881	7.028724151
chr5	155275310	3.661543506
chr5	157422425	3.131355562
chr5	157485991	3.649751982
chr5	157490982	3.390405591
chr5	157503797	3.716698771
chr5	159867455	3.600326279
chr5	159878254	3.036212173
chr5	159897979	3.701146924
chr5	160213616	4.554395797
chr5	160239534	3.110138279
chr5	160477293	3.191789027
chr5	162727025	5.337242168
chr5	162742541	3.4710833
chr5	165619981	3.537602002
chr5	165885847	3.122628654
chr5	167653779	4.424812155
chr5	167658299	4.215382707
chr5	168237739	3.853871964
chr5	168892466	3.084072788
chr5	171964073	3.465973894
chr5	173062210	3.036212173
chr5	173602753	3.22184875
chr5	179581477	3.815308569
chr5	179802201	3.019542108
chr6	1812101	3.077793723
chr6	4545393	3.540607512
chr6	6187592	3.061980903
chr6	6378910	3.407823243
chr6	11297073	4.465973894
chr6	13525725	3.684029655
chr6	13530141	3.169411331
chr6	13565768	4.025949097
chr6	13656144	4.133712661
chr6	14147988	3.220403509
chr6	14148248	3.150580586
chr6	21126634	3.876148359
chr6	21139414	4.539102157
chr6	21316408	3.42365865
chr6	21317102	3.380906669
chr6	22063523	3.007888512
chr6	22907679	3.417936637
chr6	24161148	3.256490235
chr6	24503744	3.069560405
chr6	26034653	3.716698771
chr6	26052257	5.176525771
chr6	27418512	3.565431096
chr6	28163474	3
chr6	29811802	3.801342913
chr6	29815286	3.139063379
chr6	31710946	4.158015195
chr6	31726100	3.450996738
chr6	31823861	3.249491605
chr6	32273422	3.004364805
chr6	32453667	3.419075024
chr6	32516820	3.048662481
chr6	32520570	3.205511953
chr6	32537872	3.290730039
chr6	32734250	3.621602099
chr6	33011878	3.387216143
chr6	36750814	3.023191663
chr6	40406275	3.234331445
chr6	40648460	3
chr6	40669683	3.119758224
chr6	40695765	3.087777943
chr6	42499309	3.026872146
chr6	43517396	4.404503778
chr6	44134712	5.156767222
chr6	46135111	3.07007044
chr6	46958128	3.149353765
chr6	47244472	3.129011186
chr6	48057452	3.088309841
chr6	48070726	3.386158178
chr6	51071956	3.651695137
chr6	51422204	5.121478204
chr6	51426525	3.392544977
chr6	51472970	3.240332155
chr6	51482934	3.211831629
chr6	51556765	3.088842391
chr6	51568113	3.534617149
chr6	53991449	3
chr6	62669538	3.777283529
chr6	62693246	3.718966633
chr6	62696135	3.76700389
chr6	62696452	3.63638802
chr6	67162197	3.171340103
chr6	67180065	3.747146969
chr6	67180476	3.064996849
chr6	67180515	3.528708289
chr6	67844420	3.043351421
chr6	67847494	3.392544977
chr6	67880189	3
chr6	67899814	3.191114133
chr6	68016553	3.76700389
chr6	68023846	3.189095719
chr6	73093086	3.850780887
chr6	73111992	3.382999659
chr6	73113269	3.419075024
chr6	73114364	3.694648631
chr6	73129122	3.468521083
chr6	73148099	3.018181393
chr6	74497235	3.2915791
chr6	78167690	3.370590401
chr6	78173227	3.099086932
chr6	78189468	4.131943638
chr6	78195443	4.229147988
chr6	78197562	3.059981845
chr6	81370213	3.195179321
chr6	84071117	3.571865206
chr6	84117577	3.050122296
chr6	84119300	3.060480747
chr6	84120909	3.076238039
chr6	84135283	3
chr6	84152050	3.057991947
chr6	84159598	3.239577517
chr6	84164784	3.850780887
chr6	84169187	3.103473783
chr6	84178013	3.179142011
chr6	84178231	3.156144577
chr6	84178432	3.099086932
chr6	84222575	3.283162277
chr6	84228251	3.097997109
chr6	84228649	3.36251027
chr6	84237074	3.26760624
chr6	91118042	4.853871964
chr6	91848763	3.052566278
chr6	92449770	3.262012674
chr6	96116246	3.255707017
chr6	97844143	3.221125528
chr6	97856053	3.037630664
chr6	97856330	3.211831629
chr6	100927512	4.37161107
chr6	101486741	3.879426069
chr6	102115740	3.316052869
chr6	103461078	3.950781977
chr6	103461114	3.588380294
chr6	103461217	4.051098239
chr6	104478440	3.160521953
chr6	105273953	3.078313525
chr6	105985961	3.14327111
chr6	109087889	3.438898616
chr6	113064010	3.01188716
chr6	113603104	3.025488307
chr6	119042375	3.310691141
chr6	124242849	4.460923901
chr6	125294693	3.452225295
chr6	130015655	3.054039296
chr6	130829469	3.366531544
chr6	131291580	3.239577517
chr6	136209261	4.575118363
chr6	136218421	3.037157319
chr6	136221430	3.361510743
chr6	138808705	3.254144805
chr6	139327789	4.368556231
chr6	143139186	3.442492798
chr6	144628931	3.359518563
chr6	148334801	3.595166283
chr6	148465064	3.607303047
chr6	150518012	3.063486258
chr6	151060068	3.511449283
chr6	152181735	1.42365865
chr6	152312365	1.377785977
chr6	152320906	1.500312917
chr6	152324972	1.449771647
chr6	152462823	1.395773947
chr6	152907159	3.282329497
chr6	153142937	3.038578906
chr6	153160905	3.003050752
chr6	153740608	3.305394801
chr6	155361170	3.266000713
chr6	155412076	3.130181792
chr6	161984599	3.54668166
chr6	161985375	3.756961951
chr6	162449557	3.053056729
chr6	164346441	3.289036881
chr6	165889386	3.059483515
chr6	169130369	3.068033885
chr6	170192537	4.066512712
chr7	1887888	3.142064735
chr7	2053486	3.11407366
chr7	4034100	3.583359493
chr7	7869212	3.060480747
chr7	7901499	3.643974143
chr7	8928558	3.17327748
chr7	11577925	3.806875402
chr7	11580280	3.540607512
chr7	12139698	3.769551079
chr7	12336141	3.126679398
chr7	12488507	3.257274869
chr7	14850771	3.216811309
chr7	15229190	3.26520017
chr7	15240786	3.779891912
chr7	18006789	3.112945622
chr7	18138899	3.2915791
chr7	18349889	3.580044252
chr7	20497292	3.415668776
chr7	22087903	3.028260409
chr7	22090599	3.119758224
chr7	24377884	4.782516056
chr7	24409426	4.653647026
chr7	24416579	5.394694954
chr7	25012866	3.534617149
chr7	25072373	3.559090918
chr7	25072457	4.162411562
chr7	26935778	4.067526235
chr7	26969477	4.235823868
chr7	26980253	3.514278574
chr7	29887937	3.105130343
chr7	31494910	3.19859629
chr7	31530704	4.707743929
chr7	31536926	3.165579296
chr7	31537706	4.595166283
chr7	31537717	3.392544977
chr7	31537737	4.575118363
chr7	31537756	4.590066877
chr7	33871436	3.22475374
chr7	35266337	3.663540266
chr7	37519324	3.081969663
chr7	38315337	3.806875402
chr7	38325253	3.632644079
chr7	41496206	3.240332155
chr7	43408583	4.095284455
chr7	46229695	3.127261173
chr7	46230760	3.283162277
chr7	46240021	3.010550182
chr7	47093235	3.025949097
chr7	47095947	3.153662888
chr7	47121881	3.415668776
chr7	47777655	3.240332155
chr7	52488071	3.590066877
chr7	52497579	4.251811973
chr7	52497757	3.318758763
chr7	52498095	3.074172425
chr7	52509325	3.35261703
chr7	52511096	3.07211659
chr7	52591763	3.247951552
chr7	54709803	3.55129368
chr7	62023480	3.540607512
chr7	62091131	3.020907099
chr7	62104452	3.01278077
chr7	62120698	3.098541679
chr7	62133667	3.308918508
chr7	63713428	4.48148606
chr7	67133752	3.402304814
chr7	70357158	4.193820026
chr7	70641398	3.223298816
chr7	70661813	3.578396073
chr7	76330986	3.289036881
chr7	78863149	3.033858267
chr7	78865894	3.009661145
chr7	81642156	3.525783736
chr7	85127674	3.630784143
chr7	85128494	3.139063379
chr7	85129017	3.583359493
chr7	85129682	3.841637508
chr7	85135008	3.591760035
chr7	85135202	3.485452247
chr7	85135288	3.458420756
chr7	85177184	3.192464972
chr7	88950744	3.242603971
chr7	94772509	1.655607726
chr7	94780701	1.4225082
chr7	94786562	1.681936665
chr7	94787599	2.068542129
chr7	94787991	1.498940738
chr7	94792632	1.705533774
chr7	95895276	3.269217724
chr7	97383177	3.123782159
chr7	100752321	3.655607726
chr7	102975967	3.084072788
chr7	103656427	3.192464972
chr7	104027361	3.723538196
chr7	104027422	3.73754891
chr7	104034382	3.057495894
chr7	104039637	3.510041521
chr7	104104341	3.185752404
chr7	106555592	3.186419011
chr7	108599363	3.696803943
chr7	114891799	3.156144577
chr7	120635621	3.134896025
chr7	120640843	4.196542884
chr7	120655239	3.886056648
chr7	122403878	3.104577454
chr7	122413978	3.522878745
chr7	122595153	4.302770657
chr7	126399294	3.220403509
chr7	126400399	3.11577123
chr7	127743494	3.404503778
chr7	128445975	3.381951903
chr7	129610033	3.492144128
chr7	131572955	5.694648631
chr7	133692128	3.147520006
chr7	133692418	3.13076828
chr7	133694722	3.223298816
chr7	133726748	3.397940009
chr7	134598163	3.139661993
chr7	134614424	3.322393047
chr7	134614983	3.063989204
chr7	135598410	3.081969663
chr7	136543957	3.151195299
chr7	136565902	3.950781977
chr7	138059961	3.297569464
chr7	138920471	3.066006836
chr7	147226295	3.337242168
chr8	723406	3.442492798
chr8	1676697	4.105130343
chr8	2643401	3.395773947
chr8	2859940	3.341988603
chr8	2914996	3.406713933
chr8	3210931	3.299296283
chr8	3948987	3.653647026
chr8	4204872	3.554395797
chr8	4493322	3.188424994
chr8	4785239	3.064996849
chr8	4822195	3.165579296
chr8	4842045	3.266000713
chr8	4896530	3.162411562
chr8	5255481	3.005682847
chr8	5817119	3.300162274
chr8	5818299	3.155522824
chr8	5818955	3.004364805
chr8	5821198	3.315154638
chr8	5825382	3.199282922
chr8	6434931	3.148741651
chr8	6542023	3.21395879
chr8	6719161	3.137868621
chr8	6724992	3.099632871
chr8	8312472	3.15739076
chr8	10483112	3.048176965
chr8	10632253	3.145086978
chr8	11328365	3.04769199
chr8	13217455	3.128427064
chr8	13479292	3.534617149
chr8	14973793	4.511449283
chr8	20184424	3.189767482
chr8	22545482	3.89279003
chr8	22545623	3.749579998
chr8	22547997	3.155522824
chr8	25049622	3.012333735
chr8	25065559	3.458420756
chr8	26719017	3.207608311
chr8	27851939	3.156144577
chr8	34002284	3.036684489
chr8	34056858	3.263603498
chr8	34059907	3.317854924
chr8	35944835	3.137868621
chr8	41062994	3.161780778
chr8	41763423	3.110698297
chr8	41799010	3.386158178
chr8	52353124	3.30980392
chr8	52382184	3.26520017
chr8	52389016	3.159266765
chr8	52395040	3.327902142
chr8	52395829	3.424812155
chr8	54227785	3.077793723
chr8	54279786	3.330683119
chr8	56199413	3.086716098
chr8	58139179	3.119186408
chr8	61948428	3.528708289
chr8	63637693	3.46470588
chr8	65697952	4.696803943
chr8	65706679	3.853871964
chr8	65747963	4.241845378
chr8	65756550	4.338187314
chr8	66464133	4.841637508
chr8	66559385	3.016824928
chr8	66984584	3.105683937
chr8	68884401	3.438898616
chr8	70238787	3.124938737
chr8	72602437	3.35261703
chr8	72765387	3.089909454
chr8	73163435	3.465973894
chr8	73193493	3.221125528
chr8	73458489	4.638272164
chr8	73466215	3.906578315
chr8	76682389	3.007004902
chr8	79613925	3.304518324
chr8	79663796	3.585026652
chr8	79695285	3.640164518
chr8	84758151	3.317854924
chr8	84783163	3.247183569
chr8	84793776	3.401209493
chr8	84867791	4.434152181
chr8	84901162	3.571865206
chr8	86660649	3.821023053
chr8	87152863	3.017276612
chr8	91030688	3.195179321
chr8	93362637	3.730487056
chr8	100260959	3.244887734
chr8	100705091	5.454692884
chr8	100725659	4.324221658
chr8	102468068	3.485452247
chr8	102660017	3.812479279
chr8	102718857	3.603800653
chr8	104106857	3.673664139
chr8	104434232	3.395773947
chr8	117249091	3.211831629
chr8	119151124	3.060480747
chr8	119895345	3.866461092
chr8	120025500	3.075204004
chr8	120042745	3.334419009
chr8	121087356	3.105683937
chr8	121096600	3.143875556
chr8	121111255	4.313363731
chr8	121116979	3.853871964
chr8	121137825	3.412289035
chr8	121995306	3.086716098
chr8	122706022	4.178486472
chr8	122706049	4.183096161
chr8	122732511	3.053547735
chr8	122994983	3.995678626
chr8	123539893	3.179798541
chr8	125506992	3.295849483
chr8	126680229	3.066006836
chr8	131593803	3.518557371
chr8	131671157	3.099086932
chr8	131673393	3.039053804
chr8	132524757	3.046240308
chr8	134608378	3.420216403
chr8	134608818	3.334419009
chr8	134609061	4.247183569
chr8	134610724	3.263603498
chr8	134617753	3.801342913
chr8	134625059	3.317854924
chr8	135353051	3.679853714
chr8	135476962	4.442492798
chr8	136142185	3.090443971
chr8	136143111	3.184422252
chr8	138770990	3.010550182
chr8	138847029	3.208309351
chr8	139777044	3.058985756
chr8	140000746	3.078313525
chr8	143795643	3.752026734
chr9	602167	3.097997109
chr9	1173974	3.315154638
chr9	1174213	3.278189385
chr9	1511204	3.982966661
chr9	1571084	3.299296283
chr9	1572315	3.844663963
chr9	1581055	3.782516056
chr9	1586394	4
chr9	1606639	3.218244625
chr9	1690930	3.092051478
chr9	1699151	3.508638306
chr9	1820286	3.492144128
chr9	2216080	4.295849483
chr9	2975743	3.066512712
chr9	4867031	3.707743929
chr9	5435990	4.159893906
chr9	5455130	3.514278574
chr9	8421163	3.025488307
chr9	10175596	3.266802735
chr9	13500394	3.242603971
chr9	16589255	3.257274869
chr9	24715459	3.149353765
chr9	24722824	3.396855627
chr9	27433374	3.163043263
chr9	29924085	3.029653124
chr9	34557200	4.117475462
chr9	70401020	3.440093375
chr9	70821553	3.73754891
chr9	71237918	3.148741651
chr9	71280626	3.671620397
chr9	71324247	3.355561411
chr9	71327356	3.379863945
chr9	73887711	3.017276612
chr9	73888109	3.156767222
chr9	73913150	4.106238238
chr9	73916606	3.208309351
chr9	73925967	4.179142011
chr9	73927257	4.490797478
chr9	73928567	5.358525889
chr9	73935036	3.287350298
chr9	75249776	3.194499142
chr9	77041516	3.000869459
chr9	78626437	4.076238039
chr9	84138120	3.097997109
chr9	84937939	3.147520006
chr9	85369383	3.607303047
chr9	87113711	3.112945622
chr9	87120709	3.747146969
chr9	87883280	3.534617149
chr9	87888879	3.718966633
chr9	87889096	3.696803943
chr9	87889229	3.66756154
chr9	87889880	3.614393726
chr9	87898924	3.804100348
chr9	87909311	3.714442691
chr9	89192731	3.334419009
chr9	89334935	2.19859629
chr9	89337422	1.756961951
chr9	89337693	1.76700389
chr9	89340120	1.832682665
chr9	89340499	1.823908741
chr9	89346666	1.444905551
chr9	89346961	1.468521083
chr9	89349133	1.899629455
chr9	89360051	1.872895202
chr9	89361409	1.462180905
chr9	89361428	1.400116928
chr9	89362099	1.665546249
chr9	89363194	1.301029996
chr9	89363342	1.4867824
chr9	89363846	1.314258261
chr9	89365213	1.966576245
chr9	89373256	1.482804102
chr9	89384047	1.679853714
chr9	89384465	1.603800653
chr9	89472969	1.420216403
chr9	90028537	3.013676223
chr9	91206342	3.987162775
chr9	91242714	3.438898616
chr9	93065280	3.228412519
chr9	93088350	4.058488567
chr9	93144081	3.116338565
chr9	93921900	4.094743951
chr9	94467578	3.055517328
chr9	97509599	3.020907099
chr9	104631779	3.00656377
chr9	104658340	3.440093375
chr9	104702741	3.247951552
chr9	104764814	3.694648631
chr9	105160491	3.103473783
chr9	106289415	3.061480275
chr9	109701056	3.279014256
chr9	109720365	3.091514981
chr9	109727068	3.13667714
chr9	111318866	3.037630664
chr9	111822871	3.54515514
chr9	111849315	3.010105436
chr9	111872221	5.634512015
chr9	114719119	3.494850022
chr9	114719240	3.009217308
chr9	114731734	3.069560405
chr9	116233027	1.643974143
chr9	116239900	1.612610174
chr9	118666110	4.01188716
chr9	118770077	3.345823458
chr9	119565801	3.005682847
chr9	123740924	3.35753548
chr9	123760027	3.982966661
chr9	123778532	3.568636236
chr9	131088485	3.485452247
chr9	133378267	1.42945706
chr9	133409965	3.518557371
chr9	136242947	3.000869459
chr10	1106294	3.289036881
chr10	1967970	3.459670525
chr10	2246452	3.000869459
chr10	3514893	3.020907099
chr10	4081271	3.609064893
chr10	4082430	3.095825632
chr10	4721081	3.307153081
chr10	4721224	3.232102384
chr10	4774070	3.061480275
chr10	6837978	4.000434512
chr10	6974651	3.112945622
chr10	8150030	3.747146969
chr10	8151415	3.403402904
chr10	9818034	3.048176965
chr10	10833859	3.066006836
chr10	11025938	3.215382707
chr10	12425350	3.245651664
chr10	19891839	3.756961951
chr10	19909639	3.386158178
chr10	19977992	3.166215625
chr10	20191219	3.68613278
chr10	20877379	3.542118103
chr10	20880880	3.476253533
chr10	25676855	3.064492734
chr10	30033350	3.023650021
chr10	30831336	3.015472687
chr10	30832782	3.525783736
chr10	36691220	3.187755303
chr10	36793219	3.301029996
chr10	42477144	3.449771647
chr10	48102582	3.142064735
chr10	55801156	3.211831629
chr10	60040878	3.062983893
chr10	61443364	3.118615343
chr10	61563904	3.517126416
chr10	64312361	3
chr10	70854362	4.029653124
chr10	71805973	4.779891912
chr10	73112059	3.603800653
chr10	73279065	3.176525771
chr10	75463378	3.151195299
chr10	76439084	3.651695137
chr10	76782306	3.638272164
chr10	78729489	3.657577319
chr10	78855117	4.002176919
chr10	78860360	4.011441043
chr10	79392248	3.078313525
chr10	79416888	3
chr10	80023933	3.011441043
chr10	82337934	3.1123827
chr10	82463045	3.372634143
chr10	82466595	3.503070352
chr10	82487679	3.866461092
chr10	82684968	3.017276612
chr10	85566803	3.253365801
chr10	88153231	3.411168274
chr10	90475349	3.790484985
chr10	91924433	3.244125144
chr10	92859891	3.09420412
chr10	94214726	2.510041521
chr10	94253341	2.552841969
chr10	94267846	1.698970004
chr10	95380731	3.168130226
chr10	98138547	3.528708289
chr10	98154347	3.235077015
chr10	101105447	3.477555766
chr10	105931230	4.209011525
chr10	105940506	4.018634491
chr10	105952281	3.696803943
chr10	105956352	4.086186148
chr10	105967756	3.823908741
chr10	105969628	3.991399828
chr10	105972610	4.241088108
chr10	105975400	3.812479279
chr10	105983291	3.396855627
chr10	105983520	3.501689446
chr10	106593814	3.079354999
chr10	108573589	1.444905551
chr10	108613957	1.42136079
chr10	108629351	2.151810883
chr10	108654303	1.567030709
chr10	108801593	2.517126416
chr10	108802137	2.465973894
chr10	108845418	1.505845406
chr10	108851784	1.396855627
chr10	108852117	1.779891912
chr10	108879710	1.359518563
chr10	108892233	1.958607315
chr10	108898153	1.628932138
chr10	108900328	1.76700389
chr10	108904435	4.174573882
chr10	108909299	1.318758763
chr10	115008330	3.030584088
chr10	117213595	3.27083521
chr10	118475191	3.206209615
chr10	123740945	3.517126416
chr10	123759504	3.300162274
chr10	123809529	3.640164518
chr10	125264216	3.19859629
chr10	125911953	3.11463878
chr10	126365186	3.42136079
chr10	126687952	3.04769199
chr10	126722922	3.41453927
chr10	129385686	3.055517328
chr10	130929398	4.110138279
chr10	130938245	4.009217308
chr10	130941167	4.559090918
chr10	132295907	3.064996849
chr10	133350671	3.694648631
chr10	133356249	3.530177984
chr10	133389324	3.142667504
chr11	234129	3.42365865
chr11	878150	3.511449283
chr11	2254835	3.059981845
chr11	5304451	3.15864053
chr11	10527927	3.020907099
chr11	12149199	4.341988603
chr11	12285819	3.286509457
chr11	15293603	3.074687909
chr11	18849913	3.42136079
chr11	20927365	3.844663963
chr11	21598530	3.434152181
chr11	26618623	3.406713933
chr11	26631293	3.490797478
chr11	26631344	3.156144577
chr11	28187203	3.850780887
chr11	34028587	3.11407366
chr11	34148668	4.11463878
chr11	34897558	3.093126465
chr11	34957559	3.163675884
chr11	34971854	3.069050969
chr11	34979484	3.055024092
chr11	35418261	3.009217308
chr11	39393274	3.43062609
chr11	46218598	3.657577319
chr11	59949767	19.7212464
chr11	66158909	3.539102157
chr11	67275623	4.91721463
chr11	68642755	3.007888512
chr11	70705640	3.235823868
chr11	70962869	3.03574037
chr11	71793258	3.452225295
chr11	74561225	3.463441557
chr11	78754884	3.104577454
chr11	78760992	3.202732459
chr11	78766852	3.308918508
chr11	78766903	3.399027104
chr11	78768875	3.609064893
chr11	78789470	3.958607315
chr11	78817357	3.571865206
chr11	89715014	3.312471039
chr11	90131048	3.050609993
chr11	90595620	4.446116973
chr11	91230334	4.227678293
chr11	92946330	3.123205024
chr11	92978289	3.299296283
chr11	95843193	3.539102157
chr11	102485534	3.310691141
chr11	102673624	3.438898616
chr11	102675099	3.467245621
chr11	102675522	3.455931956
chr11	102690774	3.443697499
chr11	102691465	3.363512104
chr11	102696478	3.444905551
chr11	102772196	4.112945622
chr11	103473686	4.010105436
chr11	105816818	3.176525771
chr11	107216186	3.308034897
chr11	109742509	3.154281982
chr11	110403147	3.22184875
chr11	110458470	3.614393726
chr11	110464342	3.148741651
chr11	110464490	3.288192771
chr11	110481721	3.107905397
chr11	110482048	3.107905397
chr11	112168806	3.725842151
chr11	112283416	3.14691047
chr11	112287274	3.07007044
chr11	112287372	3.078833949
chr11	115020536	3.142667504
chr11	115021184	3.139661993
chr11	115954493	3.302770657
chr11	116031077	3.554395797
chr11	117118991	3.298432015
chr11	117735474	3.09420412
chr11	120359689	3.492144128
chr11	123239793	3.050609993
chr11	123957478	3.249491605
chr11	126058859	3.015022874
chr11	128290851	3.001740662
chr11	129099080	3.167491087
chr11	129099231	3.086716098
chr11	130207431	3.175874166
chr11	130991544	3.08249449
chr11	131966826	3.730487056
chr11	132468069	3.43062609
chr11	132486656	3.70333481
chr11	132486963	3.886056648
chr11	132487043	3.557520231
chr11	132487813	3.681936665
chr12	3723457	3.040481623
chr12	8589738	3.15490196
chr12	9835177	3.328827157
chr12	10666462	3.821023053
chr12	10697552	3.122053048
chr12	10701216	3.222573178
chr12	11667499	3.607303047
chr12	14596800	3.847711656
chr12	14612470	3.141462802
chr12	17701738	3.498940738
chr12	18134125	3.091514981
chr12	18143327	3.527243551
chr12	19668758	3.15739076
chr12	22758211	3.162411562
chr12	22758886	4.3400838
chr12	22759432	3.63638802
chr12	22759572	3.441291429
chr12	23157130	3.063486258
chr12	26724922	3.148130399
chr12	26728162	3.136082623
chr12	26734893	3.212539525
chr12	27678902	3.186419011
chr12	32552485	3.014573526
chr12	41288695	3.241088108
chr12	41429263	3.995678626
chr12	41429309	3.924453039
chr12	41436518	4.088842391
chr12	41436552	4.274905479
chr12	41450379	3.886056648
chr12	51448905	3.144480844
chr12	51923733	3.258848401
chr12	51931465	3.37675071
chr12	57598380	3.159893906
chr12	57704925	3.448550002
chr12	57726338	3.251811973
chr12	58116096	3.739928612
chr12	63617033	3.240332155
chr12	63618321	3.188424994
chr12	63618589	3.197910742
chr12	63623343	3.197910742
chr12	63623504	3.197910742
chr12	66278211	3.017728767
chr12	66514437	3.360513511
chr12	69294814	3.869666232
chr12	74157531	3.448550002
chr12	74182931	3.838631998
chr12	74255612	3.588380294
chr12	75790849	3.462180905
chr12	75794679	3.016373713
chr12	76171508	3.735182177
chr12	76183707	3.280668713
chr12	76211645	3.359518563
chr12	76211891	3.63638802
chr12	76218546	3.190440285
chr12	77411831	3.619788758
chr12	77412151	4.191789027
chr12	77423482	3.478861916
chr12	80970479	3.091514981
chr12	81058596	3.301029996
chr12	81061582	3.077793723
chr12	81320142	3.206209615
chr12	81615967	3.373659633
chr12	88148730	4.240332155
chr12	92766361	3.238072162
chr12	93702211	3.492144128
chr12	93885595	3.218963061
chr12	94311663	3.319664487
chr12	96351293	3.104025268
chr12	96731743	3.046723663
chr12	99454344	3.465973894
chr12	102937566	3.084600165
chr12	103122047	3.08249449
chr12	103860014	3.20481541
chr12	105224839	3.081969663
chr12	106252806	3.001304842
chr12	106300155	3.04769199
chr12	113628836	3.11407366
chr12	113638819	3.559090918
chr12	113827875	3.080921908
chr12	113884003	4.415668776
chr12	113884318	4.327902142
chr12	113899228	4.346787486
chr12	114343579	3.946921557
chr12	115105568	3.017276612
chr12	115770262	3.120330794
chr12	116545160	3.435333936
chr12	117364060	3.144480844
chr12	118625930	3.071604148
chr12	122882868	3.266000713
chr12	123689745	3.46470588
chr12	123691351	3.643974143
chr12	124315192	3.006123085
chr12	124862044	3.379863945
chr12	125842787	3.312471039
chr12	125842814	3.040481623
chr12	125848928	3.229147988
chr12	126359390	3.170696227
chr12	127282274	3.099632871
chr12	127283242	3.031050319
chr12	127768544	3.442492798
chr12	128060341	3.100179498
chr12	128060368	3.118045029
chr12	128073301	3.367542708
chr12	128105109	4.171984936
chr12	128267158	3.262012674
chr12	128376716	3.076238039
chr12	129827994	4.510041521
chr12	129847112	5.450996738
chr12	129898081	3.657577319
chr12	130858300	3.27572413
chr13	19837064	3.886056648
chr13	21410817	3.273272791
chr13	22227062	3.108462542
chr13	22237687	3.158015195
chr13	23550171	3.113509275
chr13	23550549	3.062482108
chr13	24137699	3.372634143
chr13	25248861	3.815308569
chr13	25377030	3.27083521
chr13	26370564	3.122628654
chr13	28105352	4.147520006
chr13	29583388	3.49757288
chr13	29740355	3.105683937
chr13	30695455	4.2915791
chr13	32730867	3.288192771
chr13	36747502	4.235823868
chr13	36748706	3.189767482
chr13	36763145	3.507239611
chr13	40436259	3.097997109
chr13	41601682	3.09420412
chr13	41620064	3.754487332
chr13	42514658	3.183096161
chr13	43637329	3.183096161
chr13	43640426	3.085656843
chr13	46761171	3.896196279
chr13	48929869	3.057495894
chr13	50483391	3.586700236
chr13	50515862	3.404503778
chr13	50718345	3.403402904
chr13	50937906	3.140261434
chr13	51158399	3.562249437
chr13	57359077	3.024568191
chr13	58064576	3.240332155
chr13	58267277	3.058488567
chr13	58267615	3.073657553
chr13	59171299	5.269217724
chr13	59698934	3.812479279
chr13	60149218	3.052566278
chr13	60510741	3.187755303
chr13	60553039	3.818156412
chr13	66173692	3.002613616
chr13	66196871	3.002613616
chr13	66540918	3.4867824
chr13	66975090	3.645891561
chr13	67161151	3.090979146
chr13	71711063	3.316052869
chr13	71745639	3.062482108
chr13	71751202	3.537602002
chr13	73631472	3.557520231
chr13	77117650	3.428291168
chr13	77892138	3.363512104
chr13	77913506	3.308918508
chr13	81160815	3.039529222
chr13	83019773	3.55129368
chr13	85711431	3.261219442
chr13	85725665	3.378823718
chr13	85924546	3.111259039
chr13	90792026	3.452225295
chr13	90793937	3.331614083
chr13	92372986	3.363512104
chr13	92373281	3.298432015
chr13	94561827	3.245651664
chr13	94610746	3.051098239
chr13	97909338	3.026410377
chr13	100400951	4.051098239
chr13	100401546	3.4710833
chr13	100618413	3.133712661
chr13	102663492	3.238072162
chr13	103990859	3.896196279
chr13	105021314	3.019996628
chr13	105866161	3.028724151
chr13	106393784	3.424812155
chr13	109388099	3.134896025
chr13	109707920	3.028260409
chr13	109857094	3.896196279
chr14	19336854	3.128427064
chr14	19957802	3.469800302
chr14	21807891	3.53313238
chr14	22347843	3.614393726
chr14	23342964	4.447331784
chr14	23376204	4.07211659
chr14	24364729	3.151195299
chr14	26463279	3.077274542
chr14	26475841	3.850780887
chr14	26520903	3.692503962
chr14	26698864	3.219682688
chr14	27907341	3.17327748
chr14	32735340	3.085128182
chr14	32735769	3.085128182
chr14	32757482	3.090443971
chr14	35136254	3.982966661
chr14	35136740	3.358525889
chr14	35188099	3.879426069
chr14	35210859	4.457174573
chr14	35211534	3.841637508
chr14	35343751	3.886056648
chr14	35394781	4.698970004
chr14	35400967	4.079354999
chr14	35506756	3.191114133
chr14	36253365	3.131943638
chr14	36263843	3.090979146
chr14	36274133	3.924453039
chr14	36304891	3.739928612
chr14	37857334	3.823908741
chr14	37857405	3.978810701
chr14	38380773	3.013676223
chr14	38420317	3.281498311
chr14	38495424	3.005682847
chr14	41989605	3.208309351
chr14	41992161	3.334419009
chr14	42001815	3.630784143
chr14	43877663	3.818156412
chr14	43899026	3.705533774
chr14	48080024	4.368556231
chr14	51011874	4.119758224
chr14	51016208	4.1123827
chr14	51156345	3.159893906
chr14	51156380	3.294136288
chr14	51409101	3.068542129
chr14	51419524	3.316052869
chr14	52927106	3.092051478
chr14	52927170	3.232102384
chr14	58278935	3.202732459
chr14	58281173	3.235077015
chr14	58281310	3.111259039
chr14	58303507	3.35261703
chr14	59121372	3.832682665
chr14	59209773	3.129596095
chr14	64775768	3.70333481
chr14	64790636	3.416801226
chr14	65347120	3.01278077
chr14	69732356	3.048176965
chr14	69826925	3.187086643
chr14	69875021	3.638272164
chr14	70685110	3.661543506
chr14	72562948	3.369572125
chr14	72700845	1.879426069
chr14	72749859	2.522878745
chr14	74752735	4.401209493
chr14	74756611	4.262012674
chr14	76013435	3.991399828
chr14	79276946	3.048176965
chr14	80072016	3.006123085
chr14	84660401	3.477555766
chr14	84660825	3.322393047
chr14	84718172	3.730487056
chr14	85090099	3.135488919
chr14	86043109	4.393618635
chr14	86635239	3.189767482
chr14	89828644	3.273272791
chr14	92774877	3.4710833
chr14	92808416	3.386158178
chr14	93111973	4.146301788
chr14	93935461	3.172630727
chr14	93935890	3.431798276
chr14	93939736	4.382999659
chr14	93943043	4.109020403
chr14	93943524	4.025949097
chr14	93943762	3.879426069
chr14	95136468	3.014573526
chr14	95141458	3.43062609
chr14	95151423	3.690369833
chr14	95151512	3.841637508
chr14	95151673	3.742321425
chr14	95621806	3.496209317
chr14	95787550	3.180456064
chr14	97994366	4.116906641
chr14	97995643	3.04383157
chr14	98004847	3.253365801
chr14	98459951	3.281498311
chr14	98672872	3.749579998
chr14	99345166	3.168130226
chr14	99345451	4.442492798
chr14	99346460	3.640164518
chr14	99962502	3.688246139
chr14	100605780	4.337242168
chr14	101006274	3.346787486
chr14	101007618	3.425968732
chr14	102399183	3.112945622
chr14	102431489	3.156144577
chr14	102522862	3.107905397
chr14	103869830	3.910094889
chr14	103878757	3.754487332
chr14	106312036	3.008773924
chr15	29018482	3.131943638
chr15	29035302	3.261219442
chr15	29042303	3.1123827
chr15	29073042	3.373659633
chr15	30985557	3.025949097
chr15	31536045	3.473660723
chr15	31545132	3.125518182
chr15	31600207	3.102922997
chr15	31780435	3.258060922
chr15	36806398	3.089909454
chr15	37354597	3.303643611
chr15	45283783	3.850780887
chr15	45284093	4.141462802
chr15	45290444	3.557520231
chr15	45292228	3.266000713
chr15	45298606	3.508638306
chr15	45300545	3.580044252
chr15	45306099	3.416801226
chr15	48202177	3.068542129
chr15	48219786	5.826813732
chr15	49302643	3.197910742
chr15	49306365	3.206209615
chr15	49355312	3.000869459
chr15	54599990	3.316052869
chr15	55191405	3.195179321
chr15	55663962	3.394694954
chr15	56702327	3.119758224
chr15	59165378	4.454692884
chr15	61336117	3.661543506
chr15	64050428	4.369572125
chr15	64063005	3.137868621
chr15	64063021	3.260427656
chr15	64184076	3.468521083
chr15	67186610	3.838631998
chr15	75878935	3.227678293
chr15	75893158	3.338187314
chr15	79139990	3.083019953
chr15	83270231	4.438898616
chr15	85821979	3.046723663
chr15	86967765	3.982966661
chr15	86975752	3.826813732
chr15	89500079	3.446116973
chr15	89934598	3.408935393
chr15	92894776	3.188424994
chr15	93934938	3.054039296
chr15	94473863	3.059981845
chr15	98508979	3.251811973
chr15	99497682	3.408935393
chr15	100033288	3.341035157
chr16	2943698	3.122053048
chr16	6523126	3.110698297
chr16	6535899	3.401209493
chr16	7780182	3.508638306
chr16	7787778	3.053547735
chr16	8671929	3.73754891
chr16	9942566	3.072629637
chr16	10912050	3.195179321
chr16	11042404	3.085128182
chr16	12614459	3.268411235
chr16	12619700	3.266000713
chr16	12619728	3.166215625
chr16	12621544	3.18243463
chr16	12621895	3.034328029
chr16	13829832	3.498940738
chr16	16040381	3.021363052
chr16	16065535	3.661543506
chr16	16070774	3.381951903
chr16	21179866	3.08249449
chr16	22164778	3.113509275
chr16	23397854	3.642065153
chr16	23407201	3.665546249
chr16	23447738	3.26760624
chr16	23515571	3.468521083
chr16	26494994	3.025949097
chr16	31629786	3.306273051
chr16	45172863	4.159266765
chr16	46941871	3.019996628
chr16	52710600	4.106238238
chr16	55911435	3.640164518
chr16	55938457	3.950781977
chr16	58226450	3.709965389
chr16	60108778	4.557520231
chr16	60156214	5.053547735
chr16	60156235	5.118045029
chr16	60159095	5.107348966
chr16	60167632	4.200659451
chr16	60178161	4.249491605
chr16	60193012	3.647817482
chr16	60243782	3.021363052
chr16	60259838	4.30980392
chr16	60271282	3.795880017
chr16	60273883	4.208309351
chr16	63847234	3.204119983
chr16	63850483	3.01278077
chr16	64153140	3.328827157
chr16	64407434	3.276544328
chr16	64436948	3.612610174
chr16	69089255	3.522878745
chr16	69160721	3.600326279
chr16	70137212	4.605548319
chr16	70141156	3.211124884
chr16	70274715	5.107905397
chr16	72077961	3
chr16	72118499	3.286509457
chr16	74772660	3.09420412
chr16	74784985	5.092051478
chr16	74818662	4.511449283
chr16	74818708	4.580044252
chr16	74881862	3.552841969
chr16	76496994	3.651695137
chr16	76502154	3.312471039
chr16	77180189	3.034328029
chr16	77676570	3.292429824
chr16	77684171	3.230622674
chr16	77773722	3.358525889
chr16	80588949	3.596879479
chr16	80603391	3.408935393
chr16	80725520	3.360513511
chr16	80725735	3.339134522
chr16	80750997	3.374687549
chr16	80759877	3.477555766
chr16	80763987	3.638272164
chr16	80780986	3.164309429
chr16	80784218	3.133122186
chr16	80787893	4.106793247
chr16	80789170	3.899629455
chr16	80809504	4.253365801
chr16	80809560	3.935542011
chr16	80810182	4.186419011
chr16	80812929	3.669586227
chr16	80814243	3.214670165
chr16	80814868	3.785156152
chr16	80815052	3.847711656
chr16	80815095	3.536107011
chr16	80817367	3.557520231
chr16	80820057	4.882728704
chr16	81409797	4.377785977
chr16	81641791	3.41453927
chr16	81868424	3.134896025
chr16	82797605	3.202040356
chr16	84694200	3.023191663
chr16	88555127	3.219682688
chr17	2757422	3.378823718
chr17	2836941	3.815308569
chr17	3259813	3.130181792
chr17	3260104	3.583359493
chr17	3789240	3.046723663
chr17	6449553	3.764471553
chr17	6490313	3.139661993
chr17	11737367	3.059483515
chr17	12561846	3.19314197
chr17	12567895	3.189767482
chr17	12656242	4.037630664
chr17	12683495	3.133712661
chr17	12684911	3.280668713
chr17	14930384	3.061980903
chr17	15135200	3.145693958
chr17	16315837	3.603800653
chr17	28631983	3.659555885
chr17	28727436	3.602059991
chr17	30570582	4.199970641
chr17	34640425	3.163043263
chr17	36660867	4.070581074
chr17	36713980	3.42365865
chr17	36739685	3.218244625
chr17	36849361	3.209011525
chr17	41333623	2.033858267
chr17	41350476	1.966576245
chr17	41353200	1.54668166
chr17	41353348	1.510041521
chr17	41353729	1.718966633
chr17	41354156	1.450996738
chr17	41357207	1.432973634
chr17	41357489	1.48945499
chr17	41357966	1.718966633
chr17	41358383	1.815308569
chr17	41361241	1.54668166
chr17	41368853	1.818156412
chr17	41369767	1.815308569
chr17	41377560	1.744727495
chr17	41377578	1.539102157
chr17	41388634	1.54668166
chr17	41388781	1.48945499
chr17	41395352	1.669586227
[truncated: 318 more rows]
