# Supplementary material for: An Open Access Database of Genome-wide Association Results
Source: BMC Med Genet. 2009 Jan 22;10:6. doi: 10.1186/1471-2350-10-6 (PMC2639349; doi:10.1186/1471-2350-10-6)
Supplement: Additional file 6 — Formatted files for more than 400 GWAS analyses that can be used to upload and browse results in UCSC Genome Browser using Genome Graphs. This archive file contains Genome Graph files for all GWAS associations contained in Additional files 2 and 4. The files within the archive can be used to visualize GWAS associations described here using UCSC Genome Graphs at regional, chromosomal and whole genome levels. A file "README.txt" describes file naming conventions. The file "JohnsonODonnell_ALLgwas_graph.txt" contains a single Genome Graph file containing all associations. [file 1471-2350-10-6-S6.zip › Libioulle_17447842_Crohn's disease]

chr1	67475114	14.45593196
chr1	67478546	17.65757732
chr1	67491717	8.638272164
chr1	67497708	5.619788758
chr5	40355763	6.292429824
chr5	40422312	8.769551079
chr5	40428485	8.920818754
chr5	40429362	10.03621217
chr5	40466940	11.67778071
chr5	40513272	6.657577319
chr16	3143336	3.698970004
chr16	49314275	6
