# Supplementary material for: An Open Access Database of Genome-wide Association Results
Source: BMC Med Genet. 2009 Jan 22;10:6. doi: 10.1186/1471-2350-10-6 (PMC2639349; doi:10.1186/1471-2350-10-6)
Supplement: Additional file 6 — Formatted files for more than 400 GWAS analyses that can be used to upload and browse results in UCSC Genome Browser using Genome Graphs. This archive file contains Genome Graph files for all GWAS associations contained in Additional files 2 and 4. The files within the archive can be used to visualize GWAS associations described here using UCSC Genome Graphs at regional, chromosomal and whole genome levels. A file "README.txt" describes file naming conventions. The file "JohnsonODonnell_ALLgwas_graph.txt" contains a single Genome Graph file containing all associations. [file 1471-2350-10-6-S6.zip › Liu_17099884_Polysubstance addiction]

chr1	34337523	2.673664139
chr1	84027323	2.080398976
chr1	145614928	2.248720896
chr1	184861891	2.507239611
chr1	205491350	3.251811973
chr2	30853072	2.756961951
chr2	36366517	2.759450752
chr2	132984534	2.634512015
chr2	140673695	1.925549281
chr2	142361605	2.123205024
chr2	150372786	2.066512712
chr2	205483512	2.35261703
chr2	211105970	1.929592678
chr3	3075787	2.244887734
chr3	29413504	2.108462542
chr3	60583757	2.258848401
chr3	144947283	1.931814138
chr4	45797330	2.120330794
chr4	61964814	2.229884705
chr5	11209205	2.465973894
chr5	14191248	2.774690718
chr6	69760171	2.739928612
chr6	131121823	2.113509275
chr6	149283788	2.844663963
chr7	7570601	3.193820026
chr7	14403286	2.452225295
chr7	19070430	2.078833949
chr7	29338473	3.236572006
chr7	34576874	2.632644079
chr8	3885737	3.602059991
chr8	56387673	2.790484985
chr8	88431975	2.08249449
chr8	138925084	2.019996628
chr10	12881298	1.951169913
chr10	53403302	2.010995384
chr10	67807779	2.49757288
chr10	100743717	1.988429556
chr10	108456878	2.27572413
chr11	99293263	2.447331784
chr12	9141868	2.185752404
chr12	75910671	2.653647026
chr12	97680434	2.294136288
chr13	36957218	3.187086643
chr13	37010413	3.187086643
chr13	66841174	2.162411562
chr14	32886303	2.477555766
chr14	62388345	2.236572006
chr14	93825872	2.621602099
chr15	31619712	2.863279433
chr15	83690625	2.427128398
chr15	92656554	2.216096421
chr16	22904931	2.234331445
chr16	81647004	1.898252926
chr18	22791652	2.068542129
chr18	65456774	2.603800653
chr18	70633914	2.844663963
chr20	23246296	2.473660723
chr21	15243812	2.832682665
chr21	40304081	2.602059991
chr22	44492811	2.735182177
