# Supplementary material for: An Open Access Database of Genome-wide Association Results
Source: BMC Med Genet. 2009 Jan 22;10:6. doi: 10.1186/1471-2350-10-6 (PMC2639349; doi:10.1186/1471-2350-10-6)
Supplement: Additional file 6 — Formatted files for more than 400 GWAS analyses that can be used to upload and browse results in UCSC Genome Browser using Genome Graphs. This archive file contains Genome Graph files for all GWAS associations contained in Additional files 2 and 4. The files within the archive can be used to visualize GWAS associations described here using UCSC Genome Graphs at regional, chromosomal and whole genome levels. A file "README.txt" describes file naming conventions. The file "JohnsonODonnell_ALLgwas_graph.txt" contains a single Genome Graph file containing all associations. [file 1471-2350-10-6-S6.zip › Lunetta_17903295_Age at death]

chr1	65755845	2.301029996
chr1	65817916	2.22184875
chr1	65818515	2.397940009
chr1	65830029	2.522878745
chr1	65833660	2.15490196
chr1	73121072	3.853871964
chr1	73124617	4.698970004
chr1	73125916	4.259637311
chr1	73152177	5.823908741
chr1	73153100	5.552841969
chr1	73588219	4.638272164
chr1	73630939	4.37675071
chr1	73633219	4.443697499
chr2	139144139	4.853871964
chr4	28545461	3.958607315
chr4	31377816	4.443697499
chr6	16235386	4.193820026
chr6	18634791	3.823908741
chr6	159988958	2.301029996
chr7	82175795	5.585026652
chr8	30969282	5.37675071
chr11	90523987	7.091514981
chr12	6472241	2.301029996
chr13	32522175	2.045757491
chr13	32522889	2.15490196
chr13	40071408	3.552841969
chr13	40084501	3.886056648
chr14	19285288	4.080921908
chr14	72708382	2.301029996
