# Supplementary material for: An Open Access Database of Genome-wide Association Results
Source: BMC Med Genet. 2009 Jan 22;10:6. doi: 10.1186/1471-2350-10-6 (PMC2639349; doi:10.1186/1471-2350-10-6)
Supplement: Additional file 6 — Formatted files for more than 400 GWAS analyses that can be used to upload and browse results in UCSC Genome Browser using Genome Graphs. This archive file contains Genome Graph files for all GWAS associations contained in Additional files 2 and 4. The files within the archive can be used to visualize GWAS associations described here using UCSC Genome Graphs at regional, chromosomal and whole genome levels. A file "README.txt" describes file naming conventions. The file "JohnsonODonnell_ALLgwas_graph.txt" contains a single Genome Graph file containing all associations. [file 1471-2350-10-6-S6.zip › Lunetta_17903295_Age at death, morbidity-free survival at age 65]

chr1	113692641	2.698970004
chr1	236483906	2.397940009
chr2	31164857	2.045757491
chr4	113531554	2.096910013
chr7	94709660	2.22184875
chr9	13391548	2.397940009
chr11	47257005	2.096910013
chr11	98994584	3
chr11	130433518	2.397940009
chr12	80125595	3
chr13	32995650	2.22184875
chr13	45344403	2.397940009
chr13	45759488	3
chr21	15814903	3.397940009
chr21	28059331	2.22184875
chr21	28060803	2.15490196
