# Supplementary material for: An Open Access Database of Genome-wide Association Results
Source: BMC Med Genet. 2009 Jan 22;10:6. doi: 10.1186/1471-2350-10-6 (PMC2639349; doi:10.1186/1471-2350-10-6)
Supplement: Additional file 6 — Formatted files for more than 400 GWAS analyses that can be used to upload and browse results in UCSC Genome Browser using Genome Graphs. This archive file contains Genome Graph files for all GWAS associations contained in Additional files 2 and 4. The files within the archive can be used to visualize GWAS associations described here using UCSC Genome Graphs at regional, chromosomal and whole genome levels. A file "README.txt" describes file naming conventions. The file "JohnsonODonnell_ALLgwas_graph.txt" contains a single Genome Graph file containing all associations. [file 1471-2350-10-6-S6.zip › Lunetta_17903295_Age at natural menopause]

chr1	91296141	4.065501549
chr1	233787521	5.259637311
chr2	81522319	7.958607315
chr2	81604635	6.48148606
chr2	154778813	5.721246399
chr3	64882324	3.958607315
chr5	163911906	4.958607315
chr6	109162147	3.522878745
chr10	2139260	4.853871964
chr10	130876127	4.065501549
chr15	49394002	3.22184875
chr15	69478558	4.193820026
