# Supplementary material for: An Open Access Database of Genome-wide Association Results
Source: BMC Med Genet. 2009 Jan 22;10:6. doi: 10.1186/1471-2350-10-6 (PMC2639349; doi:10.1186/1471-2350-10-6)
Supplement: Additional file 6 — Formatted files for more than 400 GWAS analyses that can be used to upload and browse results in UCSC Genome Browser using Genome Graphs. This archive file contains Genome Graph files for all GWAS associations contained in Additional files 2 and 4. The files within the archive can be used to visualize GWAS associations described here using UCSC Genome Graphs at regional, chromosomal and whole genome levels. A file "README.txt" describes file naming conventions. The file "JohnsonODonnell_ALLgwas_graph.txt" contains a single Genome Graph file containing all associations. [file 1471-2350-10-6-S6.zip › Lunetta_17903295_Biologic age by osseographic scoring system]

chr2	10880978	4.055517328
chr2	57794791	4.958607315
chr2	169186264	3
chr3	157585428	5.086186148
chr4	76924038	4.119186408
chr4	76956814	4.48148606
chr5	136099953	4.958607315
chr5	137930983	2.301029996
chr9	119504546	2.15490196
chr12	30005150	7.15490196
chr13	29413553	4.920818754
chr13	40041881	2.397940009
chr15	84170434	5.13076828
chr18	30923438	4.022276395
