# Supplementary material for: An Open Access Database of Genome-wide Association Results
Source: BMC Med Genet. 2009 Jan 22;10:6. doi: 10.1186/1471-2350-10-6 (PMC2639349; doi:10.1186/1471-2350-10-6)
Supplement: Additional file 6 — Formatted files for more than 400 GWAS analyses that can be used to upload and browse results in UCSC Genome Browser using Genome Graphs. This archive file contains Genome Graph files for all GWAS associations contained in Additional files 2 and 4. The files within the archive can be used to visualize GWAS associations described here using UCSC Genome Graphs at regional, chromosomal and whole genome levels. A file "README.txt" describes file naming conventions. The file "JohnsonODonnell_ALLgwas_graph.txt" contains a single Genome Graph file containing all associations. [file 1471-2350-10-6-S6.zip › Lunetta_17903295_Biologic age by osseographic scoring system, walking speed at advanced age]

chr4	178108354	2.397940009
chr4	178108882	2.301029996
chr5	135258152	3
chr5	148018498	3.698970004
chr6	134886011	2.15490196
chr7	119359627	2.397940009
chr8	11323556	2.397940009
chr8	51603257	2.522878745
chr12	20756568	2.22184875
chr12	23994617	2.522878745
chr12	28134847	2.397940009
chr12	124770007	2.301029996
chr13	105641257	2.22184875
chr13	105641610	2.522878745
chr13	105641634	3
chr13	105642018	2.522878745
chr15	84170955	2.522878745
chr15	84171745	2.522878745
chr16	9604834	3
