# Supplementary material for: An Open Access Database of Genome-wide Association Results
Source: BMC Med Genet. 2009 Jan 22;10:6. doi: 10.1186/1471-2350-10-6 (PMC2639349; doi:10.1186/1471-2350-10-6)
Supplement: Additional file 6 — Formatted files for more than 400 GWAS analyses that can be used to upload and browse results in UCSC Genome Browser using Genome Graphs. This archive file contains Genome Graph files for all GWAS associations contained in Additional files 2 and 4. The files within the archive can be used to visualize GWAS associations described here using UCSC Genome Graphs at regional, chromosomal and whole genome levels. A file "README.txt" describes file naming conventions. The file "JohnsonODonnell_ALLgwas_graph.txt" contains a single Genome Graph file containing all associations. [file 1471-2350-10-6-S6.zip › Lunetta_17903295_Morbidity-free survival at age 65]

chr1	65760734	2.522878745
chr1	65815607	2.698970004
chr1	166885265	8.744727495
chr2	84865057	4.004364805
chr5	5845507	8.721246399
chr5	42761386	2.522878745
chr6	9559183	7.075720714
chr6	20099022	4.065501549
chr6	136834657	4.008773924
chr7	94736169	2.15490196
chr8	12756234	6.327902142
chr8	30970566	2.522878745
chr8	115976403	3.886056648
chr10	65296567	4.15490196
chr11	13530401	2
chr15	76893275	2.15490196
chr16	59680648	6.026872146
