# Supplementary material for: An Open Access Database of Genome-wide Association Results
Source: BMC Med Genet. 2009 Jan 22;10:6. doi: 10.1186/1471-2350-10-6 (PMC2639349; doi:10.1186/1471-2350-10-6)
Supplement: Additional file 6 — Formatted files for more than 400 GWAS analyses that can be used to upload and browse results in UCSC Genome Browser using Genome Graphs. This archive file contains Genome Graph files for all GWAS associations contained in Additional files 2 and 4. The files within the archive can be used to visualize GWAS associations described here using UCSC Genome Graphs at regional, chromosomal and whole genome levels. A file "README.txt" describes file naming conventions. The file "JohnsonODonnell_ALLgwas_graph.txt" contains a single Genome Graph file containing all associations. [file 1471-2350-10-6-S6.zip › Lunetta_17903295_Walking speed at advanced age]

chr1	170897434	2.522878745
chr2	169207560	2.22184875
chr3	80440990	3.769551079
chr4	77986669	4.026872146
chr4	154237414	4.721246399
chr5	83005460	4.585026652
chr5	122183258	3.920818754
chr5	142703566	2.301029996
chr5	142738587	2.397940009
chr6	152500836	2.050609993
chr9	18257947	4.30980392
chr11	86760972	5.420216403
chr11	86789967	3.958607315
chr12	118474029	6.200659451
chr12	118474428	4.602059991
chr13	68458430	4.107905397
chr13	74489506	4.236572006
chr16	68013029	2.346787486
chr21	32000796	2.096910013
