# Supplementary material for: An Open Access Database of Genome-wide Association Results
Source: BMC Med Genet. 2009 Jan 22;10:6. doi: 10.1186/1471-2350-10-6 (PMC2639349; doi:10.1186/1471-2350-10-6)
Supplement: Additional file 6 — Formatted files for more than 400 GWAS analyses that can be used to upload and browse results in UCSC Genome Browser using Genome Graphs. This archive file contains Genome Graph files for all GWAS associations contained in Additional files 2 and 4. The files within the archive can be used to visualize GWAS associations described here using UCSC Genome Graphs at regional, chromosomal and whole genome levels. A file "README.txt" describes file naming conventions. The file "JohnsonODonnell_ALLgwas_graph.txt" contains a single Genome Graph file containing all associations. [file 1471-2350-10-6-S6.zip › Maraganore_16252231_Parkinson's disease]

chr1	14012413	4.336299075
chr1	17267362	1.6371972
chr1	19287401	1.757731955
chr1	19292979	1.826172964
chr1	19298786	1.910801633
chr1	19315095	1.748799945
chr1	19321401	1.750410342
chr1	19329014	1.864676492
chr1	19337360	1.827572223
chr1	19359426	1.740453901
chr1	19365463	1.81764242
chr1	19383651	1.59724011
chr1	39686950	2.803298888
chr1	41778592	1.493319121
chr1	54410005	5.042392713
chr1	54417850	4.528708289
chr1	61734541	3.118615343
chr1	83302855	3.479306904
chr1	83314578	4.327412682
chr1	86053733	1.900422939
chr1	108039848	3.288952396
chr1	112807331	3.058861406
chr1	113724898	1.450065354
chr1	145471435	3.288876374
chr1	145478407	3.427035511
chr1	155886767	1.336299075
chr1	156843733	1.507477072
chr1	171138007	1.590895699
chr1	177331748	1.888737486
chr1	188392375	1.78539455
chr1	188407093	1.506430427
chr1	188422634	1.621947491
chr1	188429136	1.593647203
chr1	202415700	3.07515753
chr1	202424851	3.140801638
chr1	207220547	3.671538847
chr1	219390055	1.966817586
chr1	219539532	3.181332117
chr1	234908272	1.381732195
chr2	12304756	3.088778451
chr2	16827433	1.4295855
chr2	32338073	1.763538318
chr2	32348899	1.710255015
chr2	38755294	3.028376298
chr2	41732300	4.709342234
chr2	41751692	4.158878393
chr2	41764604	4.424835256
chr2	41779485	3.37829416
chr2	42120966	4.436791918
chr2	50561680	1.334672343
chr2	53033547	3.162670448
chr2	67452137	1.528987149
chr2	67477806	1.522545914
chr2	71388319	3.064250967
chr2	104212924	3.26434522
chr2	114372071	3.352079385
chr2	118302830	3.226118518
chr2	121483062	1.503887151
chr2	125033578	3.131526022
chr2	127223726	3.088586686
chr2	155260993	1.837017629
chr2	166338953	4.379863945
chr2	166684237	1.495257364
chr2	182090612	3.067009043
chr2	215650735	1.375975875
chr2	228303801	3.311669182
chr2	228318628	3.039467389
chr2	228525376	4.769551079
chr2	234508233	1.403842919
chr3	7487728	3.807209603
chr3	9744008	1.358040307
chr3	10958854	1.374656676
chr3	24378214	3.349760493
chr3	28058827	1.697128164
chr3	29131656	1.872215124
chr3	30100736	3.811746673
chr3	30168547	4.059951929
chr3	36715277	2.136867557
chr3	55290192	3.257620557
chr3	86776278	3.428582348
chr3	86799694	3.0799602
chr3	119597380	3.11423182
chr3	120983729	1.484470551
chr3	123200267	3.127453329
chr3	128133317	1.421922642
chr3	139507826	3.282662417
chr3	139515871	3.756961951
chr3	139534113	4.046283788
chr3	139572203	3.91264457
chr3	141939369	3.307276427
chr3	141961713	3.199372264
chr3	161283584	3.0575901
chr3	161297240	3.13745123
chr3	174297089	1.963211467
chr3	174884864	3.088693211
chr3	190033273	3.012829972
chr3	190465502	1.6251234
chr4	344051	4.040233798
chr4	418311	3.236212739
chr4	486594	3.467844622
chr4	734098	1.441891698
chr4	5464600	3.442300356
chr4	24001935	3.081665554
chr4	71801827	3.53908713
chr4	71810758	4.076859644
chr4	71824255	4.074419781
chr4	71826016	3.543892191
chr4	96289770	1.594517037
chr4	96296406	1.472821381
chr4	96310547	1.462243851
chr4	96318390	1.73412134
chr4	96323822	1.703356744
chr4	103042449	4.254581658
chr4	103068943	3.256286463
chr4	114903155	1.338083248
chr4	125300823	3.809668302
chr4	128587788	1.598599459
chr4	132715547	2.348121369
chr4	138973174	4.03574037
chr4	139007510	4.747146969
chr4	162529264	3.482606141
chr4	164494299	3.602285883
chr4	178770367	1.465060551
chr4	185414777	3.56142601
chr4	190679022	4.233884717
chr5	5407615	4.48148606
chr5	9385281	5.118045029
chr5	13600209	1.396898951
chr5	22813371	2.326748637
chr5	32723847	1.571201308
chr5	33230724	3.317151233
chr5	33269816	3.028691673
chr5	34854315	3.251191995
chr5	40093886	3.190002845
chr5	40106140	3.503457794
chr5	40112759	3.406802574
chr5	40130693	3.371968872
chr5	40191019	3.48092053
chr5	67689538	3.556455399
chr5	71191457	3.104085974
chr5	78708992	3.64851291
chr5	106869682	3.634156488
chr5	109293983	3.007941586
chr5	116239195	1.588010123
chr5	135994685	3.369602639
chr5	136007946	3.178021639
chr5	147279696	3.626260682
chr5	173423906	1.951907948
chr5	177501445	1.497900773
chr6	601343	3.180666683
chr6	624344	3.081728455
chr6	2807940	3.047667756
chr6	5918294	1.335630719
chr6	7526635	2.004408676
chr6	10345221	1.623076476
chr6	22671616	1.318107809
chr6	23795723	3.829708941
chr6	23802517	3.82457517
chr6	23958782	3.683694098
chr6	24172203	2.329605696
chr6	26256979	1.608147841
chr6	30913900	3.338329264
chr6	30930750	3.267726894
chr6	48582673	3.003151355
chr6	64033555	3.122496197
chr6	66996984	1.310753314
chr6	71805894	3.095993534
chr6	80568773	3.192573221
chr6	83168358	1.548075472
chr6	94806019	1.672784151
chr6	103485053	1.864549301
chr6	103534157	1.444132011
chr6	109169657	3.08434167
chr6	113996530	3.571266034
chr6	114980551	1.499077761
chr6	130352704	3.49858468
chr6	133602005	1.587757915
chr6	134805729	3.092723033
chr6	134817839	3.215610968
chr6	134823845	3.184614871
chr6	138924544	1.94485111
chr6	139271436	3.478260599
chr6	144003270	4.813297877
chr6	144015776	2.011592671
chr6	168308463	3.103743923
chr7	1417540	3.147398031
chr7	6019812	1.371304617
chr7	7427844	3.287325049
chr7	7435299	3.040138518
chr7	23922398	1.50054662
chr7	26619105	3.073266658
chr7	35400312	1.547661456
chr7	36818454	4.638272164
chr7	94177790	3.218330775
chr7	105354447	2.238312668
chr7	106475074	3.173504071
chr7	111369173	1.515970789
chr7	111375752	1.507155832
chr7	113958381	1.320226986
chr7	135974517	3.32614082
chr7	142255480	1.435369438
chr7	142919090	2.375099398
chr8	15160909	1.510322708
chr8	23630758	3.27178424
chr8	38561200	4.439483637
chr8	64008556	3.062507183
chr8	73599331	1.425343798
chr8	93295214	3.095008714
chr8	94046612	3.238260046
chr8	94257647	2.133246119
chr8	119235875	4.145396432
chr8	133487239	1.347154379
chr8	140667044	3.146040317
chr9	5650807	3.539147242
chr9	5794276	3.072840162
chr9	5804424	4.333706713
chr9	5820317	4.003676621
chr9	5830402	3.967743974
chr9	14000270	1.422381837
chr9	29171556	3.080843428
chr9	75127895	3.134445967
chr9	76243479	1.968712751
chr9	78740099	3.063501337
chr9	83197684	1.415725328
chr9	100371213	3.652299285
chr9	104099374	1.822376938
chr9	104117552	1.52575459
chr9	104149949	1.478404317
chr9	104162114	1.91649738
chr9	111469140	3.174963559
chr9	111481826	1.493616749
chr9	118856614	3.374800769
chr10	3829642	3.357792769
chr10	10929020	3.196686307
chr10	11104247	1.441783589
chr10	48012076	3.798520941
chr10	58986929	4.437707136
chr10	73170040	3.119649521
chr10	76919635	3.220367439
chr10	81705332	3.570942501
chr10	95322507	3.154740681
chr10	95411673	3.273598838
chr10	105675986	1.576688577
chr10	106356584	2.98505965
chr10	122374273	3.458632963
chr10	123902328	4.048492489
chr11	4346163	1.32896608
chr11	14361559	1.816502389
chr11	26219661	1.579235863
chr11	45708176	3.311055426
chr11	77613712	2.036089455
chr11	77621105	1.815336955
chr11	77650109	1.755722879
chr11	77675584	1.813665337
chr11	77678896	1.833895655
chr11	78406305	3.644720929
chr11	94772064	1.93723005
chr11	95448039	3.515458162
chr11	96093408	1.437219572
chr11	104429996	3.511830163
chr11	104457232	3.000308459
chr11	104486108	3.563217375
chr11	105059413	3.187895853
chr11	105071812	3.215889323
chr11	105082410	3.211866996
chr11	105090893	3.217857163
chr11	105136488	3.169212512
chr11	106188312	3.521058528
chr11	106368701	1.339599409
chr11	112110251	3.448367051
chr11	112119845	3.382632657
chr11	112143995	3.456205027
chr12	4243393	1.621511252
chr12	6211760	3.158240212
chr12	9814096	1.488999488
chr12	10241854	3.883226273
chr12	11394472	3.027431545
chr12	25155157	3.033731519
chr12	30780560	3.974284616
chr12	40549297	4.841366159
chr12	40558809	3.986614982
chr12	40568044	3.021572951
chr12	40598970	3.204780612
chr12	41220974	1.595166283
chr12	61372858	1.420136409
chr12	61414425	3.006224403
chr12	65435710	3.271540701
chr12	70943618	1.433362201
chr12	70980958	3.5636783
chr12	93073681	2.016748188
chr12	119247148	3.597429132
chr12	122710348	1.496345481
chr12	132058617	3.017593071
chr13	22081214	1.389584729
chr13	22177834	3.660807026
chr13	46612475	3.032531589
chr13	53465977	3.56507997
chr13	61456597	3.328975343
chr13	70238650	1.391816402
chr13	73230617	3.01823574
chr13	74001829	3.096481359
chr13	76216603	1.331055266
chr13	77086079	2.046651126
chr13	82609916	1.638442139
chr13	82810517	3.090101805
chr13	85848403	3.437992793
chr13	87484970	1.420616596
chr13	87562865	3.131020714
chr13	95000602	2.461602231
chr13	97695153	1.316772794
chr14	29873467	3.317909101
chr14	53748728	3.116264769
chr14	56830691	2.325102134
chr14	58569616	1.333856573
chr14	69011880	3.143603451
chr15	24835925	4.197171564
chr15	32070274	1.45655282
chr15	32081949	1.613679426
chr15	32139870	2.347250981
chr15	32146482	1.823792945
chr15	43913061	3.303224374
chr15	46791064	4.456341626
chr15	83752450	3.444651582
chr15	83803031	3.531062194
chr15	86355890	1.441099519
chr15	87787587	3.493725029
chr16	13465940	3.109634879
chr16	13472072	3.304649682
chr16	22671154	1.310895458
chr16	46793078	3.114051071
chr16	46852072	3.36088222
chr16	46865588	3.255026764
chr16	46893998	3.26920158
chr16	46909639	3.406005459
chr16	46925991	3.415340917
chr16	46935615	3.414911683
chr16	47005587	3.414911683
chr16	56507558	3.508568264
chr16	64339979	3.417538905
chr16	82775503	2.010385573
chr17	8900531	1.612592375
chr17	31338120	3.097600003
chr17	57775643	3.149604981
chr17	59397269	1.931851259
chr17	61300838	3.019982986
chr18	2024580	3.912112151
chr18	39562772	3.128228642
chr18	41556424	1.546024599
chr18	42071830	3.623404796
chr18	69948073	3.03654274
chr19	5603572	3.170882853
chr19	15881407	3.331027344
chr19	61606806	3.613251409
chr20	9160186	3.263786817
chr20	9173164	4.094846595
chr20	23261192	4.41058662
chr20	23326345	3.393070738
chr20	23338373	3.155908206
chr20	23372613	4.885722703
chr20	25054158	2.200163397
chr20	25068880	1.911474108
chr20	25081225	1.829239719
chr20	45851266	1.981757333
chr20	45871831	1.584475782
chr20	55584143	3.15459186
chr21	14619114	3.618632181
chr21	18973225	3.054989586
chr21	25179102	3.259708383
chr21	35298709	1.639463385
chr21	43975474	3.792877502
chr21	44006492	1.344592617
chr22	17383938	3.110166263
chr22	34364764	1.411112312
chr22	44183489	1.686807936
chrX	13768295	3.331772546
chrX	19119228	4.303696044
chrX	24924705	3.107654915
chrX	30119750	1.461489103
chrX	30135149	1.333369716
chrX	56161494	3.097676132
chrX	150597031	4.163043263
