# Supplementary material for: An Open Access Database of Genome-wide Association Results
Source: BMC Med Genet. 2009 Jan 22;10:6. doi: 10.1186/1471-2350-10-6 (PMC2639349; doi:10.1186/1471-2350-10-6)
Supplement: Additional file 6 — Formatted files for more than 400 GWAS analyses that can be used to upload and browse results in UCSC Genome Browser using Genome Graphs. This archive file contains Genome Graph files for all GWAS associations contained in Additional files 2 and 4. The files within the archive can be used to visualize GWAS associations described here using UCSC Genome Graphs at regional, chromosomal and whole genome levels. A file "README.txt" describes file naming conventions. The file "JohnsonODonnell_ALLgwas_graph.txt" contains a single Genome Graph file containing all associations. [file 1471-2350-10-6-S6.zip › Matarin_17434096_Ischemic stroke]

chr1	154895661	4.447331784
chr1	194129482	2.328827157
chr2	134884070	2.361510743
chr2	160672946	2.07109231
chr2	170640768	2.27083521
chr4	20369187	3.167491087
chr4	63060861	3.920818754
chr5	134061676	2.1123827
chr5	165225899	2.341988603
chr6	39378456	2.257274869
chr6	39378588	2.247951552
chr6	39381404	3.173925197
chr6	107094063	3.034328029
chr7	15709311	3.210419288
chr7	19578830	2.308034897
chr9	84325735	2.935542011
chr9	118810301	2.063989204
chr9	118815427	2.954677021
chr11	19191730	2.057991947
chr11	128201807	2.462180905
chr12	33097905	2.928117993
chr13	23657688	2.4225082
chr13	53479088	4.251811973
chr14	64351697	3.173925197
chr18	11977272	4.150580586
chr18	20811162	2.4225082
chr22	29400493	2.361510743
