# Supplementary material for: An Open Access Database of Genome-wide Association Results
Source: BMC Med Genet. 2009 Jan 22;10:6. doi: 10.1186/1471-2350-10-6 (PMC2639349; doi:10.1186/1471-2350-10-6)
Supplement: Additional file 6 — Formatted files for more than 400 GWAS analyses that can be used to upload and browse results in UCSC Genome Browser using Genome Graphs. This archive file contains Genome Graph files for all GWAS associations contained in Additional files 2 and 4. The files within the archive can be used to visualize GWAS associations described here using UCSC Genome Graphs at regional, chromosomal and whole genome levels. A file "README.txt" describes file naming conventions. The file "JohnsonODonnell_ALLgwas_graph.txt" contains a single Genome Graph file containing all associations. [file 1471-2350-10-6-S6.zip › Matarin_17434096_Large vessel stroke]

chr1	18264561	4.886056648
chr1	47789654	4.655607726
chr2	156462301	4.798602876
chr2	156464481	4.798602876
chr2	156467537	4.073143291
chr4	46416590	4.239577517
chr4	55980062	4.181774106
chr4	55984977	4.181774106
chr4	97976150	4.059981845
chr5	9388344	4.321481621
chr5	73713465	5.189767482
chr5	103436255	4.228412519
chr6	89225876	4.306273051
chr7	92645313	4.326979093
chr7	92674252	4.326979093
chr7	92695741	4.326979093
chr7	92719598	4.099086932
chr8	23452046	4.097997109
chr8	132071516	4.434152181
chr8	132104744	5.171340103
chr8	132143592	5.015472687
chr10	72405746	4.089375595
chr10	112428515	4.191114133
chr10	112443907	4.459670525
chr10	112462093	4.042392713
chr11	17624015	4.605548319
chr11	17624137	4.605548319
chr11	17628688	4.605548319
chr12	24082255	4.142667504
chr12	87893937	4.068542129
chr14	97967839	4.188424994
chr15	94203318	4.342944147
chr16	84501940	4.2069084
chr21	32261211	4.083019953
chr21	41820236	4.609064893
chr21	43321787	4.107348966
chr22	17478966	4.747146969
chr22	17479419	4.747146969
chr22	26223974	4.172630727
