# Supplementary material for: An Open Access Database of Genome-wide Association Results
Source: BMC Med Genet. 2009 Jan 22;10:6. doi: 10.1186/1471-2350-10-6 (PMC2639349; doi:10.1186/1471-2350-10-6)
Supplement: Additional file 6 — Formatted files for more than 400 GWAS analyses that can be used to upload and browse results in UCSC Genome Browser using Genome Graphs. This archive file contains Genome Graph files for all GWAS associations contained in Additional files 2 and 4. The files within the archive can be used to visualize GWAS associations described here using UCSC Genome Graphs at regional, chromosomal and whole genome levels. A file "README.txt" describes file naming conventions. The file "JohnsonODonnell_ALLgwas_graph.txt" contains a single Genome Graph file containing all associations. [file 1471-2350-10-6-S6.zip › Matarin_17434096_Small vessel stroke]

chr1	5196704	4.000869459
chr1	53783780	4.528708289
chr1	162707039	4.153662888
chr1	190882818	4.920818754
chr1	205173101	4.164943898
chr1	205177511	4.164943898
chr1	208914363	4.671620397
chr1	241847797	4.089375595
chr1	241961405	4.876148359
chr1	241983101	4.876148359
chr1	242000191	4.416801226
chr1	242071015	4.505845406
chr2	106821007	4.109578981
chr4	68197750	4.278189385
chr4	97485083	4.1837587
chr5	2019852	4.010550182
chr5	24298207	4.139661993
chr5	24305551	4.22475374
chr5	112814742	4.707743929
chr5	129549025	4.140261434
chr5	129580715	4.052566278
chr5	147102213	4.088842391
chr5	159225281	4.276544328
chr6	32231617	4.764471553
chr6	70086110	4.017728767
chr6	106376496	4.562249437
chr6	148976686	4.512861625
chr6	164644037	4.069560405
chr7	135522487	4.559090918
chr7	135541108	4.041914151
chr8	34164071	4.40560745
chr8	34186560	4.092588639
chr8	70544115	4.467245621
chr8	112676764	4.560667306
chr8	112915426	4.049148541
chr8	112917443	4.049148541
chr8	112951620	4.860120914
chr8	112968232	4.11577123
chr8	112971300	4.234331445
chr8	112971821	4.287350298
chr8	112998208	4.804100348
chr8	113026660	4.872895202
chr8	113046364	4.549750892
chr8	113334136	4.496209317
chr8	113344029	4.218244625
chr9	2807887	5.057495894
chr10	87734378	4.341035157
chr10	122293490	4.793174124
chr11	83258224	4.933375949
chr11	83258606	5.496209317
chr11	83268891	4.35261703
chr12	61686976	5.067019178
chr12	61698032	5.067019178
chr12	77206054	4.170053304
chr13	64127480	4.005682847
chr13	74242739	4.232844134
chr14	22850062	4.521433504
chr15	55848087	4.381951903
chr15	55849293	4.067019178
chr17	13050175	4.396855627
chr17	32323630	4.030584088
chr17	32324262	4.355561411
chr19	53300410	4.11463878
chr19	53301527	4.11463878
chr19	60912256	4.928117993
chr20	1637557	4.390405591
chr20	1641713	4.787812396
chr20	1662362	4.809668302
chr22	48169514	4.141462802
chrX	148998441	4.735182177
