# Supplementary material for: An Open Access Database of Genome-wide Association Results
Source: BMC Med Genet. 2009 Jan 22;10:6. doi: 10.1186/1471-2350-10-6 (PMC2639349; doi:10.1186/1471-2350-10-6)
Supplement: Additional file 6 — Formatted files for more than 400 GWAS analyses that can be used to upload and browse results in UCSC Genome Browser using Genome Graphs. This archive file contains Genome Graph files for all GWAS associations contained in Additional files 2 and 4. The files within the archive can be used to visualize GWAS associations described here using UCSC Genome Graphs at regional, chromosomal and whole genome levels. A file "README.txt" describes file naming conventions. The file "JohnsonODonnell_ALLgwas_graph.txt" contains a single Genome Graph file containing all associations. [file 1471-2350-10-6-S6.zip › Matarin_17434096_Stroke, cardioembolism]

chr1	76330372	4.218244625
chr2	6612612	4.580044252
chr2	39433881	4.396855627
chr2	187439629	4.485452247
chr2	220019283	4.051098239
chr3	24186743	4.199282922
chr5	104737791	4.42365865
chr5	104752784	5.467245621
chr5	104812301	4.787812396
chr5	104816542	5.467245621
chr5	104822502	5.04769199
chr6	21809820	4.051098239
chr7	84575619	4.074172425
chr8	64410935	4.117475462
chr8	64426324	4.117475462
chr9	9974631	4.123782159
chr9	20273265	4.653647026
chr10	71062563	4.128427064
chr10	71063031	4.085656843
chr10	93040313	5.235077015
chr10	123427443	4.067526235
chr10	123442075	4.835647144
chr12	44024223	4.653647026
chr12	44049336	4.653647026
chr13	31419086	5.815308569
chr13	50152713	4.485452247
chr14	62030508	4.179142011
chr14	62070511	4.015922966
chr17	12823514	4.329754147
chr17	12823541	4.329754147
chr22	26401706	4.234331445
chrX	11129998	4.036684489
