# Supplementary material for: An Open Access Database of Genome-wide Association Results
Source: BMC Med Genet. 2009 Jan 22;10:6. doi: 10.1186/1471-2350-10-6 (PMC2639349; doi:10.1186/1471-2350-10-6)
Supplement: Additional file 6 — Formatted files for more than 400 GWAS analyses that can be used to upload and browse results in UCSC Genome Browser using Genome Graphs. This archive file contains Genome Graph files for all GWAS associations contained in Additional files 2 and 4. The files within the archive can be used to visualize GWAS associations described here using UCSC Genome Graphs at regional, chromosomal and whole genome levels. A file "README.txt" describes file naming conventions. The file "JohnsonODonnell_ALLgwas_graph.txt" contains a single Genome Graph file containing all associations. [file 1471-2350-10-6-S6.zip › Meigs_17903298_HbA1c]

chr5	120002649	4.522878745
chr5	145360290	4.522878745
chr5	145406441	4.15490196
chr7	29151014	5.096910013
chr8	129018405	4.15490196
chr10	114666170	1.397940009
chr10	114685922	1.397940009
chr11	17429722	2.045757491
chr11	103242667	4.568636236
