# Supplementary material for: An Open Access Database of Genome-wide Association Results
Source: BMC Med Genet. 2009 Jan 22;10:6. doi: 10.1186/1471-2350-10-6 (PMC2639349; doi:10.1186/1471-2350-10-6)
Supplement: Additional file 6 — Formatted files for more than 400 GWAS analyses that can be used to upload and browse results in UCSC Genome Browser using Genome Graphs. This archive file contains Genome Graph files for all GWAS associations contained in Additional files 2 and 4. The files within the archive can be used to visualize GWAS associations described here using UCSC Genome Graphs at regional, chromosomal and whole genome levels. A file "README.txt" describes file naming conventions. The file "JohnsonODonnell_ALLgwas_graph.txt" contains a single Genome Graph file containing all associations. [file 1471-2350-10-6-S6.zip › Menzel_17767159_Adult fetal hemoblogbin levels (HbF) by F cell levels]

chr2	60450764	2.008773924
chr2	60451069	2.721246399
chr2	60452176	2.619788758
chr2	60452260	1.886056648
chr2	60452604	2.721246399
chr2	60453101	2.920818754
chr2	60455724	1.638272164
chr2	60457106	4.026872146
chr2	60457454	6.37675071
chr2	60459423	8.15490196
chr2	60460075	7.769551079
chr2	60460158	7.37675071
chr2	60460511	9.657577319
chr2	60461232	7.455931956
chr2	60461887	7.494850022
chr2	60462263	8.251811973
chr2	60462434	6.795880017
chr2	60462978	8.119186408
chr2	60463400	7.744727495
chr2	60463915	2.585026652
chr2	60464789	8.585026652
chr2	60464941	8.508638306
chr2	60465512	9.026872146
chr2	60465574	4.13076828
chr2	60465961	8.769551079
chr2	60466627	4.102372909
chr2	60467280	11.60205999
chr2	60468076	7.568636236
chr2	60468532	8.698970004
chr2	60468807	7.886056648
chr2	60470186	3.167491087
chr2	60471067	7.853871964
chr2	60471075	3.214670165
chr2	60471265	2.26760624
chr2	60472194	3.346787486
chr2	60472300	2.744727495
chr2	60472532	2.251811973
chr2	60473318	3.397940009
chr2	60473790	4.769551079
chr2	60475147	7.958607315
chr2	60475270	9.26760624
chr2	60475568	8.508638306
chr2	60475777	2.886056648
chr2	60475785	2.958607315
chr2	60475995	3.251811973
chr2	60476403	8.161150909
chr2	60477180	9.37675071
chr2	60477202	8.698970004
chr2	60477214	2.602059991
chr2	60477309	2.283996656
chr2	60478443	2.853871964
chr2	60478904	2.677780705
chr2	60479184	2.214670165
chr2	60480326	8.853871964
chr2	60481069	7.48148606
chr2	60483113	8.508638306
chr2	60484733	4.920818754
chr2	60486868	9.657577319
chr2	60489196	2.366531544
chr2	60489920	8.721246399
chr2	60490001	3.408935393
chr2	60491160	8.508638306
chr2	60493237	3.292429824
chr2	60493408	8.537602002
chr2	60494311	7.080921908
chr2	60494833	4.853871964
chr2	60502647	8.721246399
chr2	60504220	8.045757491
chr2	60505565	4.431798276
chr2	60507076	2.387216143
chr2	60509183	4.017728767
chr2	60510496	4.346787486
chr2	60510522	7.443697499
chr2	60510602	2.107905397
chr2	60510966	2.356547324
chr2	60511329	2.251811973
chr2	60512811	3.15490196
chr2	60513812	4.096910013
chr2	60514026	4.337242168
chr2	60515653	4.193820026
chr2	60518159	2.657577319
chr2	60519272	3.387216143
chr2	60519579	3.161150909
chr2	60522394	4.27572413
chr2	60522998	8.721246399
chr2	60523435	3.508638306
chr2	60523981	8.13667714
chr2	60524843	3.508638306
chr2	60525061	2.26760624
chr2	60525759	4.244125144
chr2	60526749	2.619788758
chr2	60529867	2.086186148
chr2	60531276	1.508638306
chr2	60532730	1.522878745
chr2	60533446	5
chr2	60543252	1.301029996
chr2	60551158	2.259637311
chr2	60551901	3.387216143
chr2	60551965	2.091514981
chr2	60556270	3.244125144
chr2	60559112	3.602059991
chr2	60559763	3.408935393
chr2	60560542	3.602059991
chr2	60560686	3.677780705
chr2	60561092	1.744727495
chr2	60561398	5.920818754
chr2	60561445	3.602059991
chr2	60562101	20.95860731
chr2	60562101	12.38721614
chr2	60564075	11.11918641
chr2	60564242	11.10237291
chr2	60568365	1.522878745
chr2	60568683	1.769551079
chr2	60569812	3.229147988
chr2	60570903	3.677780705
chr2	60571547	30.21467016
chr2	60571547	19.25181197
chr2	60572352	6.698970004
chr2	60572578	9.769551079
chr2	60573422	6.568636236
chr2	60573474	27.74472749
chr2	60573750	10.37675071
chr2	60573824	10.09151498
chr2	60574093	10.26760624
chr2	60574261	10.36653154
chr2	60574455	26.58502665
chr2	60574455	15.92081875
chr2	60574815	9.537602002
chr2	60574851	10.33724217
chr2	60575544	7.031517051
chr2	60575745	5.22184875
chr2	60577176	1.408935393
chr2	60581133	4.958607315
chr2	60582798	1.721246399
chr2	60591731	1.468521083
chr2	60602582	1.795880017
chr2	60616006	2.823908741
chr2	60700362	1.619788758
chr2	60726355	2.657577319
chr2	60750244	2.070581074
chr2	60752167	1.657577319
chr2	60763537	2
chr3	57161075	5
chr4	7225894	5
chr5	9209012	5
chr6	135424673	5.920818754
chr6	135460711	35.60205999
chr6	135484905	14.38721614
chr7	68339908	5
chr11	5232745	37.61978876
