# Supplementary material for: An Open Access Database of Genome-wide Association Results
Source: BMC Med Genet. 2009 Jan 22;10:6. doi: 10.1186/1471-2350-10-6 (PMC2639349; doi:10.1186/1471-2350-10-6)
Supplement: Additional file 6 — Formatted files for more than 400 GWAS analyses that can be used to upload and browse results in UCSC Genome Browser using Genome Graphs. This archive file contains Genome Graph files for all GWAS associations contained in Additional files 2 and 4. The files within the archive can be used to visualize GWAS associations described here using UCSC Genome Graphs at regional, chromosomal and whole genome levels. A file "README.txt" describes file naming conventions. The file "JohnsonODonnell_ALLgwas_graph.txt" contains a single Genome Graph file containing all associations. [file 1471-2350-10-6-S6.zip › Moffat_17611496_Childhood asthma]

chr1	234526408	6.15490196
chr2	69098732	8
chr2	127867394	6.096910013
chr2	138448235	9.15490196
chr8	32727416	8.698970004
chr10	22245682	5.397940009
chr17	34619225	12.76955108
chr17	34672843	2.210000001
chr17	34679727	2.119999986
chr17	34693965	2.119999986
chr17	34710868	2.300000029
chr17	34751675	2.119999986
chr17	34815139	1.769999988
chr17	34850711	2.539999925
chr17	34862646	1.970000002
chr17	34863649	3.119999757
chr17	34873873	1.760000007
chr17	34898380	1.889999984
chr17	34913995	2.070000019
chr17	34923230	2.079999985
chr17	34992800	2.059999995
chr17	35081598	2.51999996
chr17	35082271	2.670000018
chr17	35082313	2.51999996
chr17	35097076	2.549999989
chr17	35097207	2
chr17	35097385	2.449999987
chr17	35119531	2.609999985
chr17	35175268	5.300162274
chr17	35175785	8.920818754
chr17	35191573	3.959999286
chr17	35285240	3.620000528
chr17	35286803	3.480000159
chr17	35307415	5.669586227
chr17	35310723	9.420216403
chr17	35315722	8.522878745
chr17	35315743	11.0501223
chr17	35316502	3.359999833
chr17	35319793	4.649751982
chr17	35320546	7.600326279
chr17	35327572	11.73992861
chr17	35328044	11.77989191
chr17	35334391	10.89962945
chr17	35334438	9.718966633
chr17	35337876	1.970000002
chr17	35338911	3.219999702
chr17	35339248	2.399999968
chr17	35339317	2.070000019
chr17	35342870	8.869666232
chr17	35345186	5.379863945
chr17	35348700	9.259637311
chr17	35352561	6.229884705
chr17	35356542	7.469800302
chr17	35362234	6.359518563
chr17	35364760	6.42945706
chr17	35364880	5.649751982
chr17	35364945	5.899629455
chr17	35365371	6.089909454
chr17	35367887	6.219682688
chr17	35367995	5.659555885
chr17	35368042	5.600326279
chr17	35368124	8.978810701
chr17	35368245	5.749579998
chr17	35372780	7.059981845
chr17	35376206	3.110000065
chr17	35382174	12.14874165
chr17	35382291	1.489999996
chr17	35400455	2.349999992
chr17	35400492	1.589999997
chr17	35425831	1.550000005
chr17	35428988	1.449999999
chr17	35431675	4.189767482
chr17	35451440	4.379863945
chr17	35466885	2.779999976
chr17	35832762	11.25181197
chr21	28398348	6.397940009
chrX	75705247	8.698970004
