# Supplementary material for: An Open Access Database of Genome-wide Association Results
Source: BMC Med Genet. 2009 Jan 22;10:6. doi: 10.1186/1471-2350-10-6 (PMC2639349; doi:10.1186/1471-2350-10-6)
Supplement: Additional file 6 — Formatted files for more than 400 GWAS analyses that can be used to upload and browse results in UCSC Genome Browser using Genome Graphs. This archive file contains Genome Graph files for all GWAS associations contained in Additional files 2 and 4. The files within the archive can be used to visualize GWAS associations described here using UCSC Genome Graphs at regional, chromosomal and whole genome levels. A file "README.txt" describes file naming conventions. The file "JohnsonODonnell_ALLgwas_graph.txt" contains a single Genome Graph file containing all associations. [file 1471-2350-10-6-S6.zip › Moffat_17611496_ORMDL3 Gene Expression QTL for childhood asthma]

chr17	35229995	21.89962945
chr17	35282160	22.50031292
chr17	35304874	22.69897
chr17	35319766	22.40011693
chr17	35323475	22.40011693
chr17	35341943	14.60032628
chr17	35346239	10.89962945
chr17	35361153	10.30016227
chr17	35375519	11
