# Supplementary material for: An Open Access Database of Genome-wide Association Results
Source: BMC Med Genet. 2009 Jan 22;10:6. doi: 10.1186/1471-2350-10-6 (PMC2639349; doi:10.1186/1471-2350-10-6)
Supplement: Additional file 6 — Formatted files for more than 400 GWAS analyses that can be used to upload and browse results in UCSC Genome Browser using Genome Graphs. This archive file contains Genome Graph files for all GWAS associations contained in Additional files 2 and 4. The files within the archive can be used to visualize GWAS associations described here using UCSC Genome Graphs at regional, chromosomal and whole genome levels. A file "README.txt" describes file naming conventions. The file "JohnsonODonnell_ALLgwas_graph.txt" contains a single Genome Graph file containing all associations. [file 1471-2350-10-6-S6.zip › Murabito_17903305_Breast cancer]

chr1	231118964	3.508638306
chr1	231567981	4.721246399
chr2	59352851	5.327902142
chr2	122873516	3.721246399
chr2	212654394	2.096910013
chr2	212896715	3.698970004
chr2	213096145	2.494850022
chr3	178681854	4.552841969
chr4	84684637	3.431798276
chr4	90365672	3.657577319
chr4	109685796	3.920818754
chr4	126505764	4
chr4	137311840	4.022276395
chr5	44419980	3.853871964
chr5	146185979	4.769551079
chr5	163821858	6.301029996
chr5	163822784	4.920818754
chr5	180307504	4.075720714
chr7	26040074	4.886056648
chr7	66696702	5.568636236
chr7	146089012	3.408935393
chr9	93308387	3.346787486
chr9	103498789	3.638272164
chr11	27946695	4.522878745
chr12	70417887	4.15490196
chr12	72276104	6.180456064
chr13	94672957	5.721246399
chr13	96195380	3.337242168
chr15	46687878	5.22184875
chr16	5991144	3.30980392
chr16	7368424	3.537602002
chr17	45629290	7.080921908
chr18	51815280	6.015022874
chr20	59025355	3.698970004
chr21	14752449	3.244125144
chr21	30099382	5.22184875
chr21	38727667	2.920818754
